# Supplementary material for: Digoxin reveals a functional connection between HIV-1 integration preference and T-cell activation
Source: PLoS Pathog. 2017 Jul 20;13(7):e1006460. doi: 10.1371/journal.ppat.1006460 (PMC5519191; doi:10.1371/journal.ppat.1006460)
Supplement: S1 File — Plates’ layout: each well was pre-loaded with the indicated compound at 1 μM. Jurkat cells were exposed to VSV-G pseudotyped HIV-1 vector expressing GFP (WT) or mCherry (N74D) in bulk for 1 hour at 4°C then identical aliquots added onto each well. Thirty-six hours post-infection, cells were analyzed by flow cytometry to measure the percentage of GFP+ or mCherry+ cells. The values corresponding to each compound are indicated and color-coded. (XLSX) [file ppat.1006460.s008.xlsx]

## Sheet: Sheet1
	% infected	WT virus	% infected	N74D virus		selective hit		no infection/dead cells		% infected	Controls
	PLATE 1	Infection results
	1		2		3		4		5		6		7		8		9		10		11		12		13		14		15		16		17		18		19		20		21		22
	G	R	G	R	G	R	G	R	G	R	G	R	G	R	G	R	G	R	G	R	G	R	G	R	G	R	G	R	G	R	G	R	G	R	G	R	G	R	G	R	G	R	G	R			G		R
A	0.14	0.14	9.92	9.93	10.4	14.3	9.97	11.6	14	11.8	11.3	15.2	1.01	0.84	12.8	16.6	14.5	21.4	9.56	7.78	7.21	7.51	12.3	18.8	15.1	22.7	9.39	10.7	13.1	18.6	14.7	22.9	15.4	9.95	17.1	21	13.4	19.4	13.6	21.6	19	15.9	18.8	10.4			Mean	SD	Mean
B	0.1	0.1	12.7	8.09	4.76	10.1	16.6	16.9	13.3	9.95	10.6	12.9	19.3	15.4	19.6	16.3	13	19.1	12.3	18.5	7.89	13.8	10.6	20.6	11.1	12.4	10.5	15.5	11.9	19.2	12.7	14.2	11.7	17.4	17.2	16.3	13.9	15.8			18.9	19.9	8.5	10.5		DMSO	11.7	1	11.9
C	0.13	0.13	11.8	8.42	9.55	14	10.9	10.8	12.9	12	13.6	12.8	13.1	15.9	11.2	13.8	6.34	6.9	9.66	14.5	6	7.08	10.4	10.1	9.94	18.6	6.69	10.6	10.3	17	9.73	18.6	7.08	10.4	1.59	6.35	9.79	17.1	10.6	18.7	10.5	15.2	5.94	7.47		NVP	0.1	0.02	0.1
D	5.79	5.79	10.2	11	11.1	7.21	8.24	19.4	11.9	8.68	14	7.85	15.5	12.2	9.45	12	7.95	17.1	9.83	11.6	5.76	7.14	8.7	16.4	9.19	17.5	9.66	13.7	10	13.3	7.67	8.95	9.57	15.2	11	18.1	8.98	11.3	10.1	19.6	10.8	16	8.15	10.7		CA1	4	1.56	4
E	3.01	3.01	10.5	13.9	10.6	14	11.7	11.9	12.8	8.59	11.5	13.4	12	13.2	9.26	14.8	8.76	13.2	8.62	12.1	8.11	15.6	8.84	8.01	9.23	15.8	9.16	13.6	8.66	14.7	7.76	16.2	8.84	16.6	9.07	19.7	8.76	13.5	10.2	17.1	10.4	14.7	8.8	16.4
F	3.15	3.15	13.2	15.1	10.8	10.2	10.9	14.3	14.4	9.92	17.6	7.19	20.6	8.38	9.59	8.54	7.7	13.4	9.17	7.31	8.43	14.5	8.37	13.8	8.31	15.7	8.06	14.7	9.41	16.7	8.49	17.1	9.66	15.6	0.71	0.41	8.67	11.1	8.38	15.8	9.61	15.2	0.115	0.851
G			11.4	12.6	10.8	14	13.1	8.43	13	8.65	10.5	12.6	12	11.6	7.87	3.76	8.94	13.7	9.11	10.3	7.83	15.7	8.42	5.47	9.58	7.39	7.59	7.83	8.01	14.2	7.78	13.1	7.73	15.7	8.27	14.3	8.15	13.9	9.15	15.6	2.31	5	9.06	15.1
H			11.9	12.7	11	10.8	9.89	12.6	11.5	9.33	12.3	4.83	14.9	9.43	9.95	7.63	8.07	9.7	9.16	8.1	9.15	12.5	7.63	12	9.1	15.9	9.27	8.83	7.99	11.1	8.21	12.8	7.51	11.6	10.2	13.6	7.6	6.81	8.5	15.5	8.21	12.8	6.1	10.1
I			11.3	13	6.8	6.79	11.1	9.71	13.6	7.86	11.1	10.6	12.6	8.33	8.16	13.1	9.44	12.1	8.66	15.3	8.15	11	9.15	7.49	8.97	16.3	8.09	9.46	7.7	9.64	7.71	15	8.89	15.8	1.16	0.35	6.77	18.8	0.82	0.62	9.19	13.4	7.76	9.82
J			10.8	11.5	10.8	9.31	11	13.2	13.2	10.6			14.2	9.38	12	12.8	7.75	16	9.44	11.2	8.34	11.9	8.15	15.9	8.45	17.2	9.02	10.7	8.13	15	8.2	13.9	8.68	3.61	9.02	7.54	9.3	7.03	8.68	15.8	9.32	9.36	4.97	4.42
K			12.7	12.3	12.7	12.8	11	8.45	12.6	8.88	10.9	11.2	3.9	1.89	8.61	15.1	9.09	14.6	11.7	12	8.74	19	9.19	8.71	11.3	17.2	9.19	9.99	9.75	14.4	11.2	18.7	13	16.9	9.27	16.7	7.99	16.3	15.6	20.2	10.8	12.1	9.84	15.2
L	13.2	11.4	12.2	12.5	10.7	8.87	10.5	14.6	11.6	8.92	12.3	8.07	12	10.5	12.7	14.7	8.69	16	9.89	10.6	10.2	13	8.58	12	9.67	17.4	11.5	10.7	9.16	14.6	9.67	16.5	8.16	14.7	10.6	14.5	11.4	11.6	11.5	15.4	9.04	12.7	8.41	14.1
M	11.3	11.9	11.7	10.3	13.2	14.9	12.1	10.6	12.4	9.72	10.2	13.2	11.2	9.45	8.84	20.5	9.21	17.2	10.2	19.4	8.69	19	13.6	10.2	9.9	18.8	9.2	15.6	8.84	18.3	10.4	18.9	11.4	17.4	8.99	20.6	8.96	18	13.5	22.4	17.6	14.9	9.33	20.7
N			12.7	12.6	10.8	10.5	10.9	13.8	2.93	2.38	12.5	8.6	12.2	10.4	8.61	13.1	9.03	20.6	10.7	11.1	12	13.9	7.13	14.3	12.4	19.2	10.6	13.2	9.54	20.1	9.15	18.1	8.92	18.4	14.7	16.4	12.1	5.63			11.5	16	9.17	17
O			12.6	14.9	18.5	15	10.8	12.4	11.6	10.9	10.6	13.4	10.3	15.9	4.93	13.9	10.3	18.8	13.3	14.4	9.48	20.8	14.3	11	12.5	21	9.54	11.6	10.7	18.5	11	21.3	11.8	19.8	9.88	22.2	10.5	18.3	13.8	22	18.7	14.6	9.57	21.7
P					7.53	7.74	12.6	13.8	7.79	9.52	12	11.9	12.2	17.2	11.2	15.6	10.1	21.6	12.8	14.7	14.9	17.1	10.4	23.2	15.1	24	11.9	15.5	12.2	20.9	10.7	19.4	10.8	19.9	12	18.9	10.7	18.2	10.6	19.7	10	18.8	10.1	19
	PLATE 1	chemical compounds
	1		2		3		4		5		6		7		8		9		10		11		12		13		14		15		16		17		18		19		20		21		22		23	24
A	NVP	NVP	DMSO	DMSO	CARBINOXAMINE MALEATE		CROMOLYN SODIUM		AMIKACIN SULFATE		DEFEROXAMINE MESYLATE		CETYLPYRIDINIUM CHLORIDE		DIBUCAINE HYDROCHLORIDE		AZATHIOPRINE		DIHYDROSTREPTOMYCIN SULFATE		beta-CAROTENE		DISULFIRAM		CHLORTHALIDONE		ESTRADIOL		CEFOTAXIME SODIUM		ETHOPROPAZINE HYDROCHLORIDE		CHLOROTHIAZIDE		FUSIDIC ACID		CHLORZOXAZONE		GUANETHIDINE SULFATE		BETHANECHOL CHLORIDE		HOMATROPINE METHYLBROMIDE		DMSO	DMSO
B	NVP	NVP	DMSO	DMSO	DIGITOXIN		PILOCARPINE NITRATE		ISONIAZID		DEXPROPRANOLOL HYDROCHLORIDE		LEVONORDEFRIN		RIFAMPIN		MEDROXYPROGESTERONE ACETATE		STREPTOZOSIN		METHOCARBAMOL		SULFATHIAZOLE		MICONAZOLE NITRATE		TOLBUTAMIDE		NEOSTIGMINE BROMIDE		TRIFLUOPERAZINE HYDROCHLORIDE		NORETHYNODREL		TRYPTOPHAN		ORPHENADRINE CITRATE		ACRIFLAVINIUM HYDROCHLORIDE		PENICILLAMINE		PENTAMIDINE ISETHIONATE		DMSO	DMSO
C	NVP	NVP	DMSO	DMSO	ACETAZOLAMIDE		CYCLIZINE		AMILORIDE HYDROCHLORIDE		SODIUM DEHYDROCHOLATE		AMPHOTERICIN B		DICLOFENAC SODIUM		BACITRACIN		DIMENHYDRINATE		BETAMETHASONE		DOPAMINE HYDROCHLORIDE		CARBACHOL		ESTRADIOL CYPIONATE		CEPHALOTHIN SODIUM		EUGENOL		CHLOROXYLENOL		GALLAMINE TRIETHIODIDE		CICLOPIROX OLAMINE		HALAZONE		CLOXACILLIN SODIUM		HYDRALAZINE HYDROCHLORIDE		DMSO	DMSO
D	CA1	CA1	DMSO	DMSO	HYOSCYAMINE		PIPERAZINE		ISOPROPAMIDE IODIDE		PSEUDOEPHEDRINE HYDROCHLORIDE		LINCOMYCIN HYDROCHLORIDE		ROXARSONE		MEDRYSONE		SULFACETAMIDE		METHOTREXATE		SULINDAC		MINOXIDIL		TOLNAFTATE		NIACIN		TRIHEXYPHENIDYL HYDROCHLORIDE		NORFLOXACIN		TUAMINOHEPTANE SULFATE		OXACILLIN SODIUM		BROXYQUINOLINE		BENZYL PENICILLIN POTASSIUM		PHENACETIN		DMSO	DMSO
E	CA1	CA1	DMSO	DMSO	ACETOHYDROXAMIC ACID		CYCLOPENTOLATE HYDROCHLORIDE		POTASSIUM p-AMINOBENZOATE		DEMECLOCYCLINE HYDROCHLORIDE		AMPICILLIN SODIUM		DICLOXACILLIN SODIUM		BACLOFEN		DIOXYBENZONE		CLONIDINE HYDROCHLORIDE		DYCLONINE HYDROCHLORIDE		CARBAMAZEPINE		ESTRADIOL VALERATE		CEPHAPIRIN SODIUM		FLUDROCORTISONE ACETATE		CHLOROTRIANISENE		GEMFIBROZIL		CINOXACIN		HALOPERIDOL		CLOXYQUIN		HYDROCHLOROTHIAZIDE		DMSO	DMSO
F	CA1	CA1	DMSO	DMSO	IBUPROFEN		PRAZIQUANTEL		ISOPROTERENOL HYDROCHLORIDE		PYRANTEL PAMOATE		MAFENIDE HYDROCHLORIDE		SALICYL ALCOHOL		MEGESTROL ACETATE		SULFADIAZINE		METHOXSALEN		TETRACYCLINE HYDROCHLORIDE		MOXALACTAM DISODIUM		TRANYLCYPROMINE SULFATE		NIFEDIPINE		TRIMEPRAZINE TARTRATE		NORGESTREL		TYROTHRICIN		OXYBENZONE		CARNITINE HYDROCHLORIDE		PHENAZOPYRIDINE HYDROCHLORIDE		PHENYLMERCURIC ACETATE		DMSO	DMSO
G	CTR-	CTR-	DMSO	DMSO	AMOXICILLIN		CYCLOPHOSPHAMIDE HYDRATE		6-AMINOCAPROIC ACID		DESIPRAMINE HYDROCHLORIDE		AMPROLIUM		DICUMAROL		BENSERAZIDE HYDROCHLORIDE		DIPHENHYDRAMINE HYDROCHLORIDE		BISACODYL		DYPHYLLINE		CARBENICILLIN DISODIUM		ESTRIOL		ACETYLCYSTEINE		FLUOCINONIDE		CHLORPHENIRAMINE (S) MALEATE		GENTAMICIN SULFATE		CLEMASTINE		HETACILLIN POTASSIUM		COLCHICINE		HYDROCORTISONE ACETATE		DMSO	DMSO
H	CTR-	CTR-	DMSO	DMSO	IMIPRAMINE HYDROCHLORIDE		PRIMAQUINE DIPHOSPHATE		ISOSORBIDE DINITRATE		PYRIMETHAMINE		MAPROTILINE HYDROCHLORIDE		SCOPOLAMINE HYDROBROMIDE		MEPENZOLATE BROMIDE		SULFAMERAZINE		METHSCOPOLAMINE BROMIDE		THEOPHYLLINE		NAFCILLIN SODIUM		TRIACETIN		NITROFURANTOIN		TRIMETHOBENZAMIDE HYDROCHLORIDE		NORTRIPTYLINE		URSODIOL		OXYMETAZOLINE HYDROCHLORIDE		HEXESTROL		PHENELZINE SULFATE		PREGNENOLONE		DMSO	DMSO
I	CTR-	CTR-	DMSO	DMSO	ADENOSINE		CYCLOSERINE		AMINOGLUTETHIMIDE		DEXAMETHASONE ACETATE		ACETAMINOPHEN		DIENESTROL		BENZETHONIUM CHLORIDE		DIPHENYLPYRALINE HYDROCHLORIDE		BITHIONOL		TRISODIUM ETHYLENEDIAMINE TETRACETATE		ANTHRALIN		ESTRONE		CHLORAMPHENICOL HEMISUCCINATE		FLUOROURACIL		CHLORPROMAZINE		GENTIAN VIOLET		CLIDINIUM BROMIDE		HEXACHLOROPHENE		COLISTIMETHATE SODIUM		HYDROFLUMETHIAZIDE		DMSO	DMSO
J	CTR-	CTR-	DMSO	DMSO	INDAPAMIDE		PROCHLORPERAZINE EDISYLATE		ISOXSUPRINE HYDROCHLORIDE		QUINACRINE HYDROCHLORIDE		MECAMYLAMINE HYDROCHLORIDE		SISOMICIN SULFATE		MERCAPTOPURINE		SULFAMETHAZINE		METHYLDOPA		THIABENDAZOLE		NALOXONE HYDROCHLORIDE		TRIAMCINOLONE ACETONIDE		NITROFURAZONE		TRIMETHOPRIM		NOSCAPINE HYDROCHLORIDE		VANCOMYCIN HYDROCHLORIDE		OXYQUINOLINE HEMISULFATE		HEXETIDINE		PHENINDIONE		AZELAIC ACID		DMSO	DMSO
K	CTR-	CTR-	DMSO	DMSO	COTININE		HYDROFLUMETHIAZIDE		AMINOSALICYLATE SODIUM		DEXAMETHASONE SODIUM PHOSPHATE		ANTIPYRINE		DIETHYLCARBAMAZINE CITRATE		BENZOCAINE		DIPYRIDAMOLE		BUSULFAN		EMETINE		CARISOPRODOL		ETHAMBUTOL HYDROCHLORIDE		CHLORAMPHENICOL		FLURBIPROFEN		CHLORPROPAMIDE		GLUCOSAMINE HYDROCHLORIDE		CLINDAMYCIN HYDROCHLORIDE		HEXYLRESORCINOL		ALLOPURINOL		HYDROXYPROGESTERONE CAPROATE		DMSO	DMSO
L	DMSO	DMSO	DMSO	DMSO	INDOMETHACIN		PROMAZINE HYDROCHLORIDE		KANAMYCIN SULFATE		QUINIDINE GLUCONATE		MECHLORETHAMINE		SPECTINOMYCIN HYDROCHLORIDE		METAPROTERENOL		SULFAMETHOXAZOLE		METOCLOPRAMIDE HYDROCHLORIDE		THIMEROSAL		NAPHAZOLINE HYDROCHLORIDE		TRIAMCINOLONE DIACETATE		NITROMIDE		TRIOXSALEN		NOVOBIOCIN SODIUM		VIDARABINE		OXYTETRACYCLINE		IPRONIAZID SULFATE		1S,2R-PHENYLPROPANOLAMINE HYDROCHLORIDE		THEOBROMINE		DMSO	DMSO
M	DMSO	DMSO	DMSO	DMSO	ALVERINE CITRATE		DANAZOL		AMITRIPTYLINE HYDROCHLORIDE		DEXTROMETHORPHAN HYDROBROMIDE		APOMORPHINE HYDROCHLORIDE		DIFLUNISAL		BENZTHIAZIDE		PYRITHIONE ZINC		CAFFEINE		ADRENALINE BITARTRATE		CEFADROXIL		ETHINYL ESTRADIOL		CHLOROCRESOL		FURAZOLIDONE		CHLORTETRACYCLINE HYDROCHLORIDE		GUAIFENESIN		CLOFIBRIC ACID		HISTAMINE DIHYDROCHLORIDE		CORTISONE ACETATE		HYDROXYUREA		DMSO	DMSO
N			DMSO	DMSO	INDOPROFEN		PROMETHAZINE HYDROCHLORIDE		KETOCONAZOLE		QUININE SULFATE		MECLIZINE HYDROCHLORIDE		SPIRONOLACTONE		METHENAMINE		SULFAPYRIDINE		METOPROLOL TARTRATE		THIOGUANINE		NAPROXEN(+)		TRIAMTERENE		NOREPINEPHRINE		TRIPROLIDINE HYDROCHLORIDE		NYLIDRIN HYDROCHLORIDE		XYLOMETAZOLINE HYDROCHLORIDE		PAPAVERINE HYDROCHLORIDE		MERBROMIN		PHENYTOIN SODIUM		AJMALINE		DMSO	DMSO
O			DMSO	DMSO	AMANTADINE HYDROCHLORIDE		DAPSONE		AMODIAQUINE DIHYDROCHLORIDE		DIBENZOTHIOPHENE		ATROPINE		DIGOXIN		BENZTROPINE		DISOPYRAMIDE PHOSPHATE		1R-CAMPHOR		ERGONOVINE MALEATE		CEFAZOLIN SODIUM		ETHIONAMIDE		CHLOROQUINE DIPHOSPHATE		FUROSEMIDE		CAPREOMYCIN SULFATE		GUANABENZ ACETATE		CLOMIPHENE CITRATE		HOMATROPINE BROMIDE		CRESOL		HYDROXYZINE PAMOATE		DMSO	DMSO
P			DMSO	DMSO	IODOQUINOL		PROPANTHELINE BROMIDE		LEUCOVORIN CALCIUM		RESORCINOL		MECLOFENAMATE SODIUM		STREPTOMYCIN SULFATE		METHIMAZOLE		SULFASALAZINE		METRONIDAZOLE		TIMOLOL MALEATE		NEOMYCIN SULFATE		TRICHLORMETHIAZIDE		NORETHINDRONE ACETATE		TROPICAMIDE		NYSTATIN		ZOMEPIRAC SODIUM		PARACHLOROPHENOL		OCTOPAMINE HYDROCHLORIDE		PHYSOSTIGMINE SALICYLATE		HYDROQUINIDINE		DMSO	DMSO
	PLATE 2	Infection results																																													G		R
	1		2		3		4		5		6		7		8		9		10		11		12		13		14		15		16		17		18		19		20		21		22				Mean	SD	Mean
	G	R	G	R	G	R	G	R	G	R	G	R	G	R	G	R	G	R	G	R	G	R	G	R	G	R	G	R	G	R	G	R	G	R	G	R	G	R	G	R	G	R	G	R		DMSO	8.4	0.35	8.3
A	0.613	0.735	8.23	9.25	5.02	5.02	2.56	5.13	4	4	0.541	2.7	2.9	5.8	9	6.86	4.48	13.3	6.95	8.99	2.88	9.47	0	2.22	4.59	6.76	4.59	5.31	19.2	4.02	4.67	8.41	1	2	8.71	6.44	2.33	2.79	4.3	5.38	1.92	12.5	8.57	8.57		NVP	0.7	0.2	0.9
B	0.603	0.948	8.61	7.56	5.56	5.56	5.95	5.01	1.08	1.79	3.12	7.29	3.33	2.22	5.2	8.3	6.81	7.62	1.37	4.11	1.85	1.71	4.97	6.44	1.16	2.31	8.09	5.15	7.48	8.55	8.23	5.45	8.01	4.17	1.72	6.03	8.91	7.89	4.17	10.8	3.7	10.2	5.95	7.4		CA1	3.6	0.14	2.9
C	0.877	0.877	1.18	2.35	1.28	1.92	2.15	4.3	6.87	9.62	4.67	4.67	3.23	8.06	3.98	4.55	3.17	7.94	6.26	7.54	5.8	7.95	0.575	6.32	3.95	6.58	5.78	7.89	7.14	5.36	4.49	4.49	5.06	3.8	0.769	4.62	2.27	7.95	8.48	5.45	0	1.37	7.28	12.6
D	3.49	2.33	8.59	8.67	3.46	3.46	3.96	8.37	4.1	5.22	2.09	0.418	1.67	3.33	6.85	7.29	3.54	5.72	4.07	4.88	6.3	9.35	3.73	5.89	3.47	3.41	6.94	7.71	7.81	3.12	1.43	5.71	6.6	12.7	2.35	5.88	6.84	12.1	4.94	3.7	5.23	9.8	4.29	5.71
E	3.51	2.34	1.69	0	2.22	0.741	1.27	3.82	6.4	7.6	0.787	3.15	5.26	5.26	2.97	4.46	0	4.11	4.48	3.69	5.36	5.65	4.74	5.83	1.92	3.85	3.6	3.56	4.62	4.44	5.54	6.4	2.97	3.96	5.65	6.78	4.5	4.5	6.73	4.81	3.03	2.42	7.92	8.91
F	3.75	4.12	7.95	7.95	3.74	5.37	0	4.85	5.15	2.84	4.41	4.41	3	5	5.48	4.46	4.68	5.85	3.65	4.82	3.77	3.77	5.41	5.5	4.03	5.07	0.943	7.55	8.33	0	3.05	3.82	2.13	8.51	1.45	5.8	4.27	4.27	4.32	4.68	4.83	5.8	3.59	15.2
G			8.98	8.78	1.21	0.87	3.33	9.17	3.33	5.45	3.23	3.23	4.76	3.17	2.02	4.45	5.39	7.19	3.53	2.58	6.32	3.25	4.47	2.94	3.33	3.33	4.56	4.08	8.04	6.71	4.03	5.87	2.44	9.76	0	3.23	6.47	5.76	4	3	4.29	7.14	2.99	11.4
H			8.32	7.29	3.7	2.41	4.55	4.55	5.48	2.33	3.89	4.77	3.29	4.46	4.86	4.79	4.08	5.94	5.78	2.65	1.65	0.55	3.23	1.85	5.61	2.38	2.18	1.85	5.61	6.82	0	3.03	3.19	2.88	4.46	3.57	4.45	5.6	6.01	7.99	2.11	6.32	4.32	6.17
I					4.25	3.48	1.52	4.55	2.55	3.64	3.42	2.74	1.46	2.19	3.41	4.07	4.85	5.11	3.43	1.21	3.43	2.82	5.15	4.26	9.63	6.65	4.99	4.5	6.13	5.22	5.12	4.2	3.96	5.94	2.86	5.14	0.573	2.29	1.78	1.78	3.86	6.18	10.5	13.2
J					3.6	3.94	8.47	7.41	5.98	3.55	6.3	2.69	1.71	1.91	3.91	3.23	5.3	2.78	4.43	3.02	6.31	5.1	4.99	6.05	4.99	3.31	6.38	4.91	5.35	4.77	4.2	5.86	4.21	5	1.08	0.663	5.24	7.06	3.14	4.55	3.2	8	5.33	6.6
K					3.54	3.54	1.82	0	3.85	4.81	1.9	2.31	2.48	4.13	6.28	3.41	4.97	5.98	3.23	3.1	4.63	5.61	4.5	6.18	2.17	0	4.73	5.15	9.56	6.52	5.99	5.21	3.66	4.88	5.05	6.65	2.2	6.59	3.48	5.92	5.71	6.01	1.8	7.19
L					6	5.8	2.04	4.08	4.31	1.4	5.48	3.68	4.95	5.44	4.17	4.3	5.63	5.06	7.11	6.51	6.92	5.37	5.1	5.12	5.19	6.13	4.28	4.87	8.93	7.85	5.78	7.7	3.35	5.87	3.65	7.3	5.78	9.03	5.5	6.96	1.42	1.9	3.63	7.72
M					5.58	7.32	5.49	6.33	5.93	4.92	3.27	2.48	5.79	10.6	4.78	4.32	3.7	2.91	7.39	8.91	7.22	7.95	6.61	7.7	4.54	8.42	5.11	5.45	9.68	9.68	5.98	6.95	4.66	8.57	5.83	8.69	4.1	8.11	4.76	7.47	6.12	5.52	11.1	2.56
N					6.32	6.93	4.89	5.56	10.2	5.75	6.82	5.1	6.93	9.81	5.65	6.25	14.7	8.75	6.12	6.98	6.76	6.56	8.26	8.26	6.05	7.95	5.06	6.48	9.96	8.46	5.99	8.39	6.2	11.2	4.6	8	5.83	7.74	5.2	5.9	6.41	9.13	5.5	9.88
O					2.51	1.13	3.7	6.06	7.36	5.67	4.86	5.21	7.26	6.44	6.31	6.02	6.83	10.3	7.02	7.23	7.09	8.13	6.14	6.68	3.95	6.78	4.08	5.68	7.78	8.78	7.85	8.74	3.23	6.53	5.43	6.79	4.77	8.31	10.4	9.25	5.7	7.96	5.44	8.3
P					6.35	7.2	5.92	6.04	13.2	6.66	7.01	6.94	3.71	5.16	7.06	7.34	5.97	5.75	6.11	6.9	6.13	8.99	6.9	8.78	6.9	8.05	4.32	8.24	8.45	8.59	6.73	11.6	1.36	1.47	5.46	10.7	5.86	7.82	4.44	7.25	4.52	7.93	7.58	9.45
	PLATE 2	chemical compounds
	1		2	2	3		4		5		6		7		8		9		10		11		12		13		14		15		16		17		18		19		20		21		22		23	24
A	NVP	NVP	DMSO	DMSO	KETOTIFEN FUMARATE		3-AMINOPROPANESULPHONIC ACID		MYCOPHENOLIC ACID		NEFOPAM		KYNURENIC ACID		SUXIBUZONE		NEOHESPERIDIN DIHYDROCHALCONE		ESTRADIOL METHYL ETHER		KINETIN		RETINOL		ALTHIAZIDE		FOSFOSAL		PALMATINE CHLORIDE		CEFUROXIME SODIUM		DROPROPIZINE		BEZAFIBRATE		BERBAMINE HYDROCHLORIDE		CYCLOCREATINE		SPARTEINE SULFATE		1,2-DIMETHYLHYDRAZINE HYDROCHLORIDE		DMSO	DMSO
B	NVP	NVP	DMSO	DMSO	N-FORMYLMETHIONYLPHENYLALANINE		CHLOROACETOXYQUINOLINE		ANISINDIONE		NIMODIPINE		LYSYLPHENYLALANYLTYROSINE		3,5-DINITROCATECHOL (OR-486)		ABRINE (L)		ESTRONE HEMISUCCINATE		MONENSIN SODIUM (monensin A is shown)		SODIUM beta-NICOTINAMIDE ADENINE DINUCLEOTIDE PHOSPHATE		ACEXAMIC ACID		PROPAFENONE HYDROCHLORIDE		AMBROXOL HYDROCHLORIDE		CONVALLATOXIN		DEQUALINIUM CHLORIDE		PHYSCION		PYRIDOSTIGMINE BROMIDE		GLICLAZIDE		BETA-PROPIOLACTONE		PRISTIMERIN		DMSO	DMSO
C	NVP	NVP	RAL	RAL	YOHIMBINE HYDROCHLORIDE		5-AMINOPENTANOIC ACID HYDROCHLORIDE		OLEANDOMYCIN PHOSPHATE		PIRENZEPINE HYDROCHLORIDE		LIDOCAINE HYDROCHLORIDE		SUPROFEN		QUERCITRIN		ESTRADIOL ACETATE		NARINGIN		LAPACHOL		BERBERINE CHLORIDE		MESNA		PIPERINE		METAMPICILLIN SODIUM		ETODOLAC		LIOTHYRONINE SODIUM		FENDILINE HYDROCHLORIDE		alpha-CYANO-3-HYDROXYCINNAMIC ACID		NALBUPHINE HYDROCHLORIDE		ATRACTYLOSIDE POTASSIUM		DMSO	DMSO
D	CA1	CA1	DMSO	DMSO	METHIONYL-LEUCYLPHENYLALANINE ACETATE		EXALAMIDE		CYCLOSPORINE		SALINOMYCIN, SODIUM		S-METHYL-L-THIOCITRULLINE ACETATE		N- (3-TRIFLUOROMETHYLPHENYL)PIPERAZINE HYDROCHLORIDE (TFMPP)		HARMOL HYDROCHLORIDE		AZITHROMYCIN		MORIN		PACLITAXEL		FLOXURIDINE		PERICIAZINE		GLUCONOLACTONE		BAICALEIN		MENTHOL(-)		SENNOSIDE A		ISOXICAM		TRIMEDLURE		PAROMOMYCIN SULFATE		TETRANDRINE		DMSO	DMSO
E	CA1	CA1	RAL	RAL	BENFLUOREX HYDROCHLORIDE		ATENOLOL		OUABAIN		PRAMOXINE HYDROCHLORIDE		ACETYL TYROSINE ETHYL ESTER		ACETAMINOSALOL		ESERINE		5-FLUORO-5'-DEOXYURIDINE		BUTAMBEN		KETOPROFEN		CANRENOIC ACID, POTASSIUM SALT		TRETINON		AESCULIN		LOMEFLOXACIN HYDROCHLORIDE		FENOTEROL HYDROBROMIDE		CEPHALORIDINE		METHACYCLINE HYDROCHLORIDE		PERILLIC ACID (-)		MEBHYDROLIN NAPHTHALENESULFONATE		GUVACINE HYDROCHLORIDE		DMSO	DMSO
F	CA1	CA1	DMSO	DMSO	LEUCINE ENKEPHALIN		ETANIDAZOLE		TROLEANDOMYCIN		ACYCLOVIR		S-(1,2-DICARBOXYETHYL)GLUTATHIONE		3-METHYL-1-PHENYL-2-PYRAZOLIN-5-ONE (MCI-186)		VINBURNINE		AZADIRACHTIN		BENZYL ISOTHIOCYANATE		BUTACAINE		ALTRETAMINE		SPERMIDINE TRIHYDROCHLORIDE		TIOXOLONE		GOSSYPOL		THIAMPHENICOL		PHENOTHRIN		LABETALOL HYDROCHLORIDE		MELOXICAM		LEVAMISOLE HYDROCHLORIDE		ISOLIQUIRITIGENIN		DMSO	DMSO
G			RAL	RAL	SULFANILAMIDE		CARBETAPENTANE CITRATE		AMINOPTERIN		MEPHENESIN		ACETYLTRYPTOPHANAMIDE		ACETANILIDE		XANTHURENIC ACID		ESTRIOL BENZYL ETHER		CEFACLOR		LISINOPRIL		HARMALOL HYDROCHLORIDE		BRETYLIUM TOSYLATE		PROTOVERATRINE B		FOSFOMYCIN		FENBUFEN		5-CHLOROINDOLE-2-CARBOXYLIC ACID		PUROMYCIN HYDROCHLORIDE		QUINOLINIC ACID		MEBEVERINE HYDROCHLORIDE		TINIDAZOLE		DMSO	DMSO
H			DMSO	DMSO	LYSYL-TYROSYL-LYSINE ACETATE		MIZORIBINE		L-LEUCYL-L-ALANINE		NITRENDIPINE		N-HISTIDYL-2-AMINONAPHTHALENE (betaNA)		METHIOTHEPIN MALEATE		RHAPONTIN		CEVADINE		BIOTIN		TRYPTAMINE		AMINOHIPPURIC ACID		LOVASTATIN		BACAMPICILLIN HYDROCHLORIDE		LUPININE		TENOXICAM		SILDENAFIL		NIFENAZONE		NIMUSTINE		6alpha-METHYLPREDNISOLONE ACETATE		DELTALINE		DMSO	DMSO
I			CTR-	CTR-	STRYCHNINE		AMINOPYRIDINE		ARECOLINE HYDROBROMIDE		SULFAPHENAZOLE		N-ACETYLPROLINE		TODRALAZINE HYDROCHLORIDE		LOBELINE HYDROCHLORIDE		ESTRADIOL-3-SULFATE, SODIUM SALT		IODIPAMIDE		ACETYL-L-LEUCINE		HARMALINE		FOSCARNET SODIUM		18alpha-GLYCYRRHETINIC ACID		CEFAMANDOLE NAFATE		1R,9S-HYDRASTINE		7-CHLOROKYNURENIC ACID		PICROTOXININ		ANTHRAQUINONE		MECLOCYCLINE SULFOSALICYLATE		CYCLOLEUCINE		DMSO	DMSO
J			CTR-	CTR-	SPAGLUMIC ACID		NAFRONYL OXALATE		Tfa-VAL-TYR-VAL-OH		CIPROFLOXACIN		1-BENZYLOXYCARBONYLAMINOPHENETHYL CHLOROMETHYL KETONE		RAUWOLSCINE HYDROCHLORIDE		ELLAGIC ACID		CLOPIDOGREL SULFATE		DINITOLMIDE		IOPANIC ACID		MEFLOQUINE		METHOXYAMINE HYDROCHLORIDE		BEPRIDIL HYDROCHLORIDE		SALSOLINE		CETRIMONIUM BROMIDE		TETRACHLOROISOPHTHALONITRILE		HALCINONIDE		PINOCEMBRIN		HYDROCORTISONE BUTYRATE		BOVINOCIDIN (3-nitropropionic acid)		DMSO	DMSO
K			CTR-	CTR-	QUERCETIN		NEROL		CAPTOPRIL		RANITIDINE		CITROPTEN		ESTRIOL METHYL ETHER		HECOGENIN		TOLFENAMIC ACID		THYROXINE		BUMETANIDE		HARMINE		FOLIC ACID		FLUMEQUINE		PRALIDOXIME MESYLATE		FENOFIBRATE		4-NAPHTHALIMIDOBUTYRIC ACID		MEFEXAMIDE		CARBOPLATIN		PROGLUMIDE		AMINOCYCLOPROPANECARBOXYLIC ACID		DMSO	DMSO
L			CTR-	CTR-	Ng-METHYL-L-ARGININE ACETATE		SEMUSTINE		PHENETHYL CAFFEATE (CAPE)		SAFROLE		PHENYLALANYLTYROSINE		1-PHENYLBIGUANIDE HYDROCHLORIDE		GLUTATHIONE		LORATADINE		NICOTINYL TARTRATE		LANSOPRAZOLE		ADIPHENINE HYDROCHLORIDE		AGMATINE SULFATE		CARMUSTINE		CYTISINE		CHLOROXINE		DIHYDROJASMONIC ACID		HYCANTHONE		VENLAFAXINE		MITOXANTHRONE HYDROCHLORIDE		ATOVAQUONE		DMSO	DMSO
M			CTR-	CTR-	VALPROATE SODIUM		NICERGOLINE		CIMETIDINE		SULOCTIDIL		CHRYSIN		ESTRADIOL PROPIONATE		CALCEIN		ZAPRINAST		ALLOXAN		CARBENOXOLONE SODIUM		MIMOSINE		TRANEXAMIC ACID		FLUPHENAZINE HYDROCHLORIDE		OFLOXACIN		FENOPROFEN		INDOLE-2-CARBOXYLIC ACID		PROBUCOL		AZACITIDINE		MINAPRINE HYDROCHLORIDE		5-NITRO-2-PHENYLPROPYLAMINOBENZOIC ACID [NPPB]		DMSO	DMSO
N			CTR-	CTR-	PIRACETAM		SPIRAMYCIN		VALYLTRYPTOPHAN		OXOTREMORINE SESQUIFUMARATE		RESVERATROL		VERATRIDINE		MONOCROTALINE		SELAMECTIN		AMINOHYDROXYBUTYRIC ACID		OXYPHENCYCLIMINE HYDROCHLORIDE		ALEXIDINE HYDROCHLORIDE		2-THIOURACIL		CEFTRIAXONE SODIUM		EMODIC ACID		CLOFOCTOL		TANNIC ACID		NIMESULIDE		BUPROPION		URETHANE		CHLOROGUANIDE HYDROCHLORIDE		DMSO	DMSO
O			CTR-	CTR-	MOLSIDOMINE		PIMOZIDE		CLOZAPINE		RONIDAZOLE		NARINGENIN		ESTRONE ACETATE		GUANIDINE CARBONATE		GALANTHAMINE HYDROBROMIDE		ALLANTOIN		CARPROFEN		NORHARMAN		CEFOXITIN SODIUM		FAMOTIDINE		PIROMIDIC ACID		FENBENDAZOLE		N- (9-FLUORENYLMETHOXYCARBONYL)-L-LEUCINE		MEBENDAZOLE		AZASERINE		MEMANTINE HYDROCHLORIDE		N-FORMYLMETHIONYL-LEUCYLPHENYLALANINE		DMSO	DMSO
P			CTR-	CTR-	PIPERIDOLATE HYDROCHLORIDE		RESORCINOL MONOACETATE		GLYCYLLEUCYLPHENYLALANINE		N-AMINOHEXYL-5-CHLORO-1-NAPTHALENESULFONAMIDE HYDROCHLORIDE		CAMPTOTHECIN		CELECOXIB		SALICIN		ATORVASTATIN CALCIUM		ARTEMISININ		PENTOLINIUM TARTRATE		QUINAPRIL HYDROCHLORIDE		CLEBOPRIDE MALEATE		TRAZODONE HYDROCHLORIDE		BETULINIC ACID		LASALOCID SODIUM		FORMESTANE		MEPHENTERMINE SULFATE		TETRAHYDROPALMATINE		THIOTEPA		CHLORANIL		DMSO	DMSO
	PLATE 3	Infection results
	1		2		3		4		5		6		7		8		9		10		11		12		13		14		15		16		17		18		19		20
	G	R	G	R	G	R	G	R	G	R	G	R	G	R	G	R	G	R	G	R	G	R	G	R	G	R	G	R	G	R	G	R	G	R	G	R	G	R	G	R			G		R
A	0.28	0.42	8.52	9.7	12.6	7.35	3.45	3.73	3.94	2.25	12.7	4.23	7.48	3.32	5.18	4.06	7.1	1.8	7.3	4.7	2.08	5.21	2.06	4.94	1.14	5.68	1.14	1.2	1.41	2.82	3.3	4.61	3.15	6.3	3.41	3.98	5.81	3.49	3.95	3.23			Mean	SD	Mean	SD
B	0.449	0.505	7.79	8.6	8.9	2.24	3.72	2.55	11.2	1.88	5.16	2.84	3.62	3.45	6.87	1.91	2.41	3.94	1.39	4.17	5.1	1.27	5.8	1.45	2	2	8.52	2.67	4.76	2.38	5.14	6.12	7.21	9.14	7.8	3.35	8.62	8.62	9.52	7.54		DMSO	7.54	0.47	7.68	1.12
C	0.309	0.223	7.58	8.58	3.96	4.83	3.79	2.81	4.18	2.84	7.41	2.71	2.57	1.75	3.97	2.11	3.85	6.59	3.51	5.26	6.9	4.6	3.03	7.58	4.76	2.38	4.05	4.05	2.7	5.41	3.96	2.84	1.55	8.29	7.27	8	1.67	1.67	4.18	4.18		NVP	0.34	0.09	0.38	0.14
D	3.38	2.86	7.25	6.85	2.49	4.97	3.07	4.08	10.1	2.31	4.41	2.88	5.5	3.11	6.25	3.57	5.76	5.15	2.56	2.56	3.44	3.49	5.66	1.89	2.88	2.88	4.44	11.1	4.52	7.64	3.53	4.82	5.68	8.81	7.32	2.44	2.27	2.27	1.92	1.44		CA1	3.12	0.3	2.79	0.075
E	2.79	2.71	7.26	7.23	4.12	2.94	4.15	2.67	3.43	3.18	4.04	2.46	3.68	2.17	3.53	2.46	5.18	3.66	5.7	2.48	4.17	2.36	8.06	3.23	4.08	6.63	5	0	2.41	3.61	4.44	3.27	3.67	0.917	7.69	7.69	1.73	4.62	4.34	8.26
F	3.2	2.8	7.07	7.13	7.17	2.91	4.47	1.96	5.75	2.28	3.66	2.55	5.47	4.43	4.38	2.5	7.35	5.32	7.89	7.61	3.6	2.2	0	2.94	1.97	2.07	13.9	2.78	3.02	2.42	4.48	4.23	5.76	4.59	0.588	2.94	3.68	7.35	1.28	1.92
G			7.15	6.59	3.37	3.34	4.85	2.34	3.23	2.62	10.8	2.02	2.43	1.81	4.88	2.65	4.74	1.87	4.48	2.06	5.22	1.92	4.17	1.39	4.33	2.48	6.32	4.54	5.56	2.85	3.74	2.16	3.74	2.3	4.79	7.19	0	1.23	3.99	4.99
H			7.74	6.81	3.63	1.87	7.05	3.33	12.3	3.73	9.01	3.39	5.47	2.73	3.01	2.34	6.38	2.43	0.859	0.234	11.8	3.39	1.22	0.265	1.82	3.3	0.82	0.82	2.7	2.13	2.63	2.31	2.3	1.98	3.5	2.52	1.64	2.73	3.85	4.31
I					5.18	3.47	2.5	1.95	4.29	1.48	5.45	1.98	3.94	1.75	5.02	1.97	4.39	1.74	5.5	2.84	5.49	3.68	5.65	4.57	5.61	2.51	3.22	3.05	3.41	2.33	2.54	2.08	2.87	2.95	2.24	2.41	2.58	6.2	4.44	3.07
J					7.63	3.29	7.66	2.93	15.6	3.52	4.87	1.51	4.84	3.68	6.88	2.15	6.88	3.14	3.11	2.96	16.8	3.46	3.65	2.36	6.89	2.71	3.08	2.17	2.69	1.91	4.57	2.53	6.03	3.34	6.2	3.34	4.09	5.21	5.01	3.13
K					4	4.72	4.14	2.92	4.58	1.57	13	3.83	6.42	2.88	10.4	3.51	8.89	2.91	9.83	3.99	9.99	3.75	3.88	2.5	3.88	1.76	4.45	4.27	4.26	2.55	3.46	3.22	2.58	2.22	2.86	4.88	4.24	3.38	3.82	3.05
L					5.6	2.42	6.24	2.96	10.1	10.1	6.47	2.93	4.65	2.99	9.43	3.05	7.53	2.89	5.29	3.75	16.9	5.6	3.23	3.32	3.6	2.14	4.12	3.42	5.44	2.41	5.28	2.89	4.53	2.94	8.54	3.54	5.92	3.54	10.5	4.86
M					4.42	4.18	4.4	2.87	2.43	4.8	10.9	4.37	2.22	2.18	5	4.33	5.5	3.1	8.7	4.6	7.8	3.4	3.61	2.35	5	2.67	1.59	3.58	7.34	2.37	3.57	2.85	5.77	2.81	3.28	2.02	3.3	2.27	7.89	3.63
N					5.91	3.04	1.16	4.5	5.91	14.6	4.54	12.6	2.01	3.8	8.94	4.3	2.61	15.7	3.56	7.04	9.5	23.1	3.7	3.82	3.89	3.27	4.14	2.77	3.3	2.35	3.23	2.84	4.22	3.41	6.32	3.66	3.38	3.47	48.3	2.98
O					5.42	4.61	6.19	3.38	3.77	3.11	18.4	5.27	5.52	1.72	5	3.28	3.99	2.88	6.33	3.57	4.28	3.97	3.09	1.94	3.08	3.04	6.83	2.81	3.69	3.84	5.43	3.79	5.3	3.75	6.35	3.22	3.19	3.05	4.76	5.56
P					5.27	4.34	6.48	4.69	5.51	2.28	5.21	3.08	13.8	5.21	9.11	4.45	8.65	3.79	5.22	5.28	20.5	8.58	4.29	3.11	7.18	3.73	6.43	3.36	3.66	4.24	5.38	3.46	4.31	5.5	18.2	5.97	4.76	3.93	3.58	4.14
	PLATE 3	chemical compounds
	1		2	2	3		4		5		6		7		8		9		10		11		12		13		14		15		16		17		18		19		20
A	NVP	NVP	DMSO	DMSO	N-ACETYLASPARTIC ACID		BIFONAZOLE		2,3-DIHYDROXY-6,7-DICHLOROQUINOXALINE		INDOLE-3-CARBINOL		LEVOFLOXACIN		3,3'-DIINDOLYLMETHANE		MOXIFLOXACIN HYDROCHLORIDE		7-NITROINDAZOLE		ALMOTRIPTAN		PRAVASTATIN SODIUM		ROSUVASTATIN		CAPSANTHIN		TROXERUTIN		ASTEMIZOLE		HUPERZINE A		GLYBURIDE		CROTAMITON		JUGLONE
B	NVP	NVP	DMSO	DMSO	TETRACAINE HYDROCHLORIDE		NIGERICIN SODIUM		METHYLTHIOURACIL		THIOCTIC ACID		SULFAMETHIZOLE		TENIPOSIDE		ROSOLIC ACID		CISPLATIN		NICARDIPINE HYDROCHLORIDE		BENDROFUMETHIAZIDE		AZOBENZENE		ENOXACIN		TETRAHYDROZOLINE HYDROCHLORIDE		MIDODRINE HYDROCHLORIDE		OXYPHENBUTAZONE		NABUMETONE		SULFINPYRAZONE		CLOBETASOL PROPIONATE
C	NVP	NVP	DMSO	DMSO	N,N-HEXAMETHYLENEAMILORIDE		DIBENZOYLMETHANE		ROFECOXIB		RIFAXIMIN		CANDESARTAN CILEXTIL		AZAPERONE		PIOGLITAZONE HYDROCHLORIDE		RIBOFLAVIN		OLMESARTAN MEDOXOMIL		PEONIFLORIN		TEGASEROD MALEATE		COLCHICEINE		GINKGOLIC ACID		N-ACETYLNEURAMIC ACID		SILIBININ		NICOTINE DITARTRATE		BENZANTHRONE		ANISODAMINE
D	CA1	CA1	DMSO	DMSO	FLUNARIZINE HYDROCHLORIDE		DIRITHROMYCIN		SULCONAZOLE NITRATE		ZIDOVUDINE [AZT]		FLURANDRENOLIDE		AKLOMIDE		ENALAPRIL MALEATE		BROMHEXINE HYDROCHLORIDE		THIORIDAZINE HYDROCHLORIDE		ETHISTERONE		PROPYLTHIOURACIL		NADOLOL		SULFISOXAZOLE		D-PHENYLALANINE		MELATONIN		ANDROSTERONE SODIUM SULFATE		FLUTAMIDE		CLOPERASTINE HYDROCHLORIDE
E	CA1	CA1	DMSO	DMSO	ZOXAZOLAMINE		TYLOSIN TARTRATE		HYDROQUINONE		CEPHARANTHINE		ROSIGLITAZONE		TRANILAST		PICROPODOPHYLLOTOXIN		CURCUMIN		CEFTIBUTEN		N-CHLOROETHYL-N-ETHYL-2'-METHYLBENZYLAMINE HYDROCHLORIDE		DERACOXIB		KOJIC ACID		CANRENONE		VESAMICOL HYDROCHLORIDE		ICARIIN		1-METHYLXANTHINE		ZOLMITRIPTAN		VULPINIC ACID
F	CA1	CA1	DMSO	DMSO	ESTRADIOL DIACETATE		MEPIVACAINE HYDROCHLORIDE		CEFMETAZOLE SODIUM		N (g)-NITRO-L-ARGININE		THIOTHIXENE		BUCLADESINE		PYRAZINAMIDE		BROMOPRIDE		AMINOPHENAZONE		FIPEXIDE HYDROCHLORIDE		ACETYLTRYPTOPHAN		NALTREXONE HYDROCHLORIDE		SUPROFEN METHYL ESTER		RETINYL PALMITATE		GLAFENINE		NAPROXOL		SULPIRIDE		CYPROTERONE
G			DMSO	DMSO	ACRISORCIN		SARAFLOXACIN HYDROCHLORIDE		OXCARBAZEPINE		CARBIMAZOLE		LOSARTAN		SECURININE		DIHYDROJASMONIC ACID, METHYL ESTER		RILUZOLE		CEFDINIR		PREGABALIN		CILOSTAZOL		3-ISOBUTYL-1-METHYLXANTHINE (IBMX)		APRAMYCIN		MEXAMINE		SERTRALINE HYDROCHLORIDE		NIPECOTIC ACID		DIALLYL SULFIDE		USNIC ACID
H			DMSO	DMSO	CEFOPERAZONE SODIUM		NILUTAMIDE		TOLAZOLINE HYDROCHLORIDE		p-CHLOROPHENYLALANINE		PYRVINIUM PAMOATE		PRIDINOL METHANESULFONATE		VINCAMINE		VINPOCETINE		ACETYLGLUTAMIC ACID		PERHEXILINE MALEATE		AMINACRINE		NOMIFENSINE MALEATE		ETHAVERINE HYDROCHLORIDE		BENZALKONIUM CHLORIDE		SPIPERONE		AMCINONIDE		FLUNISOLIDE		KETOROLAC TROMETHAMINE
I			CTR-	CTR-	PHENYLBUTYRATE SODIUM		6-AMINONICOTINAMIDE		BETAMIPRON		CHLORMADINONE ACETATE		GATIFLOXACIN		VALERYL SALYCILATE		BENAZEPRIL HYDROCHLORIDE		CEFDITORIN PIVOXIL		VALSARTAN		2,6-DI-t-BUTYL-4-METHYLPHENOL		AVOCADYNE		DESMETHYLDIHYDROCAPSAICIN		MADECASSIC ACID		HYDROXYTACRINE MALEATE		ALFLUZOCIN		PENTETRAZOL		CARBADOX		PHLORIDZIN
J			CTR-	CTR-	TOLMETIN SODIUM		d[-Arg-2]KYOTORPHAN ACETATE		SALICYLAMIDE		AMIPRILOSE		gamma-AMINOBUTYRIC ACID		TRIMIPRAMINE MALEATE		ACETYLGLUCOSAMINE		METHAPYRILENE HYDROCHLORIDE		DROPERIDOL		NORCANTHARIDIN		SULFAMETER		PRILOCAINE HYDROCHLORIDE		EBSELEN		PENTOXIFYLLINE		SNAP (S-NITROSO-N-ACETYLPENICILLAMINE)		BUPIVACAINE HYDROCHLORIDE		TRIAMCINOLONE		LEFUNOMIDE
K			CTR-	CTR-	CRUSTECDYSONE		PROTHIONAMIDE		CARVEDILOL TARTRATE		4'-DEMETHYLEPIPODOPHYLLOTOXIN		MIGLITOL		ELAIDYLPHOSPHOCHOLINE		FAMCICLOVIR		MODAFINIL		SIBUTRAMINE HYDROCHLORIDE		CHAULMOSULFONE		AVOCADYNONE ACETATE		KAINIC ACID		IMIDACLOPRID		9-AMINO-1,2,3,4-TETRAHYDROACRIDINE HYDROCHLORIDE		TRANDOLAPRIL		1- (2-METHOXYPHENYL)PIERAZINE HYDROCHLORIDE		OXFENDAZOLE		SPARTEINE SULFATE
L			CTR-	CTR-	QUINALIZARIN		PYRITHYLDIONE		BUDESONIDE		CINNARAZINE		FLUFENAMIC ACID		METARAMINOL BITARTRATE		SULFAMETHOXYPYRIDAZINE		ROXITHROMYCIN		FUREGRELATE SODIUM		PRONETALOL HYDROCHLORIDE		6,7-DICHLORO-3-HYDROXY-2-QUINOXALINECARBOXYLIC ACID		CYSTAMINE DIHYDROCHLORIDE		CINEOLE		MORANTEL CITRATE		DOXYCYCLINE HYDROCHLORIDE		AVOBENZONE		ACONITINE		CYCLOHEXIMIDE
M			CTR-	CTR-	METAXALONE		CARMOFUR		NATEGLINIDE		MILTEFOSINE		ORLISTAT		L-PHENYLALANINOL		AMLODIPINE BESYLATE		TOPIRAMATE		TORSEMIDE		CREATININE		SPARTEINE HYDROIODIDE		PODOFILOX		PALMATINE		N-HYDROXYMETHYLNICOTINAMIDE		TELITHROMYCIN		HYDROCORTISONE		PERILLYL ALCOHOL		ISORESERPINE
N			CTR-	CTR-	PATULIN		CLOMIPRAMINE HYDROCHLORIDE		SACCHARIN		DIPLOSALSALATE		XYLAZINE		ACIVICIN		ACETYLCARNITINE		ERYTHROMYCIN ESTOLATE		5-FLUOROINDOLE-2-CARBOXYLIC ACID		1R,2S-PHENYLPROPYLAMINE		TARGININE HYDROCHLORIDE		CHLORMEZANONE		TIAPRIDE HYDROCHLORIDE		FENBUTYRAMIDE		CITIOLONE		ANISOMYCIN		METHAZOLAMIDE		SULFADIMETHOXINE
O			CTR-	CTR-	CLARITHROMYCIN		CLOPIDOL		IRBESARTAN		OXICONAZOLE NITRATE		VALDECOXIB		AZELASTINE HYDROCHLORIDE		EZETIMIBE		GEMIFLOXACIN MESYLATE		PERINDOPRIL ERBUMINE		PAEONOL		CITICOLINE		EDROPHONIUM CHLORIDE		SINOMENINE		LEVODOPA		OXAPROZIN		PIMPINELLIN		3-ISOBUTYL-1-METHYLXANTHINE (IBMX)		BERGAPTEN
P			CTR-	CTR-	RAMIFENAZONE		1,3-DIPROPYL-8-CYCLOPENTYLXANTHINE [DPCPX]		PERPHENAZINE		FLUOXETINE		ETHYLNOREPINEPHRINE HYDROCHLORIDE		2-MERCAPTOBENZOTHIAZOLE		ROSMARINIC ACID		PYRILAMINE MALEATE		AMYGDALIN		SULFAGUANIDINE		AZLOCILLIN SODIUM		PARAXANTHINE		CYCLOBENZAPRINE HYDROCHLORIDE		ETHYL 1-BENZYL-3-HYDROXY- 2-OXO[5H]PYRROLE-4-CARBOXYLATE		METHYLBENZETHONIUM CHLORIDE		MERCAPTAMINE HYDROCHLORIDE		DIPYRONE		LOXAPINE SUCCINATE
[truncated: 1 more columns]
