# Supplementary material for: Digoxin reveals a functional connection between HIV-1 integration preference and T-cell activation
Source: PLoS Pathog. 2017 Jul 20;13(7):e1006460. doi: 10.1371/journal.ppat.1006460 (PMC5519191; doi:10.1371/journal.ppat.1006460)
Supplement: S2 File — 250 ng of total RNA was prepared for sequencing following the Illumina TruSeq mRNA (unstranded) protocol, multiplexed, and sequenced (V2 High Output kit, 43bp PE) on an Illumina Nextseq to yield an average of > 15 million reads per sample. Data was de-multiplexed using bcl2fastq v 2.16. Read QC reports were generated in Illumina Basespace. Fastq files passing read QC were analysed on the UCL Genomics cluster using an in house pipeline (Python/R). Sequencing reads were aligned to an appropriate reference genome using TopHat v2.0.13 and PCR duplicates removed using Picard tools (v1.100). Highlighted in green are the genes whose expression was changed >4 fold by digoxin. (XLSX) [file ppat.1006460.s009.xlsx]

## Sheet: T test unpaired P005 FC2.txt
tracking_id	p (Corr)	p	Fold change (abs)	Regulation	neg1 N74D.genes.fpkm_tracking(raw)	neg2 N74D.genes.fpkm_tracking(raw)	neg2 WT.genes.fpkm_tracking(raw)	neg3 N74D.genes.fpkm_tracking(raw)	neg3 WT.genes.fpkm_tracking(raw)	Dig1 N74D.genes.fpkm_tracking(raw)	Dig1 WT.genes.fpkm_tracking(raw)	Dig2 N74D.genes.fpkm_tracking(raw)	Dig2 WT.genes.fpkm_tracking(raw)	Dig3 N74D.genes.fpkm_tracking(raw)	Dig3 WT.genes.fpkm_tracking(raw)	neg1 N74D.genes.fpkm_tracking(normalized)	neg2 N74D.genes.fpkm_tracking(normalized)	neg2WT.genes.fpkm_tracking(normalized)	neg3 N74D.genes.fpkm_tracking(normalized)	neg3 WT.genes.fpkm_tracking(normalized)	Dig1 N74D.genes.fpkm_tracking(normalized)	Dig1 WT.genes.fpkm_tracking(normalized)	Dig2 N74D.genes.fpkm_tracking(normalized)	Dig2 WT.genes.fpkm_tracking(normalized)	Dig3 N74D.genes.fpkm_tracking(normalized)	Dig3 WT.genes.fpkm_tracking(normalized)	end	start
RNU86	0.000207911	0.000157641	4843.62	up	1	1	1	2865.79	1	36692.6	53413.1	26024.3	52438.8	18385.8	50106.2	-14.427	-14.427	-14.427	-3.50139	-14.427	0	0	0	0	0	0	39712901	39712848
IGLL1	1.31406e-09	1.86059e-10	95.2992	down	129.699	132.489	121.688	113.669	117.453	1.57518	1.9679	1.04745	1	1.30122	1	5.93602	5.93602	5.9023	5.78585	5.82593	-0.357037	0	-0.905033	-1.16159	-0.597612	-1.16173	23922495	23915312
JUN	1.1402e-12	1.47885e-15	60.1948	up	3.15091	3.5528	3.73312	3.36449	3.12786	186.314	180.03	181.449	173.648	186.132	182.415	-5.92681	-5.76683	-5.71262	-5.8458	-5.98742	0.132134	0	0.0903668	0	0.0622268	0.0972953	59249785	59246464
UCP2	1.0812e-11	1.01121e-13	50.3805	down	94.5877	111.124	101.464	97.4404	98.0458	2.02972	1.96166	2.00506	1.46326	2.10749	1.9388	5.46906	5.61932	5.55659	5.48984	5.50412	-0.0770913	-0.0878109	-0.0529237	-0.459622	0	-0.0846125	73693889	73685712
C6orf223	5.72245e-14	6.1851e-18	40.3994	down	35.7544	40.0876	36.2776	36.3375	35.0811	1	1	1	1	1	1	5.30504	5.43476	5.35076	5.31895	5.26887	-0.001192	-0.000950055	-0.000536515	0	-0.000699016	-0.00014363	43973694	43968336
CEBPE	9.03512e-11	3.55467e-12	40.1554	down	46.2038	47.616	39.5742	43.3637	34.625	1.00977	1	1.20303	1.01908	1.12885	1	5.2382	5.23052	5.01693	5.14057	4.80111	-0.259307	-0.449583	0	-0.192075	-0.102604	-0.448777	23588820	23586514
GBE1	1.21586e-10	5.74289e-12	26.3746	down	28.111	30.3153	23.132	29.7028	24.2197	1	1	1.05405	1	1.15511	1.03285	4.57169	4.6418	4.2928	4.6446	4.33862	-0.375949	-0.375707	-0.109845	-0.374757	0	-0.102786	81810950	81538848
DUSP8	1.2992e-12	1.86696e-15	25.2787	up	1	1	1	1	1	28.8231	27.0355	24.9296	25.595	27.3937	29.0149	-4.53461	-4.53462	-4.53464	-4.53461	-4.53462	0.211523	0.111066	0	0.0488038	0.139409	0.240568	1593150	1575280
ALDOC	1.2992e-12	1.97827e-15	23.9428	down	215.685	252.313	207.913	227.373	212.186	9.6178	10.142	8.71275	9.04177	9.10185	9.20333	4.43107	4.5778	4.43412	4.46845	4.42778	-0.0919056	0	-0.218214	-0.121646	-0.146929	-0.103342	26903951	26900132
MYO7B	7.80654e-12	4.05009e-14	22.5861	down	184.551	189.672	209.202	180.468	200.1	9.48024	9.06187	9.63212	7.94708	8.86075	7.76372	4.3413	4.35178	4.53214	4.30473	4.46638	-0.0222416	-0.0586934	0	-0.189528	-0.0906012	-0.227527	128395303	128293376
RAB33A	1.98378e-08	6.04191e-09	22.1427	down	34.7834	37.3015	36.5214	33.7245	35.3628	1.36503	1.70315	2.26365	1.77856	1.74223	1	3.90446	3.96555	3.99897	3.84991	3.92401	-0.762928	-0.418536	0	-0.308865	-0.390672	-1.36007	129318844	129305776
OVGP1	1.75304e-11	2.14109e-13	21.6228	up	1	1.19765	1	1.23382	1.37463	23.9677	26.8196	21.6346	26.494	24.4104	25.8819	-4.32104	-4.20126	-4.32107	-4.17044	-4.10789	0.157493	0.314197	0	0.311966	0.185934	0.291249	111970399	111956936
CD4	4.70855e-11	1.16089e-12	20.9938	down	19.1937	22.6561	18.7941	22.2281	18.0299	1	1	1	1	1.10606	1	4.06796	4.26763	4.05038	4.26555	3.97049	-0.321614	-0.321372	-0.320959	-0.320422	0	-0.320566	6929976	6898637
RPPH1	0.00313916	0.00262513	19.6277	up	1	99.3004	2.70915	4.94459	3.41791	100.934	114.076	88.847	111.844	118.519	108.452	-6.53765	0.183785	-5.34777	-4.37369	-4.99911	0	0.133215	-0.157547	0.137152	0.236791	0.129982	20811570	20811228
LOC100507600	6.85571e-09	1.6176e-09	19.514	down	24.0252	19.4891	22.4063	22.5559	22.809	1	1.3965	1	1	1.58473	1.04229	3.86767	3.53298	3.78595	3.7728	3.7874	-0.837231	-0.160913	-0.836576	-0.836039	0	-0.551723	136580657	136577760
HIST1H2BK	4.45367e-10	4.22304e-11	18.5523	up	2.12229	3.21743	2.4346	3.04459	3.21833	43.1071	50.4306	44.9513	49.6731	49.9383	49.8048	-4.43194	-3.85089	-4.27062	-3.91373	-3.87379	0	0.200598	0.0558767	0.191688	0.199908	0.223912	27114637	27106072
CD1A	1.23355e-11	1.19995e-13	18.3755	down	36.1765	36.639	37.1487	34.4737	34.5157	1.93365	1.78853	1.68159	2.00353	2.12862	1.78188	4.04684	4.03276	4.10746	3.97803	3.97327	-0.172486	-0.247722	-0.336192	-0.06467	0	-0.211173	158228058	158223920
HIST1H2AC	2.68393e-09	4.76622e-10	16.9805	up	1.32735	1.9974	1	1	1.28786	21.2017	25.1026	19.5718	22.9411	18.5431	20.7859	-3.93155	-3.34916	-4.1221	-4.12208	-3.95898	0.177577	0.423259	0.0588284	0.301171	0	0.173356	26124918	26124372
MFI2-AS1	1.01777e-08	2.63794e-09	16.1867	down	30.8538	26.1525	34.0281	24.7984	32.7063	1.77336	1.5149	2.26118	1.99464	1.20837	1.95351	3.73101	3.4359	3.88307	3.38939	3.8021	-0.375129	-0.569997	0	-0.160687	-0.91543	-0.18941	196731615	196729776
CCR8	4.90691e-12	1.66738e-14	16.0203	down	15.5829	15.6664	15.2529	15.3028	13.2665	1	1	1	1	1	1	4.07043	4.05495	4.0437	4.03703	3.80009	-0.001192	-0.000950055	-0.000536515	0	-0.000699016	-0.00014363	39375171	39371196
PFKFB4	2.16324e-11	3.27338e-13	15.8963	down	24.5585	28.7204	23.2172	27.17	22.1425	1.59146	1.54671	1.5385	1.41947	1.43784	1.43445	3.91154	4.11177	3.8496	4.06074	3.75409	0	-0.00939101	-0.0290505	-0.0757218	-0.119073	-0.0851636	48594227	48555116
GIMAP4	4.45484e-12	1.36964e-14	15.4305	down	74.1549	70.9862	64.4203	71.7239	68.8321	5.04114	4.84409	4.62152	4.2457	4.38677	4.81275	3.96539	3.85082	3.78018	3.90165	3.85283	0	-0.0250101	-0.114134	-0.157835	-0.162324	-0.00590205	150271041	150264464
MOK	5.29961e-10	5.37562e-11	14.6808	up	1.35781	1.62584	1.80123	1.4804	1.95601	20.9951	23.8641	17.5353	23.0093	21.5249	23.4946	-3.82117	-3.56394	-3.45258	-3.68789	-3.3246	0.259314	0.443439	0	0.395232	0.300252	0.436717	102771537	102690832
MAL	3.9012e-10	3.46604e-11	14.6605	down	71.3809	83.4561	66.4073	71.5334	67.7389	4.48706	4.99792	6.67215	4.07771	5.71567	4.82805	3.55367	3.71314	3.45941	3.5381	3.47245	-0.516246	-0.342274	0	-0.563162	-0.176864	-0.360532	95719737	95691400
NUFIP1	4.02345e-10	3.64859e-11	14.2921	up	1.39981	1.3907	1.34497	1.86281	1.32788	17.4478	20.0159	16.9029	20.5438	19.2583	19.4994	-3.72398	-3.73946	-3.80431	-3.28069	-3.79196	0.050127	0.239885	0	0.300058	0.19532	0.229015	45563613	45513384
CREB3L4	9.12129e-13	5.26908e-16	14.0677	down	13.9701	13.1166	12.8996	13.8056	12.6796	1	1	1	1	1	1	3.90291	3.77628	3.78542	3.87669	3.72736	-0.001192	-0.000950055	-0.000536515	0	-0.000699016	-0.00014363	153946840	153940320
CDHR1	2.52927e-11	4.0733e-13	14.0006	down	12.746	14.7822	12.4017	14.6618	11.9256	1	1	1	1	1	1	3.75239	3.9661	3.72049	3.96857	3.62661	-0.001192	-0.000950055	-0.000536515	0	-0.000699016	-0.00014363	85979376	85954408
HIST1H2BD	2.88056e-06	1.68469e-06	13.7782	up	1	4.37004	1.4686	2.03807	1	20.3555	22.4673	18.0874	24.4725	28.2972	22.3173	-4.07682	-2.12679	-3.80812	-3.26664	-4.07683	0.173131	0.307132	0	0.439011	0.639659	0.320751	26171576	26158348
GPR56	9.77249e-11	4.07715e-12	13.7579	down	19.2143	20.9334	17.9736	19.9782	18.9037	1.38956	1.37855	1.46	1.10084	1.56484	1.20749	3.56842	3.64747	3.48203	3.61902	3.53295	-0.191272	-0.164104	-0.110507	-0.461624	0	-0.345746	57698944	57653908
PRR4	1.15396e-09	1.5678e-10	13.5278	up	1	1	1	1	1	12.4864	19.0031	13.6281	16.505	11.0896	13.5403	-3.43754	-3.43755	-3.43756	-3.43753	-3.43755	0.140322	0.714798	0.245301	0.542639	0	0.278792	11002075	10998447
HIST1H2BJ	1.23291e-07	5.10181e-08	12.5112	up	1.52567	2.74035	1	1	1.09191	14.6235	17.3912	17.169	16.487	15.8511	19.2445	-3.3929	-2.5435	-3.78001	-3.77998	-3.722	0	0.250278	0.218545	0.198592	0.131702	0.409694	27100575	27100094
ST6GAL1	6.61472e-11	2.10894e-12	12.2124	down	17.0681	17.4129	17.6535	17.2076	16.7466	1.38595	1.50088	1.53265	1.14696	1.29397	1.19217	3.423	3.42204	3.48405	3.4269	3.38364	-0.159739	-0.0144347	0	-0.36582	-0.233842	-0.320272	186796341	186648320
EPHX2	1.2955e-11	1.30222e-13	12.1399	down	71.7925	72.5724	72.3541	71.7149	71.7245	6.82592	6.52397	6.59288	5.2167	6.74552	6.09986	3.52688	3.48602	3.54546	3.50462	3.53253	0	-0.0313497	-0.0558691	-0.301253	-0.0108371	-0.0962095	27402439	27348518
CD1E	0.00844742	0.0072906	12.0858	down	349.779	335.359	319.679	346.191	324.238	1	55.6095	62.6288	49.2119	57.8595	49.1853	2.49974	2.39682	2.41735	2.43221	2.44736	-5.8623	-0.214713	0	-0.37621	-0.133191	-0.352843	158327343	158323488
DNTT	6.89627e-12	3.49639e-14	11.9683	down	291.924	275.424	258.826	281.849	276.108	22.7867	24.3358	24.4106	21.6867	25.5527	21.989	3.51395	3.42127	3.41059	3.43581	3.51395	-0.170883	-0.0704541	-0.0725627	-0.224166	0	-0.19415	98098321	98064080
MYO1G	1.30432e-11	1.38158e-13	11.5998	down	157.26	167.918	168.446	155.603	163.107	16.1815	16.3972	17.19	13.9186	15.2389	14.3157	3.36212	3.43215	3.4933	3.32648	3.45884	-0.0785749	-0.053453	0	-0.246362	-0.140081	-0.210208	45018704	45002260
NUDT8	6.87927e-10	7.81465e-11	11.5663	down	38.8336	43.5879	33.5822	34.865	37.0752	3.20469	4.25894	2.67176	3.05516	3.05457	3.14332	3.23284	3.36287	3.03556	3.07445	3.16669	-0.381729	0	-0.604943	-0.380867	-0.421784	-0.354927	67397408	67395408
LGALS9	7.82706e-12	4.96126e-14	11.2676	down	83.8434	88.9287	81.5801	82.2048	86.8533	7.8312	9.42362	7.8409	8.0497	8.40922	7.82725	3.3257	3.3477	3.29953	3.27774	3.36629	-0.253551	0	-0.254894	-0.163985	-0.148663	-0.203181	25976586	25958172
LSS	1.09049e-11	1.04901e-13	11.1973	down	60.7841	72.0504	68.9945	66.7822	66.0802	6.95315	6.25168	6.81076	5.60144	6.38414	6.01231	3.24791	3.44956	3.44571	3.3876	3.37613	0	-0.114417	-0.0386672	-0.22348	-0.0940928	-0.15149	47648738	47608360
YPEL1	1.09801e-12	1.27429e-15	11.0799	down	42.1585	44.8555	44.0026	44.163	43.1527	4.09408	4.12602	4.19951	3.56622	4.28047	3.92306	3.3582	3.39301	3.42028	3.42143	3.38127	-0.0862434	-0.0554435	-0.0474033	-0.184327	0	-0.0767536	22090071	22051824
LINC00641	3.40729e-10	2.82656e-11	11.0788	up	2.40307	1.92043	2.14987	2.62355	2.50234	23.6387	20.9666	22.2528	23.5613	24.1126	25.6219	-3.23338	-3.57978	-3.44347	-3.11466	-3.21378	0.167819	0	0.0683198	0.175181	0.192715	0.312254	21675059	21668236
SERTAD1	1.47146e-10	7.5704e-12	10.7991	up	3.12278	4.10374	3.80446	3.35914	3.57471	34.8258	41.1519	34.8265	38.182	34.2281	33.6529	-3.53959	-3.13401	-3.28069	-3.45075	-3.36485	0.0332608	0.243232	0.0302486	0.160119	0.0062871	0	40931932	40928408
HMGCS1	9.12129e-13	7.88698e-16	10.6762	down	142.803	145.962	148.795	143.187	152.126	15.8064	15.002	14.7872	14.9886	15.1725	15.4969	3.34831	3.32621	3.42488	3.32416	3.44	-0.0127337	-0.0625751	-0.101535	-0.0420671	-0.0428169	0	43313614	43287572
C10orf107	2.01336e-09	3.29902e-10	10.5705	down	20.6426	20.36	17.2784	21.3226	20.506	1.85087	1.47825	2.40157	1.64332	1.91102	1.58718	3.04058	2.98414	2.78395	3.0857	3.03049	-0.402669	-0.692528	0	-0.506004	-0.349147	-0.551667	63526091	63422720
SMN2	0.000907468	0.000726896	10.4449	up	1	6.82008	1.24432	1	1.41859	26.0518	29.2172	28.5674	14.9839	3.50483	18.3461	-2.69981	0	-2.57828	-2.69981	-2.43872	1.90141	2.05778	2.02764	1.15373	-0.75441	1.42227	69373422	69345352
RMRP	0.00271412	0.00225502	10.425	up	6.76642	97.7311	5.54234	5.17761	4.49554	116.458	113.903	110.702	104.899	83.6835	95.4137	-3.78331	0.222051	-4.13359	-4.24581	-4.48598	0.289529	0.178154	0.213855	0.116493	-0.218187	0	35658015	35657748
THAP1	8.96896e-11	3.50791e-12	10.4226	up	6.59021	7.36519	7.00172	7.01995	8.62095	75.8321	80.6606	79.762	83.306	77.5211	80.6648	-3.47896	-3.2991	-3.38876	-3.38309	-3.04813	0	0.0497046	0.0805225	0.119997	0.0145092	0.107488	42698474	42691816
PTPN18	1.7992e-10	1.0365e-11	10.31	down	9.98403	11.0631	11.5243	10.845	10.2155	1	1.08585	1.05205	1	1	1	3.0453	3.19056	3.29029	3.18325	3.05758	-0.308567	0	-0.043934	-0.307375	-0.308074	-0.307519	131132982	131113576
ALDH1A2	8.22846e-11	3.04165e-12	10.2514	down	292.781	294.645	245.727	290.033	247.309	25.11	29.6036	28.4548	25.1767	30.9168	25.9114	3.26372	3.24687	3.07063	3.25147	3.08596	-0.303331	-0.0776343	-0.128059	-0.296866	0	-0.238209	58358121	58245620
CLEC4A	7.82706e-12	4.45048e-14	10.2004	up	1	1	1	1	1	10.4771	9.66147	10.1709	11.6337	10.5984	9.74638	-3.26196	-3.26198	-3.26199	-3.26196	-3.26198	0.0820596	0	0.0421417	0.263235	0.1143	0.0297732	8291203	8276227
MIR210HG	2.92007e-10	2.24981e-11	10.0675	down	11.0889	10.4206	10.6121	9.64373	8.1827	1	1	1	1	1	1	3.51898	3.3937	3.47047	3.28116	2.99091	-0.001192	-0.000950055	-0.000536515	0	-0.000699016	-0.00014363	568457	565656
PTCRA	9.50072e-11	3.94323e-12	10.0027	down	9.98852	10.7118	9.82463	8.28623	10.7052	1	1	1	1	1	1	3.35471	3.44302	3.32756	3.02886	3.4545	-0.001192	-0.000950055	-0.000536515	0	-0.000699016	-0.00014363	42893575	42883728
TEX10	4.36029e-11	1.02739e-12	9.88557	up	7.67127	8.29528	7.97524	8.35853	7.38615	77.4661	86.1141	78.6036	92.8869	78.2389	87.0252	-3.24843	-3.14656	-3.19068	-3.10983	-3.33448	0	0.113094	0.0352101	0.25432	0.00201845	0.191335	103115259	103064352
RDM1	2.44929e-10	1.7234e-11	9.85593	down	33.831	32.1275	32.2685	34.6625	33.0039	2.77848	3.93716	3.54427	3.11472	3.14387	3.6823	3.14836	3.02363	3.08829	3.17753	3.09496	-0.468182	0	-0.142725	-0.246584	-0.273207	-0.0359385	34257780	34245084
CHI3L2	2.04441e-12	4.4194e-15	9.81939	down	1219.48	1179.01	1104.56	1153.91	1116.98	93.4943	96.7042	94.59	87.8831	98.8314	89.5971	3.27865	3.18984	3.21165	3.1755	3.21165	-0.0681405	-0.0754971	-0.0459824	-0.180197	0	-0.123236	111786062	111770280
RAB37	1.39902e-10	7.01628e-12	9.56684	down	29.8991	31.0852	30.3088	28.945	32.2113	3.09319	3.13213	3.82316	2.88345	3.39717	2.59597	3.01889	3.02228	3.04587	2.95339	3.11766	-0.263735	-0.235811	0	-0.29668	-0.118765	-0.443557	72743474	72667256
HIST1H4E	1.94729e-06	1.10393e-06	9.54426	up	1	3.34355	1	1.3145	1	13.0137	15.3978	10.4448	11.553	11.1147	14.2312	-3.3344	-1.81699	-3.33443	-3.14245	-3.33442	0.300029	0.537179	0	0.182144	0.106818	0.446398	26205249	26204872
HIST1H1C	4.2062e-09	8.77427e-10	9.39852	up	4.39713	5.63874	5.19894	3.56508	4.99985	40.6138	42.6569	43.3774	43.1639	48.4144	40.3272	-3.24897	-2.86404	-2.98186	-3.61063	-3.06267	0	0.051065	0.0912747	0.0830488	0.241106	0.00631332	26056699	26055968
CERCAM	1.72846e-09	2.6909e-10	9.1016	down	14.5664	15.4071	15.4542	14.5668	14.1219	1.61197	1.39907	2.07305	1.35364	1.4799	1.31692	2.72409	2.79001	2.82492	2.7166	2.66213	-0.398637	-0.559884	0	-0.576139	-0.496379	-0.624405	131199630	131182760
SLC16A3	1.54661e-09	2.33529e-10	9.09128	down	18.9919	21.3009	18.048	19.0365	16.5815	2.26852	2.36929	1.80838	1.6859	2.11671	1.61213	2.96018	3.08138	2.90113	2.95307	2.73832	-0.0795298	0	-0.377935	-0.437873	-0.156997	-0.493668	80197375	80186280
LOC100130872	6.61472e-11	2.09718e-12	9.07178	down	22.9979	23.1294	26.0736	22.2061	25.4521	2.35407	2.69587	2.54849	2.65627	2.53844	2.29653	3.01118	2.98856	3.21308	2.95313	3.16126	-0.240095	-0.0342913	-0.116172	0	-0.106036	-0.19907	1202750	1189570
CDK18	1.3617e-09	1.95601e-10	8.96131	down	11.0668	10.7768	9.54418	10.6876	10.055	1.15601	1.23829	1.14279	1	1	1.00663	3.01521	2.95772	2.77852	2.96274	2.84151	-0.120207	0	-0.124754	-0.499902	-0.500601	-0.269972	205501921	205473680
CREBRF	3.27265e-11	6.47315e-13	8.90305	up	2.55665	2.78338	2.40648	2.68263	2.47563	20.1494	19.4742	21.0789	21.8424	20.7712	22.4594	-3.03716	-2.93202	-3.16797	-2.97978	-3.1359	0.0485439	0	0.0965238	0.168069	0.0899863	0.219298	172566291	172483360
LOC100506668	7.74526e-09	1.87437e-09	8.86018	up	1.28698	1.61204	1.14426	2.15967	1.5043	10.9891	11.7457	12.2808	12.2035	12.0219	12.2777	-3.23317	-2.95678	-3.34151	-2.52206	-3.06408	0	0.103393	0.143157	0.18136	0.133258	0.181728	120933749	120928144
GFRA1	7.82706e-12	4.76536e-14	8.80765	down	15.9737	15.3307	14.0981	15.4133	14.6591	1.60309	1.69094	1.6121	1.51167	1.72239	1.49483	3.15593	3.07307	2.96736	3.10049	3.0134	-0.114117	-0.0124882	-0.0678696	-0.121551	0	-0.144218	118033126	117816440
RELB	5.22022e-10	5.25859e-11	8.77728	up	1.49736	2.04507	1.99742	1.9086	1.64736	15.4489	14.3445	13.4655	13.7725	12.879	15.0743	-3.27759	-2.82156	-2.90682	-2.91039	-3.14216	0.221367	0.138459	0.0346637	0.109884	0	0.228056	45541456	45504704
SNHG9	3.98768e-09	8.16134e-10	8.72586	up	19.2494	15.8399	20.3829	22.5798	26.3298	193.321	209.79	207.221	195.244	197.144	201.113	-3.14598	-3.47137	-3.04826	-2.92717	-2.69843	0.0328283	0.0812149	0.17531	0.00633431	0	0.10665	2015505	2014996
SELL	8.79018e-12	6.74559e-14	8.71251	down	204.932	202.152	171.807	201.799	186.621	24.5416	25.7789	24.4374	22.9799	26.0485	22.8109	3.08903	3.04421	2.92778	3.05491	3.01394	-0.088932	-0.0304976	-0.103779	-0.181551	0	-0.177926	169680843	169659808
C19orf77	7.28973e-10	8.48578e-11	8.66965	down	62.7648	68.5831	60.1855	60.6268	58.3623	8.44063	8.35907	6.058	7.20148	8.82747	8.30839	2.98499	3.06822	2.94093	2.93016	2.88595	-0.0708218	-0.0655136	-0.518951	-0.225452	0	-0.0427952	3480540	3474404
PPFIA4	1.66842e-10	9.23296e-12	8.64348	down	8.78991	9.45688	8.32217	9.74036	7.52835	1	1	1	1	1	1	3.13545	3.23227	3.03628	3.30256	2.84857	-0.001192	-0.000950055	-0.000536515	0	-0.000699016	-0.00014363	203047864	203020304
RCSD1	1.75459e-11	2.16195e-13	8.61765	down	45.6341	49.0071	49.169	46.5492	46.8804	5.36018	5.86277	6.60771	5.75793	6.0265	5.23007	2.93409	2.98449	3.0286	2.94987	2.95783	-0.264526	-0.118139	0	-0.106238	-0.0893598	-0.239638	167675486	167599472
GPI	1.0812e-11	1.01234e-13	8.61513	down	148.945	177.11	154.569	163.848	147.123	19.9883	21.38	20.1584	20.1377	21.6306	19.7906	2.96462	3.16921	3.03468	3.0605	2.93688	-0.111821	-0.0200629	-0.114706	-0.0858073	0	-0.109753	34893318	34855644
DLX2	3.28951e-11	6.5776e-13	8.6029	up	2.04188	1.80375	1.79657	1.99689	1.85724	14.8254	15.2669	13.5612	14.3465	14.491	15.078	-2.85167	-3.0563	-3.10099	-2.88969	-3.02895	0.11934	0.182523	0	0.115402	0.113972	0.184587	172967478	172964160
TGIF2-C20orf24	1.05998e-09	1.38054e-10	8.56628	up	1.09057	1.00072	1	1	1	8.37858	7.46571	7.76507	8.34369	11.8448	8.34815	-2.86673	-2.92869	-2.93377	-2.93374	-2.93376	0.125412	0	0.0231137	0.174126	0.587276	0.166052	35240960	35202956
SKIL	7.82706e-12	4.30145e-14	8.5578	up	1	1	1	1	1	8.36057	8.08233	8.10972	8.74115	8.40273	9.35765	-3.0142	-3.01421	-3.01422	-3.01419	-3.01421	0.0418327	0.0234842	0	0.14523	0.0587394	0.228929	170114637	170075472
TEX19	7.75605e-11	2.79805e-12	8.46558	down	7.81454	9.94657	8.11391	8.90814	8.26717	1	1	1	1	1	1	2.93443	3.31464	2.9934	3.15643	3.0062	-0.001192	-0.000950055	-0.000536515	0	-0.000699016	-0.00014363	80321652	80317120
CD40LG	2.03154e-10	1.25582e-11	8.43616	down	17.7605	18.3214	18.4878	19.2789	18.9279	2.17261	2.20887	1.7096	2.20926	2.28824	2.01012	2.89168	2.90529	2.96805	3.00462	2.98111	-0.102153	-0.0615405	-0.421567	-0.0102507	0	-0.163109	135742549	135730336
CEP128	3.1538e-11	6.16988e-13	8.40336	down	31.6039	29.9978	26.6453	30.8762	26.964	3.38628	3.34133	3.46571	3.26186	3.64718	3.54336	3.13264	3.01072	2.88425	3.09744	2.88807	-0.111417	-0.119293	-0.0817514	-0.0947437	0	-0.00285947	81405884	80962816
C7orf61	2.76042e-07	1.26952e-07	8.40263	up	2.53844	1.39141	1	1	1.25268	10.513	12.5295	8.75874	10.8283	9.78212	11.427	-1.97212	-2.87301	-3.11202	-3.11199	-2.96398	0.23526	0.482177	0	0.319585	0.165489	0.382798	100061894	100054240
MOCS1	3.92492e-11	8.99356e-13	8.39339	down	37.6285	39.8569	35.3352	37.4209	35.9732	4.55942	4.5847	5.4542	4.16393	4.5247	4.11129	2.87501	2.92716	2.80171	2.87012	2.81193	-0.240708	-0.208253	0	-0.284938	-0.219082	-0.319423	39902290	39872032
DRAXIN	3.75589e-10	3.27605e-11	8.38645	down	8.66202	10.0865	8.93275	8.25376	9.10231	1	1	1.10827	1	1.02481	1	2.77501	3.00468	2.82514	2.68483	2.84194	-0.334464	-0.334222	0	-0.333272	-0.115067	-0.333416	11780336	11751780
VASH2	1.6721e-10	9.27135e-12	8.34322	down	17.3202	16.6103	15.604	18.3555	16.755	1.99599	1.83733	1.90868	2.16428	1.68328	1.94846	2.88856	2.80444	2.73945	2.96614	2.83246	-0.199579	-0.273848	-0.223116	0	-0.417762	-0.172055	213164927	213123888
LOC595101	2.01629e-08	6.15871e-09	8.25692	up	4.97859	6.73947	6.42419	3.95714	5.15193	43.6365	47.3257	41.6082	44.3019	44.1225	43.7909	-3.08081	-2.58673	-2.6699	-3.47576	-3.04117	0.0605226	0.147472	0	0.0785461	0.0785461	0.0832911	30346695	30278912
C21orf58	2.03283e-10	1.25898e-11	8.21398	down	24.856	25.7551	27.9356	25.3376	29.9857	3.58359	3.18835	3.33093	2.74775	3.4409	2.84676	2.79873	2.81455	2.99436	2.82092	3.08005	0	-0.148197	-0.101627	-0.282005	-0.0363327	-0.249989	47743785	47721048
HNRNPA1	2.62443e-11	4.32024e-13	8.1986	down	813.64	782.127	699.448	776.9	726.444	88.6295	84.4112	72.9132	85.7169	88.6795	86.5743	2.96204	2.9328	2.96204	2.88824	2.96204	0	-0.129337	-0.290654	-0.0793753	-0.0336051	-0.0306954	54679030	54674488
SYCE2	9.15429e-08	3.61442e-08	8.17228	down	12.8941	12.5565	10.9108	11.2372	13.6766	1.36111	1.61764	1	1.26694	1.91086	1.42757	2.67865	2.61316	2.41296	2.44893	2.75101	-0.502753	-0.221471	-1.09563	-0.517341	0	-0.361584	13030086	13009893
LINC00263	1.43802e-08	4.06911e-09	8.16212	down	28.9275	25.3112	28.8983	27.498	26.9946	3.09289	4.36117	2.34724	2.91936	3.92006	3.66906	2.7717	2.52715	2.78135	2.68313	2.66472	-0.457412	0	-0.803533	-0.476044	-0.140228	-0.182777	102148111	102133328
GSTZ1	6.86661e-08	2.6043e-08	8.14748	down	18.2002	14.8011	18.2297	14.1338	15.0203	1.63858	1.5534	2.68852	2.05955	2.0723	1.40452	2.71391	2.37651	2.73267	2.31717	2.4083	-0.728669	-0.771558	0	-0.348211	-0.372101	-0.879305	77797940	77787232
ANXA2R	1.12201e-10	5.08133e-12	8.14584	down	46.3212	49.0543	43.6605	44.0963	45.4985	6.43239	6.59137	6.7901	4.91663	5.66062	5.56861	2.91574	2.95169	2.83804	2.84165	2.87692	-0.0773194	-0.00396156	0	-0.348742	-0.215122	-0.202377	43040447	43039180
SCRN2	1.57323e-09	2.3857e-10	8.04393	down	23.9007	26.3706	27.782	22.6566	25.1947	3.33171	3.43505	3.62999	2.91032	2.77625	2.33335	2.7293	2.8437	2.9795	2.6528	2.8097	-0.108277	-0.0550203	0	-0.224151	-0.331112	-0.510846	45918699	45915048
MGARP	5.10612e-11	1.3087e-12	8.01465	up	1	1	1	1	1	6.94726	7.50762	8.49251	8.90085	7.96607	7.63527	-2.82127	-2.82129	-2.8213	-2.82127	-2.82129	0	0.118813	0.249537	0.367007	0.186337	0.166453	140201492	140187312
FDPS	5.18061e-11	1.37385e-12	7.98058	down	360.612	372.909	390.886	350.654	407.57	45.6338	50.0142	52.0873	43.709	49.3032	44.9414	2.84153	2.80257	2.94685	2.75888	2.98044	-0.179101	-0.0816736	0	-0.247995	-0.0855289	-0.188321	155290457	155278544
RHOC	2.41129e-11	3.84461e-13	7.96623	down	143.997	155.001	147.085	135.694	146.13	20.0169	21.4626	19.5912	19.9953	22.8401	19.2672	2.84282	2.90387	2.89555	2.73383	2.84813	-0.184833	-0.0894294	-0.23037	-0.16855	0	-0.221167	113250025	113243744
CIDECP	2.39143e-10	1.63479e-11	7.96005	up	3.5735	3.38077	3.63076	3.68929	3.54571	26.1023	30.1813	22.5059	28.6953	26.2469	23.9755	-2.73149	-2.84231	-2.75248	-2.70471	-2.77324	0.229556	0.424326	0	0.372437	0.240098	0.125171	10067820	10059236
FOXD2-AS1	8.89584e-10	1.10381e-10	7.94785	down	16.5889	18.165	19.0075	17.5293	19.1137	2.37349	1.92888	2.74156	2.10697	2.03957	1.92319	2.55192	2.65412	2.77668	2.62827	2.757	-0.21227	-0.47431	0	-0.331461	-0.419971	-0.463786	47900313	47897808
DBNL	6.65317e-11	2.17563e-12	7.93316	down	27.9559	29.6824	30.1867	28.2749	31.5099	3.89023	3.55988	4.22439	3.89817	3.55043	3.25658	2.77648	2.82562	2.90361	2.78501	2.94783	-0.107026	-0.215768	0	-0.0338407	-0.20212	-0.282354	44101315	44084240
ALOX5AP	1.37992e-10	6.831e-12	7.86512	down	22.4761	22.5346	18.7855	21.32	20.5899	2.67644	2.51414	2.23788	2.55281	2.56215	2.85898	2.8989	2.86305	2.65367	2.81532	2.76772	-0.146946	-0.213294	-0.369667	-0.145355	-0.179175	0	31338565	31287614
NR1D1	5.71635e-11	1.61564e-12	7.86081	up	4.77295	4.82386	4.18212	5.11429	4.56838	36.0759	38.0043	35.085	35.4495	34.9496	35.1971	-2.88858	-2.8868	-3.14565	-2.79277	-2.98745	0.0516706	0.0981331	0.00589466	0.0172763	0	0.0335937	38256978	38249036
RNF215	1.2992e-12	2.23881e-15	7.80183	down	7.51513	8.30169	8.32875	7.8539	8.05952	1	1	1	1	1	1	2.86555	3.00755	3.03931	2.93736	2.96636	-0.001192	-0.000950055	-0.000536515	0	-0.000699016	-0.00014363	30783302	30774802
IL32	7.82706e-12	5.58351e-14	7.73708	down	357.965	410.902	344.451	365.893	331.272	46.3798	50.3846	44.255	47.6858	48.8463	48.9411	2.89947	2.99963	2.86586	2.89947	2.82038	-0.0819578	-0.00068903	-0.161377	-0.0617924	-0.0231328	0	3119668	3115312
CD52	1.43802e-08	4.06777e-09	7.70455	down	32.671	32.5247	31.8828	33.5769	33.4937	4.08324	5.14454	3.11372	4.58173	5.77264	3.79638	2.58963	2.52749	2.55691	2.6126	2.60672	-0.482076	-0.132339	-0.819091	-0.260208	0	-0.508528	26647014	26644410
SH3D21	6.24218e-10	6.82193e-11	7.68852	down	8.05798	8.7548	6.37053	8.54078	8.05298	1	1	1	1	1	1	2.98748	3.0962	2.58033	3.08226	2.96433	-0.001192	-0.000950055	-0.000536515	0	-0.000699016	-0.00014363	36786948	36771992
PPP1R3E	2.74427e-09	4.9149e-10	7.68079	down	9.45818	8.25104	8.43108	8.32165	9.46149	1	1	1.04219	1.18842	1	1.08815	2.78476	2.52995	2.5924	2.56744	2.77521	-0.470671	-0.470429	-0.219324	0	-0.470178	-0.117217	23772057	23765112
LOC257358	3.06824e-11	5.96934e-13	7.66056	down	8.24813	7.76798	8.57084	7.16153	7.60966	1	1	1	1	1	1	3.03073	2.91086	3.0897	2.78181	2.87121	-0.001192	-0.000950055	-0.000536515	0	-0.000699016	-0.00014363	169762104	169758432
BTBD11	4.3745e-10	4.09459e-11	7.65472	down	8.19901	7.77965	8.75149	8.12196	8.80367	1.13736	1	1	1.00421	1	1	2.66391	2.55778	2.77105	2.63452	2.77028	0	-0.355586	-0.355173	-0.12018	-0.355335	-0.35478	108053419	107712192
APOE	1.15917e-10	5.3749e-12	7.6082	up	1	1	1	1	1	7.82185	7.65847	6.19432	7.41112	7.67124	8.09492	-2.65212	-2.65214	-2.65215	-2.65212	-2.65214	0.315689	0.311511	0	0.304735	0.309501	0.411088	45412650	45409040
ID2	2.40571e-08	7.58738e-09	7.58415	up	1.62466	2.11681	1.75302	1.59181	2.68657	12.218	13.0598	11.0881	14.2705	12.4237	14.4036	-2.93286	-2.54237	-2.86002	-2.95819	-2.23053	0.131706	0.23962	0	0.377138	0.172617	0.388086	8824583	8822112
EMID1	4.01829e-09	8.2607e-10	7.5507	down	8.15983	10.441	9.93109	8.7321	9.57107	1.18593	1.01624	1	1.00254	1.25192	1.2313	2.50113	2.88686	2.84065	2.61555	2.7537	-0.0877817	-0.299761	-0.50955	-0.277838	-0.00727791	0	29655586	29601900
FOS	2.84746e-11	4.92428e-13	7.54301	up	1.11886	1.40096	1.1815	1.32651	1	8.02923	8.15257	7.69376	8.45941	8.40596	7.99552	-2.86452	-2.69945	-2.86286	-2.74853	-2.94774	0.0512848	0.0965414	0	0.174448	0.125674	0.0951707	75748937	75745480
EOGT	3.72444e-12	1.04664e-14	7.53803	up	1	1	1.18267	1	1.09266	7.72943	7.26615	7.49657	7.44029	7.28027	8.0335	-2.88979	-2.8898	-2.80427	-2.88979	-2.83132	0.0585082	0.00671458	0.0222766	0.0706503	0	0.161005	69062774	69024368
CDIP1	5.31372e-12	1.89529e-14	7.52849	up	1	1	1	1	1	7.78177	7.51891	6.69396	7.21349	7.60042	7.38202	-2.76297	-2.76298	-2.76299	-2.76297	-2.76298	0.197982	0.178503	0	0.152993	0.188792	0.178024	4588816	4560676
FADS2	1.09426e-10	4.92013e-12	7.52218	down	263.335	281.453	280.761	255.773	272.11	39.6495	39.8786	41.2173	33.484	36.3749	33.4906	2.73304	2.77109	2.86102	2.66793	2.77769	-0.0571794	-0.0772147	0	-0.298999	-0.180995	-0.279583	61634825	61595712
CBWD5	3.09563e-06	1.82218e-06	7.51225	up	1.48588	3.15545	1.07692	2.69398	3.17538	15.729	13.0115	13.9528	15.0483	16.0093	13.9056	-3.29474	-2.22032	-3.61755	-2.42804	-2.22539	0.233743	0	0.0723782	0.217473	0.282577	0.106056	70490171	70432000
GALNT12	4.67577e-11	1.13284e-12	7.486	down	18.0138	18.45	16.8675	18.3444	17.9774	2.2049	2.46523	2.54501	2.23684	2.23093	2.01204	2.7754	2.78224	2.68546	2.79218	2.77191	-0.219238	-0.0414655	0	-0.1263	-0.172124	-0.297418	101612363	101569984
ZNF335	5.68887e-12	2.33654e-14	7.48329	up	5.51217	5.88577	5.99566	5.36735	5.84272	44.192	42.2698	43.7882	42.2511	41.6871	42.9409	-2.91359	-2.82841	-2.78035	-2.96423	-2.82566	0.0874352	0	0.0740509	0.0171514	0.00931168	0.0594072	44600833	44577292
SCD	8.45004e-13	2.73996e-16	7.44735	down	349.863	352.665	337.498	350.142	344.489	47.7616	47.7053	49.8706	47.026	47.113	46.5164	2.85483	2.79618	2.82056	2.79618	2.84866	-0.0593595	-0.10122	0	-0.100633	-0.0872078	-0.0922689	102124588	102106768
NLGN3	5.6343e-12	2.07054e-14	7.41687	up	1	1	1.25464	1.00004	1	7.47437	7.12957	7.09363	7.38684	7.85172	7.453	-2.83867	-2.83869	-2.70993	-2.82707	-2.83869	0.0706859	0.0357277	0	0.112359	0.147582	0.114855	70391051	70364680
RMI2	5.54746e-11	1.54166e-12	7.38831	down	25.63	30.3288	31.4321	30.2302	29.9783	4.06622	3.84741	4.31041	3.97508	4.17089	3.77211	2.61952	2.82987	2.93984	2.86409	2.85086	-0.0841773	-0.135956	0	-0.0287941	-0.0216939	-0.11583	11445617	11439310
NUDT18	4.30513e-10	4.01105e-11	7.36913	down	8.55496	7.22504	6.47819	7.55013	8.41018	1	1	1	1	1	1	3.09252	2.7956	2.60783	2.8732	3.03539	-0.001192	-0.000950055	-0.000536515	0	-0.000699016	-0.00014363	21966932	21964382
TSHR	3.17309e-10	2.53793e-11	7.3501	down	50.3468	52.9169	50.19	48.0421	51.5947	6.20768	8.0501	7.6921	6.71539	7.97644	8.17711	2.72259	2.75823	2.72839	2.6523	2.7527	-0.426418	-0.0466263	-0.130098	-0.258635	-0.0677559	0	81612646	81421872
LYG1	9.85077e-10	1.25317e-10	7.30756	up	1	1.41502	1	1	1.49859	6.95396	7.78283	7.61373	7.27532	8.4809	8.91317	-2.82369	-2.55942	-2.82371	-2.82369	-2.48464	0	0.163295	0.108704	0.10601	0.261748	0.35841	99917639	99900704
ZNF143	1.17503e-09	1.61167e-10	7.25505	up	9.09045	8.41259	6.64442	8.28058	7.25579	57.8472	62.1114	57.3304	65.3709	60.3725	60.9204	-2.53618	-2.69763	-3.06933	-2.69909	-2.9365	0.00182629	0.0815268	0	0.176179	0.0714354	0.0964713	9550071	9482511
TSPAN31	1.2305e-10	5.85193e-12	7.20354	up	1	1	1	1	1	7.24958	7.66714	5.83125	6.92658	7.28673	7.29723	-2.57655	-2.57656	-2.57657	-2.57654	-2.57656	0.296251	0.38744	0	0.286106	0.315033	0.348057	58142026	58138784
SLC7A5P1	3.48112e-08	1.17317e-08	7.17893	up	3.74502	5.67024	5.33906	5.31803	6.72997	39.5993	41.3867	36.4103	36.9875	33.4274	36.4412	-3.25104	-2.58533	-2.67564	-2.68572	-2.29839	0.23085	0.273768	0.106537	0.133351	0	0.12276	29625038	29624424
MARVELD1	2.44813e-09	4.23898e-10	7.17132	down	7.80988	9.10584	8.32108	8.21567	8.31115	1	1.13287	1	1	1.15992	1.11899	2.54984	2.78572	2.65246	2.62719	2.63162	-0.384568	-0.00368056	-0.383912	-0.383376	0	-0.00168782	99477909	99473464
HIST2H2BE	7.43187e-11	2.5785e-12	7.16981	up	1	1.07986	1.36012	1.27648	1.25509	7.43484	7.53619	7.08687	7.97975	8.59825	7.07451	-2.83762	-2.78572	-2.6539	-2.66618	-2.68831	0.0630181	0.105864	0	0.213173	0.26568	0.0457969	149858232	149856016
NFATC4	3.80292e-09	7.62953e-10	7.15917	down	8.98794	9.11092	9.96517	8.90355	9.45777	1.21386	1.14441	1.42651	1.18144	1	1.04837	2.48809	2.48964	2.67766	2.47517	2.5629	-0.227337	-0.29374	0	-0.220201	-0.681188	-0.384145	24848810	24836144
ACSS2	1.39e-09	2.00696e-10	7.15831	down	10.1768	10.8968	9.30248	9.60675	9.68967	1.16041	1.2366	1.14117	1.19504	1.60137	1.09615	2.53639	2.62736	2.38343	2.42784	2.43492	-0.4624	-0.349257	-0.476082	-0.367672	0	-0.490374	33515769	33462764
DNAJC27	7.43236e-10	8.7476e-11	7.13869	up	1.48445	1.88772	2.06535	1.6699	1.59435	10.633	9.53046	10.419	11.135	11.5145	11.0729	-2.89715	-2.55587	-2.46055	-2.71662	-2.81063	0.11883	0	0.0886342	0.221007	0.240593	0.215905	25194963	25166504
SPINK2	1.20577e-09	1.66947e-10	7.10957	down	32.3888	32.4735	36.7375	31.2928	29.7934	4.45448	4.89716	4.01476	5.46672	5.07758	4.40171	2.60385	2.55428	2.80104	2.54923	2.46538	-0.334358	-0.182024	-0.47155	0	-0.1346	-0.287506	57688035	57676024
HIST1H4H	8.3008e-07	4.3433e-07	7.05076	up	1	2.42222	1	1	1	6.59817	8.05032	11.1479	6.62102	8.04837	8.72088	-2.74148	-1.69058	-2.74151	-2.74148	-2.7415	0	0.290042	0.674161	0.0597124	0.280669	0.414227	26285727	26285352
FXYD2	5.62392e-09	1.26342e-09	7.04803	down	50.8126	60.4779	57.7224	57.876	58.4871	9.29378	7.06764	8.27938	10.8186	7.89043	10.8314	2.38147	2.58002	2.5941	2.56283	2.59657	-0.244877	-0.569295	-0.391212	-0.000982761	-0.438954	0	117698807	117690792
TMPO-AS1	5.66651e-12	2.17555e-14	7.03406	down	7.29381	7.37117	6.70936	7.51343	7.67151	1	1	1	1	1	1	2.81534	2.8313	2.67496	2.86555	2.88172	-0.001192	-0.000950055	-0.000536515	0	-0.000699016	-0.00014363	98910004	98906752
RAB43	1.16856e-06	6.34044e-07	7.0113	down	10.2884	10.7717	13.0741	9.79496	10.0757	1.61337	2.06214	1.22591	1.0568	1	1.83342	2.18104	2.23667	2.58378	2.09236	2.12395	-0.377546	0	-0.755178	-0.911805	-1.22078	-0.13143	128840993	128806408
RHPN1-AS1	4.45484e-12	1.39635e-14	6.99507	down	7.21082	7.70821	6.82785	7.50592	7.1683	1	1	1	1	1	1	2.7956	2.8987	2.70309	2.86434	2.76704	-0.001192	-0.000950055	-0.000536515	0	-0.000699016	-0.00014363	144450805	144448800
LOC100630918	5.6938e-10	6.01874e-11	6.99165	down	8.79721	9.14114	9.06599	7.96126	8.24474	1.15454	1.033	1.13517	1.12191	1	1.08377	2.74462	2.78363	2.78949	2.56753	2.61043	-0.01682	-0.157864	-0.0291511	0	-0.392276	-0.0428365	85766009	85764592
HSPA6	1.09807e-06	5.91999e-07	6.98145	up	2.30493	2.88503	1.37136	2.76245	1.40236	12.1264	13.3581	11.0213	12.7453	14.2618	11.8892	-2.40701	-2.09921	-3.20932	-2.15159	-3.1603	0.131324	0.285888	0	0.249613	0.369354	0.152063	161496687	161494032
GSTA4	1.84104e-06	1.03852e-06	6.9662	down	10.5688	9.66875	7.88423	9.39162	10.0074	1	1.36671	1.81674	1.70349	1	1	2.40687	2.22877	1.89567	2.20417	2.29361	-1.04171	-0.394422	0	-0.0492966	-1.04122	-1.04066	52860178	52842744
TMED7-TICAM2	4.71808e-11	1.18309e-12	6.95596	up	1.95788	1.81533	1.85577	1.82085	1.82657	10.9252	10.67	10.6017	11.4499	12.697	11.5295	-2.58111	-2.72215	-2.72884	-2.69681	-2.72492	0.045944	0.0314665	0	0.150997	0.261616	0.154881	114961876	114914336
HAUS4	3.91871e-12	1.14359e-14	6.95329	down	93.6136	94.0312	89.7711	90.1158	90.799	16.2061	16.2553	14.3778	15.4078	15.2138	14.7354	2.77057	2.73326	2.72059	2.7044	2.72598	-0.00925112	0	-0.171117	-0.041543	-0.0768957	-0.101604	23426351	23415436
OGDHL	4.20925e-11	9.73606e-13	6.93758	down	7.34813	7.07104	7.78088	6.38492	7.60297	1	1	1	1	1	1	2.8285	2.75844	2.91603	2.59711	2.86915	-0.001192	-0.000950055	-0.000536515	0	-0.000699016	-0.00014363	50970425	50942688
LOC728724	2.60841e-08	8.36224e-09	6.93313	down	11.6318	10.5319	9.24868	10.2255	9.52078	1.2487	1.10138	1.08049	1.53354	1.75098	1.26188	2.62419	2.43491	2.24673	2.41359	2.27835	-0.483361	-0.646918	-0.680326	-0.129412	0	-0.423703	130253486	130228712
HAGHL	3.25604e-09	6.17985e-10	6.90385	down	8.20508	8.59559	7.08252	6.43135	6.00125	1	1	1	1	1	1	3.021	3.06418	2.76316	2.60861	2.47711	-0.001192	-0.000950055	-0.000536515	0	-0.000699016	-0.00014363	779715	777265
GCNT1	1.16664e-09	1.59637e-10	6.90089	down	7.33634	8.2107	7.5704	7.78621	6.58329	1	1	1.14168	1	1	1	2.45277	2.61849	2.49861	2.55162	2.25587	-0.374167	-0.373925	0	-0.372975	-0.373674	-0.373118	79122332	79056584
SORL1	9.7599e-12	7.90873e-14	6.86033	down	10.2936	9.92122	10.3849	9.84887	10.1694	1.3526	1.33716	1.44319	1.29096	1.24034	1.24825	2.70785	2.61614	2.73723	2.6279	2.66628	-0.111671	-0.0833216	0	-0.0874917	-0.203791	-0.156908	121504471	121322912
RIMS3	7.77381e-09	1.88851e-09	6.82419	down	12.8731	12.4267	12.2247	13.0908	13.4335	1.8905	1.67762	2.40987	1.54452	1.57681	1.46302	2.31649	2.23908	2.24082	2.34401	2.36816	-0.383542	-0.528707	0	-0.597463	-0.620613	-0.683344	41131324	41086352
CD1B	4.90393e-09	1.06061e-09	6.81026	down	33.4756	31.7057	31.2996	30.9019	31.4315	4.85336	5.91834	5.58523	5.19805	4.01073	3.67388	2.57887	2.4552	2.48851	2.46045	2.47255	-0.289839	0	-0.110831	-0.147591	-0.519426	-0.591876	158301321	158297744
LSP1	3.41557e-10	2.86846e-11	6.80392	down	5.9729	7.95803	7.00786	7.05495	7.72472	1	1	1	1	1	1	2.48604	2.9455	2.74179	2.75733	2.89823	-0.001192	-0.000950055	-0.000536515	0	-0.000699016	-0.00014363	1913493	1874199
MPI	1.00562e-10	4.29335e-12	6.78218	down	27.5216	29.3489	27.5254	28.2723	26.0665	3.82747	4.49098	4.58653	3.71147	4.48236	3.69266	2.64287	2.69621	2.65858	2.67536	2.55457	-0.242404	-0.0114539	0	-0.207725	-0.0100126	-0.225786	75190565	75182408
GIMAP7	4.07257e-10	3.72915e-11	6.77337	down	38.4268	36.6386	32.9765	37.4595	37.5881	5.69761	6.91725	5.68715	5.49399	5.69352	4.6909	2.57397	2.47501	2.37526	2.5439	2.55716	-0.27437	0	-0.279631	-0.255481	-0.256666	-0.462724	150218161	150211936
NT5M	5.83004e-08	2.14625e-08	6.75404	down	22.9604	24.4718	21.9159	23.7863	21.1285	2.96102	3.57249	4.42349	2.36027	4.50777	2.68957	2.36745	2.42576	2.31823	2.41746	2.24279	-0.581915	-0.319522	-0.0570734	-0.812242	0	-0.637724	17250977	17206680
C9orf156	8.70151e-08	3.41684e-08	6.74241	up	1.31633	1.78237	2.75808	1.89338	2.26066	10.6741	12.0152	11.068	12.4011	11.1228	11.6577	-3.18378	-2.76255	-2.14787	-2.6552	-2.45371	0	0.173168	0.0369155	0.236915	0.0726855	0.156167	100684852	100666768
STX1A	4.6629e-11	1.12389e-12	6.72233	up	1.35907	1.40662	1.27272	1.36964	1.28477	7.32564	8.13836	6.91488	8.02497	8.0022	7.16968	-2.59346	-2.5541	-2.66942	-2.56405	-2.64539	0.0772426	0.236122	0	0.250506	0.205902	0.0923045	73134017	73113536
SPATA5L1	7.04775e-10	8.06698e-11	6.71652	up	4.68172	6.53947	5.61665	5.7098	5.7728	36.0906	39.24	37.0441	39.4169	37.0844	38.5246	-2.97626	-2.43494	-2.70001	-2.66729	-2.65559	0	0.0901036	0.0255513	0.117471	0.0326705	0.0995836	45713616	45694520
WDR54	1.25174e-10	6.03312e-12	6.70806	down	106.456	116.308	105.593	107.284	107.402	20.4929	21.2348	17.5284	18.035	18.8545	16.2904	2.55748	2.60917	2.55748	2.55224	2.57513	-0.052865	0	-0.278635	-0.209448	-0.164991	-0.347626	74652882	74648880
HK2	2.86533e-10	2.18338e-11	6.70399	down	14.4892	13.9181	13.282	14.2611	12.2063	1.79566	1.86291	1.76983	2.1409	1.96047	1.79455	2.63974	2.55142	2.51051	2.60786	2.34642	-0.308367	-0.231664	-0.311567	0	-0.18337	-0.248003	75120481	75059784
LOC100506688	6.76761e-10	7.66587e-11	6.70134	down	16.2909	17.6374	18.0574	17.7301	17.7653	2.54128	2.65754	2.763	1.94553	2.64045	2.5079	2.5158	2.60443	2.69185	2.63896	2.64553	-0.128423	-0.0411187	0	-0.45629	-0.0492058	-0.0757968	997455	988424
C17orf62	2.48568e-09	4.32281e-10	6.69283	down	59.4401	65.4248	70.8175	59.1449	67.8332	13.3395	11.458	12.2797	8.87643	10.15	9.46073	2.38145	2.47363	2.65027	2.36419	2.56958	0	-0.181486	-0.11417	-0.480919	-0.34603	-0.406137	80408707	80400464
TCAP	2.78793e-10	2.09792e-11	6.68078	up	1	1	1	1.11728	1	7.2558	6.29327	5.79113	7.38487	6.92573	5.72785	-2.57118	-2.5712	-2.57121	-2.48431	-2.5712	0.303218	0.145404	0	0.378842	0.247771	0.0419519	37822807	37821600
RASL11A	2.16816e-10	1.40869e-11	6.67327	up	1.07762	1	1.08051	1	1.18992	6.25261	7.34006	5.77401	7.0913	6.60729	7.02642	-2.50975	-2.5675	-2.53928	-2.56748	-2.45318	0.0938058	0.340986	0	0.327563	0.195125	0.30825	27847827	27844464
CPXM1	1.40883e-10	7.15682e-12	6.65421	down	6.44526	7.51842	7.59974	6.20719	7.22175	1	1	1	1	1	1	2.60997	2.85657	2.87889	2.53834	2.78462	-0.001192	-0.000950055	-0.000536515	0	-0.000699016	-0.00014363	2781292	2774714
TYW1B	5.29961e-10	5.3875e-11	6.63209	up	2.3519	2.39819	2.0519	2.15066	2.64221	12.3368	13.9625	12.8622	14.8208	13.613	14.0644	-2.53358	-2.52419	-2.78806	-2.67512	-2.3999	0	0.180036	0.0527456	0.285056	0.145967	0.207963	72298813	72023728
RRP12	3.28951e-11	6.56139e-13	6.62422	up	2.27075	2.70472	2.68098	2.48499	2.42135	14.3315	15.0755	15.3543	15.1905	14.6987	14.5802	-2.78676	-2.53306	-2.57342	-2.65689	-2.73551	0	0.0890622	0.0935578	0.120328	0.0577931	0.0630021	99161127	99116456
RASSF1	6.89627e-12	3.50329e-14	6.59603	up	16.7203	18.0208	15.9351	18.1576	17.0267	134.479	135.043	125.511	131.604	132.336	124.529	-2.69571	-2.62126	-2.76283	-2.58213	-2.67808	0.118874	0.0608277	0.0200219	0.0537252	0.06814	0	50378367	50367216
RND1	2.80195e-08	9.08848e-09	6.58908	up	2.7232	2.13206	1.89807	2.30297	1.57076	11.0938	13.2468	11.7992	12.5334	11.6184	12.4684	-2.17522	-2.54259	-2.7634	-2.43134	-3.01138	0	0.255697	0.0784063	0.203714	0.0802102	0.193714	49259653	49250916
CALU	0.0417955	0.037662	6.58319	down	29.6216	29.2903	26.4874	30.6696	27.9711	1	23.9394	24.0667	1	1	25.5049	0.439522	0.374353	0.278012	0.488576	0.342379	-4.59162	-0.115209	-0.116935	-4.59043	-4.59112	0	128413477	128379344
DUSP10	6.61472e-11	2.1234e-12	6.58314	up	2.57569	2.66459	2.46963	2.27011	2.80842	14.7942	14.5027	14.8598	15.3753	15.6583	15.6263	-2.61622	-2.58601	-2.72498	-2.81759	-2.53434	0.0103064	0	0.0189338	0.106637	0.113537	0.128255	221915516	221874768
FBLN2	4.49113e-10	4.28628e-11	6.55238	down	41.8384	46.671	41.557	43.0343	41.6454	7.99964	8.06184	7.26041	5.5575	7.13052	6.60351	2.51501	2.61902	2.5096	2.54808	2.49067	-0.0382061	0	-0.167417	-0.443885	-0.170312	-0.233432	13679922	13590624
ABHD14B	1.93729e-11	2.65536e-13	6.53735	down	27.681	31.514	29.8861	28.3412	30.6686	4.82808	4.35049	5.00038	4.23169	4.82276	4.51121	2.54866	2.70414	2.67623	2.57812	2.69627	-0.0403345	-0.158215	0	-0.140591	-0.00584078	-0.0631511	52008646	52002524
NREP	5.66651e-12	2.21073e-14	6.51924	down	65.934	64.4573	58.7995	66.6659	62.1936	11.6386	10.7935	10.7806	10.9525	11.3659	10.8045	2.72071	2.63397	2.57452	2.72935	2.63831	0	-0.0790868	-0.102381	-0.0329452	-0.00861716	-0.0489583	111312628	111065000
GUCA1B	1.87421e-12	3.64633e-15	6.51012	up	1	1	1.10342	1	1	6.32562	6.2843	6.31058	6.45255	5.99717	6.49686	-2.64628	-2.64629	-2.60548	-2.64628	-2.64629	0.030582	0.0677214	0.0285175	0.124787	0	0.135753	42162694	42151020
TTLL1	3.40787e-10	2.84473e-11	6.50398	down	6.67995	7.09726	7.08899	7.32727	7.21047	1	1	1	1.1022	1	1	2.30946	2.40055	2.40226	2.45917	2.41763	-0.364699	-0.364457	-0.364043	0	-0.364206	-0.36365	43485434	43435520
CYFIP1	8.37178e-11	3.12177e-12	6.48633	down	18.9208	17.7608	17.4214	18.2551	18.4061	2.54933	2.42458	2.95051	2.89542	2.71634	2.59883	2.63206	2.502	2.50816	2.56595	2.58222	-0.233325	-0.291822	-0.0335463	0	-0.129626	-0.147644	23003603	22892684
PAQR6	8.15378e-10	9.87954e-11	6.48496	down	6.47533	6.95952	7.56942	5.68784	7.62126	1	1	1	1	1	1	2.61986	2.72745	2.87121	2.3915	2.87253	-0.001192	-0.000950055	-0.000536515	0	-0.000699016	-0.00014363	156217908	156213104
QARS	7.82706e-12	5.35377e-14	6.42182	down	101.692	104.533	102.848	102.636	100.085	19.199	18.412	18.183	17.6739	20.0646	17.0576	2.56806	2.54374	2.58821	2.56647	2.54263	-0.0721312	-0.124514	-0.151332	-0.166597	0	-0.21239	49142562	49133364
RFX3	2.09649e-09	3.48509e-10	6.41519	up	3.02209	2.90935	2.18392	3.13721	2.76979	15.9303	15.9685	15.3204	16.5791	16.6525	15.9775	-2.4607	-2.52947	-2.96938	-2.41091	-2.6153	0.0536544	0.0722156	0	0.143004	0.138918	0.0982533	3525983	3224646
CREBBP	1.06482e-11	8.97705e-14	6.41	up	5.87476	6.1648	6.65376	6.03493	6.39634	42.0266	40.6351	41.0097	39.1618	40.0039	39.7578	-2.72077	-2.65807	-2.51241	-2.68465	-2.59675	0.105482	0.0296307	0.0664444	0	0.0312796	0.0419297	3930121	3775055
FLCN	8.95918e-11	3.48606e-12	6.40922	up	7.91108	9.71282	8.85677	8.92347	9.11178	64.1564	65.4742	59.0909	60.0183	62.7444	57.8255	-2.78885	-2.46843	-2.60327	-2.58548	-2.56838	0.151949	0.142538	0.0279751	0.0317759	0.109365	0	17140502	17115526
ZNF565	5.03242e-10	4.99326e-11	6.39017	up	1.37231	1	1	1	1	6.48001	6.13477	5.70636	6.6735	5.82151	7.38425	-2.33699	-2.5573	-2.55731	-2.55729	-2.5573	0.158065	0.128678	0	0.251636	0.0517855	0.385531	36705986	36673184
OSBPL5	2.11401e-09	3.52107e-10	6.38503	down	18.1448	21.0005	18.402	17.7929	19.2685	3.40199	3.2992	3.09371	2.22439	2.72485	2.58185	2.41335	2.58749	2.45113	2.37882	2.4963	0	-0.0355718	-0.126145	-0.508327	-0.277579	-0.308017	3186582	3108345
SEMA4A	3.96675e-09	8.10222e-10	6.35778	down	7.71917	8.1976	7.39484	7.79749	7.71979	1.00886	1.10552	1.28532	1	1.16673	1	2.37576	2.44956	2.29595	2.38902	2.3589	-0.349928	-0.200571	0	-0.538195	-0.141085	-0.538338	156147542	156119728
PDK1	3.85958e-10	3.41655e-11	6.34968	down	38.3454	35.2849	30.9246	36.9365	31.2539	5.64713	5.76038	5.28777	5.85578	5.24455	6.17548	2.68599	2.53279	2.39426	2.63623	2.38954	-0.170805	-0.114075	-0.25172	-0.0568011	-0.240142	0	173463862	173420784
CST3	2.08717e-09	3.46057e-10	6.33491	down	24.3864	31.0326	27.4081	26.4596	29.0156	3.82001	5.17032	3.87888	4.6025	4.51811	4.47592	2.25858	2.58361	2.46075	2.38191	2.5258	-0.434786	0	-0.411429	-0.127343	-0.187453	-0.166149	23618574	23614292
GIMAP1	3.86311e-09	7.80805e-10	6.28824	down	6.67259	7.83308	8.09818	7.33543	7.82323	1.10469	1.24163	1	1.02008	1.00147	1	2.16807	2.41795	2.48559	2.32218	2.4135	-0.18895	0	-0.504098	-0.246173	-0.304264	-0.503705	150421368	150413648
AEN	1.84744e-10	1.07827e-11	6.28326	up	7.71995	6.19329	6.72733	6.68986	6.96734	46.1906	46.7659	42.1209	44.28	42.3464	45.3101	-2.36828	-2.75719	-2.60172	-2.61528	-2.56585	0.130367	0.114471	0	0.0577731	0.00352573	0.112963	89175512	89164528
RAB4B	6.87387e-11	2.31061e-12	6.28282	down	37.6191	45.5393	40.9063	40.3003	42.5481	7.62825	7.49888	7.06635	6.60624	6.44997	7.26889	2.43673	2.67777	2.58306	2.53987	2.62285	-0.00635433	0	-0.105438	-0.143052	-0.199699	-0.0215814	41302849	41284124
SLX1B	3.29245e-10	2.69033e-11	6.28193	down	34.7366	39.4473	36.5927	36.0685	37.3793	5.79917	6.62843	7.55289	5.90676	6.2065	5.32637	2.34343	2.48589	2.44352	2.39075	2.45351	-0.346636	-0.137643	0	-0.254078	-0.230135	-0.398239	29469545	29465820
TRAF5	1.69272e-11	2.01253e-13	6.27649	down	26.155	24.8297	24.5532	25.4909	24.8111	3.82892	3.78184	4.12574	3.86481	4.31045	4.18137	2.62813	2.50857	2.55003	2.5818	2.54601	-0.176816	-0.176816	-0.0807853	-0.0865436	0	-0.0013423	211548286	211499952
SBDSP1	1.39657e-10	6.9738e-12	6.27594	up	9.10126	8.48019	8.95978	9.20152	7.93693	59.9303	61.1317	53.9694	61.6399	57.0979	61.2303	-2.42877	-2.57869	-2.45795	-2.40955	-2.68179	0.171671	0.159891	0	0.20425	0.0871506	0.207924	72307978	72299952
CLK1	2.99715e-11	5.49743e-13	6.27417	up	33.0198	30.9809	34.5565	31.0469	34.11	221.297	227.597	218.805	236.17	222.821	227.052	-2.57642	-2.72437	-2.50446	-2.67133	-2.5401	0.0182695	0	0.0240855	0.130007	0.00405788	0.100108	201729467	201717728
PDLIM1	9.12129e-13	6.89636e-16	6.26384	down	112.235	123.23	111.42	112.336	109.041	20.408	21.9591	21.151	21.2856	20.8279	20.1288	2.57982	2.63659	2.59971	2.57418	2.55571	-0.0969977	0	-0.0595083	-0.0288448	-0.0656538	-0.0960579	97050905	96997328
RUSC1-AS1	3.16577e-08	1.04841e-08	6.25436	down	17.3127	15.7932	18.6323	16.1545	18.2918	2.31599	2.86245	1.97628	3.13157	2.50405	3.21879	2.36213	2.19946	2.4912	2.25707	2.44339	-0.499565	-0.176417	-0.699985	-0.0268563	-0.362462	0	155293938	155290256
FUT11	1.81033e-08	5.41342e-09	6.22912	down	9.14246	10.5828	8.58837	9.89075	9.09426	1.50575	1.18093	1.19481	1.69213	1.10206	1.40476	2.21992	2.43945	2.11384	2.35016	2.19362	-0.23783	-0.549106	-0.537297	0	-0.665104	-0.264431	75535976	75532048
DNPH1	3.76449e-09	7.53143e-10	6.18261	down	41.9266	53.3173	52.2807	50.2289	50.8386	11.1603	8.4085	8.75958	6.91068	9.56707	8.76758	2.12854	2.42124	2.44471	2.3697	2.38714	0	-0.345983	-0.312698	-0.566769	-0.177292	-0.264958	43197211	43193368
SLC22A18	3.50915e-09	6.84231e-10	6.17427	down	7.295	7.75809	7.20295	6.77146	8.25471	1.01564	1.20802	1.12358	1	1.07231	1	2.34858	2.44058	2.3246	2.22305	2.53519	-0.273219	0	-0.117491	-0.467891	-0.184571	-0.468035	2946476	2920950
GALK1	2.6654e-08	8.58792e-09	6.17255	down	19.1568	21.7729	21.3988	19.5569	21.1319	3.20795	3.51155	4.46616	3.71235	2.53438	2.51921	2.15771	2.29725	2.32774	2.17905	2.28985	-0.418872	-0.292541	0	-0.161129	-0.704222	-0.676523	73761280	73754016
LHPP	1.96543e-07	8.64179e-08	6.15514	down	9.46217	10.4971	9.07155	9.42453	8.94756	1.32439	1.86885	1.79751	1.03372	1.02684	1.29319	2.16586	2.31432	2.09333	2.15985	2.0583	-0.531345	0	-0.0680392	-0.819109	-0.867738	-0.494519	126302710	126150336
SNHG12	6.78818e-09	1.59946e-09	6.15137	up	8.84881	9.07704	10.2726	6.83261	9.39572	55.0956	61.7692	58.0977	60.1767	60.1261	57.2023	-2.51469	-2.49727	-2.24553	-2.95375	-2.43252	0	0.14029	0.0855565	0.123378	0.128395	0.0753026	28908366	28905048
ENO3	1.56192e-07	6.68525e-08	6.1428	down	10.4613	10.5621	10.8647	9.80268	10.3311	1.63377	1.52331	2.33579	1.06685	1.3363	1.45808	2.02213	2.0079	2.09366	1.90579	1.98031	-0.545878	-0.613641	0	-1.08719	-0.810045	-0.644876	4860426	4854383
RAB30	7.27696e-08	2.78588e-08	6.14188	up	1.42109	1.66031	2.41149	1.72494	1.29423	8.6846	8.84442	8.59573	7.16278	10.2553	8.83591	-2.63559	-2.41032	-1.87927	-2.33204	-2.73945	0.196613	0.241135	0.183666	0	0.428695	0.265959	82782884	82692480
PFKL	3.71932e-10	3.2321e-11	6.12527	down	40.5223	47.3387	44.2377	43.0931	46.2552	9.19882	8.7913	8.09339	7.04616	7.61994	6.73823	2.31834	2.50159	2.45606	2.40973	2.50462	0	-0.0403988	-0.162573	-0.284478	-0.221124	-0.351674	45747261	45719924
LOC284551	2.06128e-10	1.28106e-11	6.11969	down	18.8204	16.9955	20.3852	18.9717	17.0538	2.86695	3.00677	2.71419	2.73965	2.98729	3.10939	2.54122	2.36035	2.67401	2.54313	2.38138	-0.166609	-0.0731134	-0.211275	-0.143655	-0.0859928	0	31989846	31984036
TRAPPC6A	4.51491e-09	9.59394e-10	6.09083	down	46.2762	44.373	38.0132	41.1829	44.1853	8.2633	9.33251	8.90665	7.04127	6.61421	6.15503	2.4811	2.37015	2.20312	2.30954	2.40252	-0.175112	0	-0.0725863	-0.322346	-0.447995	-0.502096	45681501	45666184
IL27RA	2.43093e-09	4.1987e-10	6.07874	up	1.58874	2.41486	1.95183	1.90005	2.11715	10.7908	10.2061	10.5881	10.6366	10.4526	9.34359	-2.80149	-2.19495	-2.54872	-2.52119	-2.43004	0.141379	0.092165	0.109834	0.16535	0.118237	0	14163717	14142551
ZEB1-AS1	1.84334e-10	1.07389e-11	6.06379	down	17.4221	19.1115	17.9139	18.9872	19.9106	2.84497	2.8897	2.78607	3.30893	3.22152	2.77415	2.31496	2.42417	2.38096	2.44485	2.51779	-0.280093	-0.219413	-0.282353	0	-0.0779965	-0.242182	31608024	31605456
GIMAP1-GIMAP5	1.89648e-05	1.27231e-05	6.06212	down	9.18274	10.0499	9.20718	8.76565	8.72067	1	1.71767	2.24157	1	2.14182	1	1.85732	1.9805	1.86547	1.78338	1.7545	-1.34933	-0.396051	0	-1.34814	-0.067737	-1.34828	150440737	150413648
KRT10	7.60083e-09	1.83202e-09	6.06151	up	6.20965	8.1996	8.72207	8.95813	8.48401	53.5623	53.0401	46.2213	52.8651	51.0257	56.1209	-2.86305	-2.42572	-2.296	-2.24736	-2.36202	0.203033	0.160121	0	0.180031	0.1313	0.290596	38978863	38974368
IMPA2	1.07411e-09	1.41444e-10	6.04284	down	16.4376	21.2374	16.684	18.4487	17.7544	2.6406	2.83542	3.54876	2.76361	2.71626	2.76189	2.21268	2.54762	2.24102	2.37455	2.32628	-0.394495	-0.267721	0	-0.258676	-0.335314	-0.272562	12030885	11981426
TMCO6	3.74392e-08	1.2763e-08	6.03755	down	12.4984	12.9267	12.9324	12.8057	13.0256	2.22669	2.46839	1.3785	2.13765	1.86195	2.00939	2.24762	2.27993	2.3132	2.2835	2.29425	-0.166029	0	-0.848552	-0.160924	-0.422087	-0.263986	140024989	140019008
INSIG1	2.15058e-12	5.11419e-15	6.0323	down	421.949	446.043	439.748	434.511	446.559	71.1798	73.1442	74.2513	69.2102	71.1342	68.5984	2.4987	2.52306	2.54173	2.46341	2.56669	-0.0530162	-0.0688353	0	-0.124706	-0.083086	-0.114295	155101945	155089488
TAX1BP3	8.06273e-10	9.73419e-11	6.01865	down	37.1619	40.3915	44.4319	34.678	40.0552	7.29642	7.94581	7.67208	6.30673	6.85424	6.1603	2.34932	2.43649	2.62713	2.24922	2.46051	-0.134255	0	-0.0711794	-0.271052	-0.209447	-0.303498	3571973	3566186
HIST2H4B	2.47173e-08	7.821e-09	6.01818	up	1	1.64492	1	1	1	5.75159	6.41682	5.30916	7.62296	5.42126	6.79137	-2.46964	-1.98668	-2.46966	-2.46963	-2.46965	0.0974505	0.269274	0	0.524045	0.0416181	0.365271	149804616	149804224
ZNF547	5.45846e-09	1.21535e-09	6.00812	up	1.6231	1.45001	1	1	1	6.28724	5.76365	6.22259	6.96773	6.871	6.83372	-2.12646	-2.29685	-2.60049	-2.60046	-2.60047	0.069232	0	0.0567384	0.272751	0.20802	0.245068	57890925	57874888
ASB13	8.17613e-08	3.18049e-08	6.00169	down	7.93488	8.79322	7.72023	7.54226	9.08962	1.12162	1.39862	1.57818	1	1.00882	1.16953	2.11979	2.26086	2.0598	2.02773	2.3289	-0.50998	-0.164116	0	-0.843854	-0.638645	-0.399125	5708558	5680819
PFKP	7.82706e-12	5.41647e-14	5.98511	down	88.518	98.0403	87.5555	87.3101	84.5661	18.9061	17.7268	17.2583	16.7784	17.5802	16.6916	2.48393	2.57582	2.49379	2.45787	2.41831	0	-0.0765438	-0.129825	-0.134764	-0.0914874	-0.139966	3178997	3109711
ACY1	1.03857e-10	4.50138e-12	5.97845	down	6.42135	7.22523	6.28712	5.8408	6.10716	1	1	1	1	1	1	2.60206	2.79624	2.55413	2.43502	2.50848	-0.001192	-0.000950055	-0.000536515	0	-0.000699016	-0.00014363	52023218	52017300
TMEM97	1.93729e-11	2.65927e-13	5.96669	down	78.9868	82.0673	73.177	81.5753	75.1191	14.89	14.9282	15.9336	15.7064	15.9306	13.7228	2.53351	2.52199	2.44081	2.568	2.46669	-0.119798	-0.0930138	-0.0210087	-0.00281048	0	-0.187745	26655711	26646120
TNFRSF14	2.38819e-07	1.07794e-07	5.96482	down	8.91693	8.89434	9.80137	7.59605	9.2552	1.63728	1.11107	1.92721	1.05482	1.12544	1.12311	2.0244	1.99326	2.18706	1.74637	2.0698	-0.271402	-0.79079	0	-0.829549	-0.792362	-0.749707	2495267	2487804
EIF1	8.45004e-13	2.18863e-16	5.95863	up	312.835	309.068	291.097	307.301	308.19	1182.4	1297.46	1243.62	1289.13	1312.29	1203.67	-2.50917	-2.57088	-2.57088	-2.57865	-2.49546	0.0296278	0	0.0296278	0.0296278	0.0613241	0.0296278	39847898	39845128
CMPK2	3.06824e-11	5.93353e-13	5.95421	down	19.9012	21.4349	18.9803	21.5151	18.3831	3.42662	3.53748	3.38854	3.04549	3.22421	3.11612	2.49016	2.56389	2.44886	2.60355	2.37383	-0.0470704	0	-0.0594516	-0.140746	-0.0997746	-0.120075	7006766	6980683
SNHG15	5.67758e-10	5.98931e-11	5.94871	up	56.3551	47.6489	44.3403	52.5803	51.7352	281.485	345.207	288.619	339.096	309.83	322.312	-2.24497	-2.52378	-2.57211	-2.36067	-2.37832	0	0.243462	0.0537357	0.261392	0.137575	0.243462	45026259	45022624
ABLIM1	6.56132e-12	3.12039e-14	5.93972	down	82.2711	81.8506	75.9997	84.2167	75.9144	16.4744	15.1049	15.9737	15.4763	15.0801	15.6486	2.57103	2.49448	2.473	2.60732	2.45763	0	-0.0970633	-0.0383461	-0.0419817	-0.0934622	-0.0273721	116444414	116190864
NDUFAF3	1.22054e-10	5.77815e-12	5.93299	down	50.8736	55.0976	53.8309	51.6055	56.744	11.6321	9.48981	11.2983	9.31798	9.67779	9.29287	2.33929	2.4031	2.43559	2.35009	2.50088	0	-0.239986	-0.0466413	-0.236506	-0.212531	-0.242175	49060926	49057908
CKLF-CMTM1	3.13003e-07	1.46555e-07	5.93079	up	1.52433	1.56753	1.40819	1.97912	1.07555	8.97039	6.22799	5.11579	8.80056	8.42224	8.4494	-2.02928	-1.99405	-2.19351	-1.64486	-2.36938	0.725103	0.289097	0	0.756479	0.661482	0.699891	66613038	66600000
EFEMP2	1.06482e-11	8.93861e-14	5.92719	down	6.31998	6.642	6.55537	6.2377	5.836	1	1	1	1	1	1	2.57724	2.65267	2.62795	2.54704	2.4289	-0.001192	-0.000950055	-0.000536515	0	-0.000699016	-0.00014363	65640405	65633912
IFITM1	4.04998e-10	3.69454e-11	5.92197	down	27.9853	33.1425	31.5856	28.6544	28.5366	4.69677	5.30446	5.67548	5.3762	5.76615	4.56345	2.35228	2.5599	2.54768	2.37621	2.37587	-0.292009	-0.0918357	-0.0455887	-0.0502353	0	-0.262478	315272	313990
TMEM216	2.76049e-09	4.95886e-10	5.90929	up	1	1	1	1	1	4.94356	5.96413	4.50176	6.43179	6.13259	5.98515	-2.24633	-2.24635	-2.24636	-2.24633	-2.24634	0.125738	0.402211	0	0.519274	0.432505	0.420125	61166335	61159832
APOBEC3G	3.0567e-10	2.40849e-11	5.90587	down	7.11759	5.85508	6.82677	5.84394	5.98756	1	1	1	1	1	1	2.77145	2.4246	2.70247	2.43622	2.47307	-0.001192	-0.000950055	-0.000536515	0	-0.000699016	-0.00014363	39483748	39473008
LOC254128	2.43429e-07	1.10269e-07	5.90336	down	10.1735	8.19769	9.95319	8.27126	9.99783	1.36522	2.05035	1.59337	1.02514	1.21285	1.25283	2.17123	1.77603	2.14133	1.81018	2.1195	-0.614503	0	-0.354071	-0.950432	-0.75561	-0.672693	122486136	122407232
EFEMP1	2.06682e-10	1.28897e-11	5.87016	down	27.2456	26.6519	27.0644	27.4477	27.1641	4.59506	5.09089	4.81866	3.81416	5.05334	4.97762	2.46078	2.38817	2.47099	2.46246	2.4545	-0.169987	0	-0.10881	-0.337177	-0.0137885	-0.00634027	56151298	56093096
P2RY11	1.35582e-09	1.93877e-10	5.85505	up	1.32597	1.34842	1	1.03478	1.15156	6.05997	4.77005	6.89213	6.41921	5.93559	6.33481	-2.16266	-2.14846	-2.35183	-2.31711	-2.25791	0.272582	0	0.450411	0.410474	0.283857	0.395187	10226064	10222196
SCG5	1.52661e-09	2.28034e-10	5.8486	up	1	1	1	1	1	5.41758	4.93497	6.04826	6.95557	4.74565	5.51333	-2.35453	-2.35454	-2.35455	-2.35453	-2.35454	0.133212	0.0403609	0.263112	0.516174	0	0.208453	32989298	32933868
HIST1H2BO	1.22922e-09	1.70858e-10	5.82856	up	1	1.12509	1	1	1	5.38868	4.80366	6.7453	4.75402	6.5307	5.6195	-2.36272	-2.28717	-2.36274	-2.36272	-2.36273	0.120371	0	0.408016	0.0244615	0.390968	0.229315	27861669	27861202
POLD4	9.42346e-11	3.87791e-12	5.82385	down	18.9703	20.8541	18.8707	18.0209	18.846	3.20121	3.69785	3.35592	2.80073	3.11531	3.03211	2.36739	2.46076	2.37687	2.27713	2.34666	-0.197185	0	-0.134636	-0.305203	-0.207468	-0.212781	67121067	67118232
LRRC39	1.74639e-09	2.73561e-10	5.81614	up	1.74049	1.53458	1.88448	1.4747	1.378	7.0883	7.19923	7.98341	8.35322	8.41922	7.30085	-2.26656	-2.46245	-2.20224	-2.50698	-2.63	0	0.0399027	0.146241	0.263641	0.22963	0.0790813	100643829	100614000
ETHE1	5.13835e-11	1.32735e-12	5.81425	down	37.4689	39.0525	37.6918	36.9209	41.5115	7.05425	6.74742	7.27603	7.85913	7.14216	6.55266	2.34184	2.36206	2.36919	2.31822	2.48769	-0.190906	-0.2296	-0.160722	0	-0.163348	-0.238178	44031396	44010872
ATHL1	3.74442e-11	8.33891e-13	5.80333	down	22.5966	22.9217	24.1145	22.4727	24.2844	4.38862	4.05104	4.37023	3.60124	4.11729	3.64518	2.41505	2.40326	2.52976	2.40061	2.51396	0	-0.0881929	-0.00280595	-0.180606	-0.0552187	-0.17929	295688	289137
PSMB10	4.58143e-08	1.61529e-08	5.80315	down	38.3169	42.7295	41.3534	36.5864	41.6084	8.70283	8.80532	7.75146	6.36587	9.14268	4.96038	2.21441	2.34588	2.35141	2.15243	2.33937	-0.0795886	-0.0466096	-0.228877	-0.431129	0	-0.750621	67970780	67968408
ALKBH8	9.42346e-11	3.87556e-12	5.79909	up	2.69392	2.21187	2.29084	2.49418	2.42083	12.1031	12.4097	12.289	12.4175	12.1223	12.6753	-2.30709	-2.60574	-2.58978	-2.4253	-2.51147	0	0.0556929	0.0238953	0.0800457	0.0235357	0.104526	107436461	107373456
SERINC2	4.22498e-09	8.82259e-10	5.79481	down	8.96502	11.4911	9.832	11.3523	10.359	1.64508	1.64272	1.75218	1.60421	1.7515	1.26748	2.18097	2.56762	2.34513	2.57979	2.41005	-0.110445	-0.0899949	0	-0.0785436	-0.00512165	-0.424194	31907527	31882412
AIG1	2.21324e-08	6.911e-09	5.7834	down	19.0856	18.7234	20.5242	18.0752	20.515	3.36488	4.12271	2.33525	2.92939	3.69171	3.52444	2.23771	2.16906	2.35728	2.14517	2.33594	-0.272703	0	-0.734777	-0.393609	-0.136213	-0.160009	143661441	143382016
HIST1H2BF	1.55963e-10	8.35903e-12	5.76873	up	1	1.14786	1	1	1.37953	5.52664	5.41567	5.74695	5.45233	5.75999	6.47433	-2.51265	-2.42318	-2.51267	-2.51265	-2.29568	0	0.0162568	0.0520775	0.0514827	0.0788848	0.262622	26200216	26199786
BACE2	1.39641e-09	2.0285e-10	5.76153	down	10.718	11.4989	8.84883	11.7313	10.4493	1.64918	1.62727	1.78341	1.48338	1.7821	1.58335	2.4515	2.54052	2.12877	2.60635	2.40055	-0.132867	-0.12897	0	-0.207006	-0.0149522	-0.121688	42648524	42539728
HIST1H4K	3.87461e-07	1.86067e-07	5.75547	up	1	1.87285	1	1	1	7.34808	6.85805	4.91557	6.12898	4.43043	7.36968	-2.25264	-1.57714	-2.25267	-2.25264	-2.25265	0.633601	0.568943	0.103071	0.452613	0	0.686085	27799305	27798952
DPYSL2	9.20729e-11	3.70202e-12	5.75501	down	32.1052	35.1474	32.3711	33.5716	32.0539	6.24344	6.24929	6.82261	6.22526	5.22898	5.71079	2.36921	2.45153	2.39167	2.42028	2.35639	-0.127339	-0.0792632	0	-0.0592325	-0.31742	-0.178759	26515693	26371708
TTYH3	3.80153e-09	7.62196e-10	5.71547	down	17.7215	20.8769	19.5201	18.5235	19.9279	3.61713	3.13544	4.01207	2.61021	3.80999	2.84513	2.1753	2.3772	2.34211	2.23207	2.34695	-0.11732	-0.296577	0	-0.484086	-0.0423183	-0.380576	2704436	2671602
MRPL1	9.99351e-11	4.23417e-12	5.68847	up	7.92411	8.2051	7.86963	7.99225	9.13092	47.975	50.1123	48.0168	52.4679	47.0729	53.3604	-2.4722	-2.44241	-2.502	-2.4651	-2.25306	0.0392466	0.063375	0.034759	0.150478	0	0.198668	78873944	78783808
UTP20	1.01858e-10	4.35967e-12	5.68783	up	3.17102	2.72553	2.93108	2.73954	3.23712	14.5887	14.7891	14.6848	15.6416	15.4033	15.4509	-2.31055	-2.54425	-2.48285	-2.54245	-2.32824	0	0.0366945	0.00867248	0.135718	0.0997279	0.116468	101780397	101673904
ZFY	2.26884e-10	1.51305e-11	5.67908	up	1.55222	1.55254	1.46776	1.73933	1.75244	7.66699	7.24061	7.27747	7.96454	7.78863	7.69742	-2.45924	-2.46451	-2.60243	-2.2824	-2.30311	0.0663559	0.0227714	0	0.177139	0.105817	0.127844	2850547	2803111
TUB	5.77003e-11	1.65268e-12	5.6672	down	6.19602	6.12494	6.07365	6.12469	6.63987	1	1	1.01295	1	1	1	2.32649	2.28041	2.27432	2.28989	2.42286	-0.221206	-0.220964	0	-0.220014	-0.220713	-0.220158	8127654	8060179
AURKAPS1	1.01777e-08	2.637e-09	5.66515	up	1	1.36896	1.35275	1.02164	1.01647	5.51592	5.51961	4.97691	7.30384	4.89558	6.46227	-2.37173	-2.1557	-2.19454	-2.34618	-2.35669	0.13822	0.177735	0	0.565805	0.0200837	0.401033	220441057	220439520
CAST	5.26109e-09	1.1606e-09	5.64538	down	6.46658	6.50121	5.54204	6.69578	6.51646	1	1	1.21722	1	1	1	2.15954	2.16047	1.88962	2.2133	2.15804	-0.457648	-0.457406	0	-0.456456	-0.457155	-0.4566	96110385	95997744
BST2	1.22952e-09	1.71208e-10	5.64347	down	42.8086	44.2631	41.7158	41.0427	45.6634	8.62296	8.82837	10.868	7.6128	7.36165	7.55559	2.20378	2.19746	2.1649	2.13332	2.2779	-0.289121	-0.240778	0	-0.39239	-0.474873	-0.409496	17516384	17513754
TMEM129	1.6628e-10	9.15594e-12	5.63668	down	20.1149	21.0266	21.2593	18.6463	20.2552	3.94124	3.39153	3.93111	3.02437	3.47965	3.53694	2.37697	2.40573	2.47422	2.26676	2.38991	0	-0.173092	-0.00157404	-0.281998	-0.13361	-0.0825088	1723084	1717678
BNIP3	2.77737e-10	2.07362e-11	5.6342	down	134.093	133.896	102.853	129.749	106.623	24.3467	24.4	24.8088	24.6499	25.3226	23.9167	2.594	2.55683	2.26458	2.5417	2.30961	-0.0569172	-0.0539603	-0.0361085	-0.0334315	0	-0.064765	133795435	133781200
SLC5A3	1.04663e-10	4.60419e-12	5.63348	down	20.1644	18.3792	21.507	19.5996	21.6101	3.76174	3.30552	3.82531	3.45365	3.51496	3.39306	2.42314	2.26002	2.53528	2.38328	2.5204	-0.0143902	-0.172688	0	-0.056708	-0.0819252	-0.0918919	35478561	35445868
RBM14-RBM4	1.75192e-09	2.75135e-10	5.6218	up	10.6691	13.0686	13.8919	11.0286	12.9467	78.8415	83.7118	73.3126	80.0953	72.9573	83.5463	-2.60137	-2.28726	-2.16881	-2.54416	-2.30018	0.122782	0.167276	0.0213404	0.124181	0	0.228469	66413944	66384052
ACP6	3.06832e-09	5.69756e-10	5.59731	down	8.98673	9.05289	8.29105	7.71968	8.75806	1.51943	1.10541	1.51861	1.18737	1.26704	1.39022	2.3957	2.3827	2.25973	2.13518	2.34186	-0.0178286	-0.436233	0	-0.305837	-0.253932	-0.0763714	147142634	147119168
HIST1H4J	6.30472e-07	3.19938e-07	5.59448	up	1	1.85349	1	1	1	6.7191	7.05481	4.86582	6.62273	3.94758	6.75048	-2.09155	-1.43469	-2.09158	-2.09155	-2.09156	0.680013	0.766751	0.25106	0.710017	0	0.735076	27792258	27791902
PIBF1	3.40729e-10	2.82222e-11	5.57981	up	8.01167	7.16398	6.48163	7.88411	7.69083	41.7368	42.6026	42.1234	45.4658	43.1853	45.2056	-2.29417	-2.48964	-2.66038	-2.32575	-2.3833	0	0.00385523	0.0135856	0.111742	0.0461111	0.122109	73590591	73356232
HIST3H2A	4.21806e-06	2.55627e-06	5.55372	up	6.7646	4.8579	3.27309	3.05915	3.32795	21.273	20.7318	19.6093	21.6903	25.3534	19.3027	-1.48589	-2.04368	-2.72944	-2.78584	-2.691	0.119806	0.0882773	0	0.163286	0.376186	0.0101523	228645560	228645056
GIMAP2	1.96812e-10	1.187e-11	5.55106	down	51.4414	47.1842	46.3936	49.0152	46.8731	9.91799	8.81242	9.94813	9.45721	11.3297	8.66612	2.36307	2.20726	2.24067	2.29983	2.2362	-0.188084	-0.3234	-0.189555	-0.202678	0	-0.316439	150390728	150382800
CHST14	1.16091e-08	3.1068e-09	5.54873	down	12.1572	11.8362	11.6443	11.3841	11.326	2.15275	1.86405	2.16341	1.38665	2.26311	1.77832	2.31039	2.24294	2.25146	2.2079	2.18328	-0.102139	-0.276036	-0.0593107	-0.65233	0	-0.307966	40765357	40763160
STAG1	2.15923e-11	3.24397e-13	5.53532	up	8.01926	7.85757	7.64923	7.92484	7.07293	43.5156	45.1392	45.4943	45.9246	44.8057	45.3441	-2.3381	-2.38859	-2.42443	-2.36516	-2.56859	0	0.0343161	0.069346	0.0790372	0.0456319	0.0818238	136471245	136056000
JAKMIP1	1.64712e-10	9.01229e-12	5.53344	down	21.7019	22.6674	21.0665	21.5883	21.8678	4.55532	3.7734	4.4677	3.3897	3.89247	3.60402	2.30613	2.33309	2.27507	2.29165	2.30613	0	-0.228318	-0.0284445	-0.308471	-0.183789	-0.245546	6202318	6027925
ZNF33A	2.14972e-09	3.61075e-10	5.51523	down	10.556	9.66473	9.62983	10.4197	10.2647	1.49049	1.45111	1.88751	1.43589	1.76717	1.8008	2.34352	2.16697	2.19309	2.31469	2.27481	-0.372074	-0.377653	0	-0.338084	-0.109592	-0.0314344	38348995	38299576
APEH	5.36939e-10	5.4843e-11	5.51255	down	47.2531	47.5171	46.8781	44.2268	48.5692	9.55966	10.3343	11.3741	8.82627	9.41434	7.79189	2.28258	2.24305	2.27534	2.19024	2.31886	-0.213808	-0.0883498	0	-0.263198	-0.211231	-0.427646	49720934	49711432
HNRNPA1L2	1.80966e-11	2.32684e-13	5.50387	down	116.807	109.774	98.989	109.486	105.117	22.3086	23.1169	22.1438	23.0556	23.4301	23.4978	2.53012	2.39092	2.31554	2.42616	2.37612	-0.0958271	-0.0413046	-0.115794	-0.0374303	-0.0257015	0	53217919	53191604
BCKDK	4.70884e-10	4.55514e-11	5.47855	down	20.4408	22.9304	19.7758	19.6619	19.0342	3.93917	4.11718	3.59643	3.85621	3.5836	3.06167	2.3342	2.46885	2.30822	2.27569	2.22606	-0.0713568	0	-0.185956	-0.0256841	-0.165675	-0.338469	31124112	31119614
ALG14	1.00309e-08	2.58683e-09	5.47491	up	6.43841	5.97479	8.16122	6.00102	7.55763	35.3509	36.0028	40.3397	39.5979	40.8913	36.8277	-2.42374	-2.57707	-2.02456	-2.55534	-2.17221	0.00235319	0	0.183358	0.155648	0.203482	0.0686722	95538507	95448280
FUOM	5.69217e-07	2.85409e-07	5.46514	down	10.1519	12.5494	12.7262	9.57171	9.06539	1.42132	1.30814	2.07934	1.79836	1.90218	2.25527	1.97682	2.30314	2.35706	1.86748	1.76362	-0.740719	-0.831443	-0.1562	-0.333456	-0.317991	0	135171529	135168656
HIST2H2BF	2.23987e-08	7.00368e-09	5.45622	up	1	1.27513	1.19877	1	1	6.20898	4.34803	4.45675	4.78315	6.13724	6.74771	-2.21839	-2.05369	-2.12326	-2.21839	-2.2184	0.432493	0	0.0117743	0.176502	0.461097	0.606997	149783928	149754240
NDRG1	9.19069e-11	3.64568e-12	5.45367	down	23.5968	26.4473	25.5828	24.9441	22.6815	4.45489	4.42667	4.56851	4.37583	5.14875	4.40901	2.23221	2.36871	2.37526	2.31089	2.16713	-0.216045	-0.205053	-0.179274	-0.171777	0	-0.16618	134309547	134249408
FAM213A	5.10612e-11	1.30769e-12	5.44938	down	26.5929	27.8083	22.6615	26.4277	25.8207	4.68113	4.79048	4.80189	4.78531	5.01245	4.87072	2.44723	2.47287	2.22575	2.42747	2.39677	-0.124296	-0.0625389	-0.0909662	-0.0237877	0	-0.010864	82192753	82167584
CTU2	4.51491e-09	9.59135e-10	5.44691	up	2.09798	2.76952	2.62245	2.12311	2.90558	12.222	13.2223	12.3695	10.9624	12.235	10.5387	-2.53212	-2.14402	-2.24433	-2.53394	-2.10412	0.14572	0.275515	0.165232	0.0498962	0.166038	0	88781786	88772888
GLB1L3	6.35726e-09	1.47581e-09	5.43868	down	24.4484	24.4047	23.9612	25.9253	22.2168	4.68479	4.44039	6.19142	3.60479	4.23112	4.15861	2.08282	2.04766	2.07388	2.16671	1.93567	-0.354531	-0.40451	0	-0.621131	-0.461302	-0.449985	134189458	134146272
HIST1H3D	8.12739e-09	1.99056e-09	5.43446	up	1	1.02077	1	1	1	4.37679	6.45867	5.37981	5.67504	4.13742	5.02939	-2.16156	-2.14995	-2.16158	-2.16155	-2.16157	0.0448632	0.585435	0.326184	0.454585	0	0.286291	26199521	26197012
GPC2	7.44188e-08	2.85626e-08	5.43218	down	10.6024	12.2037	13.9353	11.8438	11.7251	2.18961	2.34728	2.16008	1.66092	1.54108	2.43331	1.94462	2.15193	2.38812	2.12868	2.09375	-0.225778	-0.106791	-0.207412	-0.550018	-0.710668	0	99774990	99767232
IDH2	1.27292e-10	6.19126e-12	5.42906	down	372.998	427.31	371.989	386.463	364.358	73.8056	74.7804	79.7297	66.8481	73.0986	64.9547	2.24009	2.38229	2.2532	2.26627	2.25802	-0.112836	-0.143478	0	-0.269048	-0.146535	-0.292484	90645708	90627208
CTSK	3.93739e-09	8.0242e-10	5.42408	up	1.12904	1	1	1	1.39507	5.46657	4.76328	4.47807	5.69904	5.69478	6.31563	-2.1482	-2.23733	-2.23735	-2.23732	-2.00539	0.261538	0.111283	0	0.382725	0.338397	0.503633	150780917	150768688
CAB39L	1.0812e-11	9.41424e-14	5.41276	up	1	1	1	1	1	4.71001	4.93492	5.53593	5.03285	5.28456	5.09719	-2.30762	-2.30763	-2.30765	-2.30762	-2.30763	0	0.0866487	0.209718	0.147775	0.172312	0.15595	50018221	49882784
LINC00173	7.17616e-08	2.74264e-08	5.37585	down	7.36987	6.21928	5.45721	4.2593	6.22499	1	1	1	1	1	1	2.83195	2.53384	2.32232	1.90999	2.53143	-0.001192	-0.000950055	-0.000536515	0	-0.000699016	-0.00014363	116974318	116971224
GRASP	3.56829e-08	1.20563e-08	5.36743	down	11.9801	11.9659	10.2542	10.5414	10.5324	2.08511	1.76926	2.3927	1.57628	1.47859	2.02077	2.20195	2.18299	1.97086	1.99585	1.98522	-0.222957	-0.437683	0	-0.563411	-0.70019	-0.216906	52409673	52400728
GTF2H1	3.23593e-10	2.61961e-11	5.36633	up	9.24568	8.41172	7.42283	8.51635	8.43999	45.6114	48.5823	45.6069	49.3668	50.5729	50.5519	-2.16692	-2.36033	-2.54578	-2.31194	-2.3444	0.00560522	0.0573826	0	0.100931	0.141819	0.162621	18388590	18343816
TMEM141	1.00417e-09	1.28236e-10	5.35578	down	31.6288	32.0776	32.5082	27.7528	32.7843	6.68914	6.86865	6.32162	4.98967	6.59576	5.73887	2.30804	2.28337	2.36244	2.09887	2.34769	-0.0569239	0	-0.145895	-0.376185	-0.0611794	-0.205908	139687769	139685776
TK1	2.43401e-09	4.20927e-10	5.35518	down	29.9236	34.3626	31.8482	29.2397	31.3864	6.13709	7.40029	6.81048	5.90974	6.18314	4.81257	2.13201	2.2875	2.2303	2.07741	2.18566	-0.281325	0	-0.136178	-0.251456	-0.233502	-0.527699	76183285	76170160
HENMT1	8.77049e-10	1.08272e-10	5.34669	down	30.3503	31.053	26.6635	30.2832	28.2827	5.39046	5.19243	6.63424	6.18881	6.11866	4.88755	2.32151	2.30573	2.13558	2.31307	2.20609	-0.263499	-0.275226	0	-0.0260954	-0.0739126	-0.334769	109204148	109190912
LOC100132741	1.48209e-10	7.67316e-12	5.34257	down	15.2501	13.5221	15.716	14.4352	14.0122	2.75897	2.65046	2.70364	2.40679	2.59605	2.2815	2.4355	2.22195	2.48819	2.34218	2.28588	0	-0.0259924	-0.000874758	-0.119342	-0.0499321	-0.180631	70923256	70917048
IMMP1L	7.09231e-10	8.13331e-11	5.34074	up	16.2834	13.453	13.4691	15.2214	14.0023	84.2513	94.8885	81.1416	96.2159	85.5419	94.5341	-2.09039	-2.41443	-2.38016	-2.20154	-2.34123	0.0663352	0.185751	0	0.232811	0.0663352	0.2377	31531169	31453948
KIAA0895L	1.3617e-09	1.95395e-10	5.33918	down	15.6389	15.8347	16.3425	14.9628	17.3226	3.2133	2.93853	3.49344	2.56569	2.5525	2.55988	2.15371	2.14412	2.22913	2.08118	2.30018	-0.112767	-0.203749	0	-0.347903	-0.38942	-0.35588	67217883	67209504
LOC149086	4.91213e-08	1.75153e-08	5.33522	down	16.0792	12.0951	14.0364	12.0556	12.5879	2.67407	2.42826	2.8384	2.10417	1.81122	2.23049	2.46253	1.98767	2.25206	2.00931	2.05713	-0.0866497	-0.208384	0	-0.374274	-0.633443	-0.268082	31974167	31971838
TMEM54	1.84226e-07	8.03251e-08	5.32894	down	8.49867	6.62036	6.25489	5.7768	5.59947	1	1.25077	1	1.04491	1.14759	1	2.56494	2.12922	2.02595	1.89857	1.84118	-0.51885	0	-0.518194	-0.227361	-0.149053	-0.517802	33366953	33360196
CD48	5.39658e-10	5.52704e-11	5.31988	down	104.015	106.546	93.9899	106.414	99.5768	21.3768	21.8289	22.626	21.0572	27.3486	21.1645	2.16662	2.14633	2.04412	2.18085	2.09835	-0.359571	-0.332437	-0.29081	-0.368756	0	-0.353264	160681641	160648528
TFB2M	3.80292e-09	7.6435e-10	5.31893	up	5.72851	5.19854	4.50711	5.39163	4.47652	25.4849	25.0005	23.3806	27.8799	26.8604	27.5382	-2.01881	-2.19141	-2.44328	-2.13081	-2.4491	0.136295	0.101347	0	0.272752	0.209701	0.266648	246729565	246703856
CHAC1	4.15493e-07	2.01324e-07	5.31827	up	1.1976	1.81946	2.10206	1.42718	2.39948	8.14932	6.32929	8.97573	6.87308	9.70794	7.26174	-2.59789	-2.08711	-1.91017	-2.41822	-1.71483	0.293504	0	0.429256	0.12724	0.547117	0.194746	41248717	41245636
GADD45B	8.45844e-07	4.43675e-07	5.31696	up	4.06321	5.36978	2.65685	5.20205	4.35178	20.0676	22.0261	21.779	23.6729	19.326	20.7731	-2.33495	-1.8811	-3.00821	-1.92915	-2.23198	0.0555534	0.17845	0.153984	0.295519	0	0.117633	2478257	2476122
NAT6	4.1315e-09	8.56934e-10	5.31184	down	9.36599	9.23011	8.62144	8.11536	8.65862	1.75458	1.53312	1.17807	1.36598	1.49654	1.35135	2.26633	2.2243	2.1286	2.01583	2.11856	0	-0.169023	-0.555974	-0.289541	-0.213046	-0.323332	50336852	50333832
C5orf54	8.6587e-10	1.06596e-10	5.31077	down	5.87647	4.93837	5.77486	5.54538	6.74624	1	1	1	1	1	1	2.45322	2.16699	2.4077	2.3468	2.66696	-0.001192	-0.000950055	-0.000536515	0	-0.000699016	-0.00014363	159827060	159820160
FAM24B	4.84129e-09	1.04392e-09	5.3059	up	12.6418	14.5826	10.1338	10.7901	12.6299	74.7827	69.9128	68.6597	77.8739	72.1558	72.9731	-2.24582	-2.04502	-2.5995	-2.50875	-2.26819	0.121897	0	0.00375938	0.158465	0.0513282	0.109419	124639157	124608608
AOC2	6.15874e-10	6.68328e-11	5.29944	up	1	1	1	1	1	5.14666	5.21699	4.01801	4.99147	5.32749	5.2052	-2.09765	-2.09766	-2.09767	-2.09764	-2.09766	0.328147	0.379631	0	0.348816	0.395229	0.397273	41002724	40996608
CIB2	1.90012e-08	5.7484e-09	5.28794	down	13.2438	15.2602	14.9037	13.8265	14.4076	2.74606	3.06391	1.83492	2.54684	2.66826	2.61451	2.05191	2.2517	2.24331	2.11583	2.17186	-0.166441	0	-0.705647	-0.194029	-0.178742	-0.169842	78423877	78396944
AK4	1.25174e-10	6.03409e-12	5.27516	down	5.77439	6.01926	5.25374	6.2868	5.29798	1	1	1	1	1	1	2.42591	2.46869	2.2619	2.56537	2.27127	-0.001192	-0.000950055	-0.000536515	0	-0.000699016	-0.00014363	65697828	65613232
HIST1H2BC	1.80061e-05	1.2041e-05	5.26956	up	1.06598	2.93125	1	1	1	4.67173	8.48053	4.87669	7.35155	5.72121	6.49592	-2.2394	-0.968801	-2.29263	-2.2926	-2.29262	0	0.798551	0.0537772	0.651346	0.290678	0.488477	26124132	26123694
LAMP3	2.2997e-10	1.54109e-11	5.26189	down	30.737	28.837	26.7113	30.2551	26.7795	5.41828	5.84364	5.90389	4.96777	6.27961	5.68771	2.37925	2.24044	2.18248	2.35114	2.16493	-0.21812	-0.0883987	-0.117067	-0.266978	0	-0.10102	182880667	182840000
ZNF134	1.48209e-10	7.64741e-12	5.25426	up	6.11707	6.01977	5.5341	6.11231	5.24434	30.2559	29.0852	29.3339	32.274	31.0506	29.9349	-2.21682	-2.27682	-2.40378	-2.23767	-2.49231	0.0617838	0	0.0176363	0.152454	0.107512	0.0686722	58133636	58125828
CCNL1	1.0812e-11	9.91655e-14	5.25083	up	27.3686	26.3022	26.7804	25.8479	26.8423	151.584	160.557	151.264	170.385	153.198	166.152	-2.28787	-2.38644	-2.3024	-2.38216	-2.32272	0.0287518	0.0110912	0.0287518	0.134389	0	0.134389	156878482	156865584
LIMK1	1.0199e-09	1.3107e-10	5.24962	down	9.40913	9.42743	10.0816	8.94443	9.63671	1.83169	1.67932	1.78838	1.34904	1.48605	1.49442	2.21333	2.19512	2.346	2.13341	2.24159	0	-0.104847	-0.0176537	-0.368584	-0.278747	-0.228126	73536855	73498104
NRN1	2.7092e-10	2.00584e-11	5.23718	down	85.8004	99.4097	77.1891	94.7763	79.902	20.1323	19.7083	19.044	19.4636	20.6068	18.0768	2.30277	2.45601	2.1713	2.43584	2.19237	-0.0334983	-0.0685911	-0.121356	-0.0703993	0	-0.168948	6007633	5998232
ABCA2	2.6654e-08	8.58745e-09	5.22771	down	8.96144	10.0794	9.11718	8.78277	8.81987	1.68849	1.4914	2.08628	1.34666	1.42708	1.25678	1.91121	2.08322	1.93635	1.8802	1.87443	-0.340443	-0.490861	0	-0.592842	-0.562286	-0.708156	139923374	139901680
PCYOX1L	1.03943e-09	1.34591e-10	5.2104	down	10.8298	10.6172	10.1346	9.07232	10.9293	1.82329	2.02394	1.89373	1.61363	1.74725	1.56293	2.28513	2.23414	2.19434	1.99266	2.29393	-0.173627	0	-0.0870731	-0.274653	-0.221795	-0.330966	148749221	148737568
SFPQ	1.80966e-11	2.29031e-13	5.1991	up	79.8099	77.2514	78.5481	77.9011	76.1841	396.555	412.246	378.21	432.795	393.553	429.046	-2.24391	-2.35702	-2.24979	-2.28552	-2.31304	0.121428	0.0382442	0.0595388	0.121428	0	0.189789	35658743	35649200
GAA	3.0962e-09	5.78269e-10	5.19883	down	13.3511	13.3577	13.2073	12.6466	13.2784	2.65999	2.08093	2.96041	2.07594	2.46872	2.08881	2.12215	2.09901	2.11391	2.03021	2.09774	-0.1463	-0.466207	0	-0.445993	-0.231723	-0.423291	78093679	78075352
C9	1.8995e-08	5.74448e-09	5.19058	down	6.21695	5.68543	5.34979	6.66685	5.8239	1	1	1.27059	1	1	1	2.03536	1.8596	1.76933	2.14307	1.90599	-0.520467	-0.520225	0	-0.519275	-0.519974	-0.519419	39364655	39284376
SLC29A2	7.82706e-12	4.48896e-14	5.18745	down	5.57678	5.3575	5.64597	5.55777	6.05016	1	1	1	1	1	1	2.36578	2.28704	2.37654	2.34946	2.49337	-0.001192	-0.000950055	-0.000536515	0	-0.000699016	-0.00014363	66139291	66129992
NFKBIB	1.12257e-10	5.09599e-12	5.17111	up	10.4133	11.8161	10.4634	11.2991	12.1913	68.121	69.2182	64.5504	61.1119	62.2604	65.5595	-2.38953	-2.21081	-2.36355	-2.25682	-2.15106	0.168639	0.162191	0.0904503	0	0.033381	0.122062	39399534	39390340
CD1D	3.62573e-11	7.83773e-13	5.16711	down	17.2545	17.4207	17.0951	16.4032	17.1547	3.01639	3.14111	3.23915	3.01665	3.582	3.2694	2.24953	2.23554	2.24341	2.17052	2.23454	-0.248598	-0.179105	-0.152158	-0.188878	0	-0.0871687	158156216	158149728
LOC391322	1.13888e-07	4.65671e-08	5.16627	down	17.1441	18.1018	21.3402	14.5563	18.1094	3.83646	2.92827	4.58585	3.14453	3.41898	2.50291	1.94509	1.99023	2.28017	1.68382	2.02447	-0.237986	-0.556227	0	-0.430173	-0.355227	-0.726577	24374043	24373116
AKT1S1	7.02845e-11	2.38536e-12	5.14644	up	6.11173	6.13222	6.41062	5.713	6.66124	33.7159	30.7428	31.5019	32.7341	33.4888	30.8013	-2.29049	-2.312	-2.22789	-2.41956	-2.16886	0.146634	0	0.048779	0.101069	0.145211	0.0372052	50380644	50372296
SARDH	1.50152e-08	4.2845e-09	5.13549	down	6.51821	8.10137	6.66567	5.97337	6.71464	1.29326	1.1229	1.16886	1	1.08172	1.05328	2.09988	2.43989	2.13564	1.93704	2.12978	0	-0.160383	-0.124067	-0.528073	-0.235711	-0.224127	136605077	136528688
UBE2S	2.61183e-10	1.90552e-11	5.13406	up	262.55	319.199	286.637	274.415	288.917	1062.84	1065.55	981.318	979.421	992.122	965.741	-2.38634	-2.1511	-2.22757	-2.39633	-2.21346	0.216299	0.128177	0.128177	0.0108271	0	0.0273571	55919325	55912648
COTL1	2.21448e-11	3.38658e-13	5.1313	down	139.914	170.03	151.895	157.862	156.335	34.3307	35.293	34.1417	34.6041	32.5548	33.936	2.19613	2.43677	2.33869	2.32893	2.35812	-0.0184994	0	-0.0289059	-0.0136199	-0.0866561	-0.01789	84651669	84599200
GYPC	3.44129e-10	2.8975e-11	5.13051	down	310.313	359.13	306.6	320.044	303.051	64.3269	67.1327	70.3029	56.2417	66.8628	58.5362	2.1876	2.30638	2.1876	2.1672	2.19472	-0.119691	-0.0961046	0	-0.343247	-0.0798092	-0.263554	127454251	127413512
HDDC3	1.90984e-07	8.35813e-08	5.11659	down	14.525	12.6316	12.1971	12.0266	13.0713	2.22425	2.23659	3.5027	2.64293	1.86598	1.95563	2.0351	1.7877	1.7629	1.73269	1.85082	-0.621405	-0.586183	0	-0.301844	-0.866529	-0.752097	91475774	91474152
ST6GALNAC4	2.03586e-06	1.15876e-06	5.11025	down	6.51361	8.85354	8.72355	7.40214	8.14962	1.9506	1.45789	1.1726	1	1.6994	1.06184	1.51422	2.00575	2.00673	1.72627	1.87326	0	-0.381922	-0.702867	-1.1119	-0.177957	-0.794234	130679305	130670160
MDFI	2.04441e-12	4.36896e-15	5.10359	down	5.49798	5.73357	5.62579	5.70925	5.25174	1	1	1	1	1	1	2.33834	2.39464	2.3692	2.39516	2.25729	-0.001192	-0.000950055	-0.000536515	0	-0.000699016	-0.00014363	41621982	41606192
SGK1	1.93769e-09	3.12058e-10	5.10091	up	1.06055	1.2001	1	1.59686	1.3014	5.40656	4.97124	5.46208	5.56244	5.15134	5.76215	-2.35714	-2.28596	-2.4073	-1.95412	-2.2379	0.0779219	0	0.096036	0.183722	0.0431693	0.212771	134639196	134490384
STXBP4	6.98954e-11	2.3646e-12	5.09165	up	1.45584	1.46759	1.54202	1.44082	1.37438	6.11293	5.29349	6.37552	6.4418	5.85838	6.08874	-2.18905	-2.17607	-2.14564	-2.18336	-2.28555	0.136539	0	0.192723	0.269685	0.117877	0.196374	53241449	53046124
CKAP4	1.44978e-07	6.17079e-08	5.0791	down	5.7648	6.6311	6.78468	5.65672	5.99283	1	1	1.45	1	1.15013	1	1.71587	1.94331	1.98967	1.67261	1.76959	-0.706588	-0.706346	0	-0.705396	-0.334308	-0.705539	106641713	106631656
DYNLL1	3.36959e-11	6.86312e-13	5.07327	up	134.096	148.704	146.065	138.923	145.064	568.934	634.059	596.842	629.595	614.317	602.955	-2.30994	-2.22077	-2.17582	-2.28376	-2.20997	0	0.125659	0.183863	0.125659	0.0220814	0.159925	120936298	120907656
TXNL4B	1.93729e-11	2.6545e-13	5.07082	up	6.97141	7.38264	6.61926	7.02526	7.47174	35.7311	37.8843	36.7516	38.9203	38.1244	36.642	-2.30736	-2.21313	-2.39898	-2.29847	-2.21313	0	0.0569653	0.031476	0.116588	0.0866852	0.0442987	72128215	72118752
SIPA1	2.58918e-09	4.54197e-10	5.05616	down	18.874	23.5519	22.0072	21.2275	21.1297	4.60865	4.61795	4.99256	3.60008	3.59581	4.15985	1.99113	2.27358	2.22388	2.15262	2.1447	-0.100576	-0.0691318	0	-0.348639	-0.393272	-0.173538	65418391	65405576
ATF3	4.6689e-09	9.97668e-10	5.05497	up	12.4851	10.3329	9.0623	10.6626	10.3961	54.3337	60.8652	54.6946	63.7567	61.5114	61.8649	-1.91431	-2.25717	-2.45563	-2.17887	-2.23507	0	0.138305	0.00812769	0.231485	0.186945	0.212087	212794119	212738672
GCSAM	3.85643e-08	1.32174e-08	5.05381	down	10.6708	9.97706	9.89944	10.1149	9.04769	1.76788	1.72003	2.26404	1.79627	1.81392	1.27519	2.09773	1.95887	1.98121	2.01028	1.80455	-0.380766	-0.404516	0	-0.292288	-0.336138	-0.787351	111852152	111839688
PVRL2	4.44787e-10	4.2042e-11	5.04968	up	2.76467	3.12913	2.60681	2.71469	2.61791	12.612	12.2099	10.9893	12.111	13.7454	12.0597	-2.13436	-1.99161	-2.25739	-2.17294	-2.25311	0.195686	0.172042	0	0.18231	0.321891	0.173931	45392485	45349392
RAB44	6.61472e-11	2.10657e-12	5.03223	down	6.08298	5.41636	5.52432	5.1254	5.31657	1	1	1	1	1	1	2.51716	2.2987	2.34021	2.21976	2.27725	-0.001192	-0.000950055	-0.000536515	0	-0.000699016	-0.00014363	36700960	36665628
LRP5L	1.25207e-07	5.20074e-08	5.02446	up	2.044	3.21397	3.23836	3.13754	3.73673	12.7717	14.3479	11.9152	14.9673	14.2269	13.1959	-2.68378	-2.05128	-2.06645	-2.07685	-1.8153	0.101979	0.262042	0	0.342508	0.257119	0.177754	25777544	25747384
FNTB	4.22249e-07	2.04918e-07	5.00665	up	2.39752	1.17818	1.55987	1.38157	1.75748	6.61258	7.21298	6.29366	7.26026	5.62805	7.66298	-1.50392	-2.44782	-2.18389	-2.29998	-1.9803	0.190886	0.331817	0.114657	0.368498	0	0.438131	65529370	65453504
BAHCC1	7.90924e-10	9.44629e-11	5.00632	down	29.2294	31.6558	33.0277	30.1749	31.9477	7.365	6.37605	7.97966	5.76672	6.48579	5.95215	2.01886	2.09821	2.21615	2.06066	2.14931	-0.101299	-0.258363	0	-0.355249	-0.24561	-0.33018	79433358	79373536
PLEKHB1	6.62408e-10	7.43255e-11	5.00128	down	10.3383	11.1623	10.7856	10.5139	9.95572	1.87877	2.00693	2.18302	1.61058	1.89994	1.86209	2.09185	2.19661	2.17624	2.11602	2.00917	-0.256304	-0.129573	0	-0.402658	-0.232164	-0.205212	73373864	73357224
KIAA0895	4.03562e-10	3.67708e-11	4.99936	up	2.99135	3.41921	3.67996	3.08918	3.19894	14.0882	13.5212	15.5368	15.6829	13.8012	15.2886	-2.33018	-2.14519	-2.05552	-2.28748	-2.27247	0.0343678	0	0.163683	0.21539	0.0260694	0.181933	36429734	36363760
HAR1A	2.56944e-11	4.16576e-13	4.99114	down	5.33968	6.00556	5.33152	5.09288	5.55118	1	1	1	1	1	1	2.29223	2.46367	2.28277	2.21117	2.34408	-0.001192	-0.000950055	-0.000536515	0	-0.000699016	-0.00014363	61735737	61732644
MVD	9.42012e-11	3.83851e-12	4.99041	down	67.1104	81.0201	73.7305	71.8751	76.6777	18.4772	17.7318	17.858	15.614	18.1987	16.0915	2.12593	2.31725	2.27357	2.19777	2.29863	0	-0.0448661	-0.0470324	-0.195324	-0.0137286	-0.158221	88729495	88718344
CA5BP1	3.97498e-10	3.59175e-11	4.98222	up	2.7178	3.43884	3.29724	3.12127	3.43023	14.6602	14.3978	15.7739	13.7306	13.0946	13.9681	-2.41135	-2.08953	-2.18704	-2.22652	-2.10508	0.130904	0.123956	0.232564	0.0872929	0	0.102578	15721474	15693038
RARA	2.49867e-10	1.77705e-11	4.97913	up	2.24514	2.33504	2.19925	2.04643	2.6613	10.3408	9.56484	10.1987	9.34028	10.115	9.30968	-2.28346	-2.23856	-2.35571	-2.4208	-2.06724	0.092757	0.0114872	0.0713699	0.00420427	0.0766089	0	38513895	38465424
DAK	8.61332e-09	2.12819e-09	4.96217	down	5.94358	6.38958	5.71657	5.67497	6.31028	1.10116	1	1	1.18934	1.04252	1	2.0068	2.12039	1.92293	1.91439	2.08149	-0.162051	-0.472228	-0.471814	0	-0.23312	-0.471421	61116231	61100652
ISG20	2.06235e-08	6.32142e-09	4.94771	down	12.5215	18.8007	15.1155	15.4208	14.688	3.45659	3.07618	3.14575	2.52887	3.05659	2.40356	1.82057	2.41097	2.12429	2.14449	2.0607	0	-0.138827	-0.124875	-0.35066	-0.136774	-0.416215	89198879	89182040
TCEA2	1.04432e-08	2.72367e-09	4.94218	down	10.3261	10.9876	10.2799	10.4375	10.5941	1.95415	1.47384	1.83004	1.99799	2.33776	2.04735	1.99993	2.08308	2.01062	2.01449	2.03107	-0.291961	-0.655233	-0.350879	-0.20326	0	-0.16252	62703700	62688440
NLRC3	7.77381e-09	1.89013e-09	4.94098	down	8.83915	10.1822	10.3226	9.11148	10.3492	1.7903	2.09591	1.90879	1.48504	1.5104	1.76039	1.89768	2.10512	2.17409	1.94707	2.14529	-0.246267	0	-0.129934	-0.440875	-0.478911	-0.209692	3627392	3589035
NDUFAF5	3.52608e-10	3.007e-11	4.93847	up	4.56699	4.57152	4.24076	4.64601	4.84414	20.51	20.6571	20.7413	23.236	21.1049	24.0816	-2.21285	-2.22078	-2.36709	-2.17827	-2.13086	0	0.00807238	0.0028801	0.186988	0.045084	0.249531	13799067	13765671
POLG	1.7682e-11	2.19782e-13	4.93806	down	135.915	149.933	128.641	141.749	126.917	32.3967	32.3364	32.8491	29.659	31.4489	29.6536	2.23698	2.33282	2.2014	2.26893	2.17991	-0.0154338	-0.0368776	0	-0.135173	-0.0505314	-0.121592	89878026	89859536
PNO1	3.36959e-11	6.92497e-13	4.93697	up	6.35758	5.84414	6.30608	5.85662	6.019	28.4755	31.2779	29.0359	31.9268	29.814	30.168	-2.13691	-2.30367	-2.16566	-2.2861	-2.24301	0	0.111968	0.0250478	0.159545	0.0627441	0.100036	68403094	68385008
FAM162A	6.20973e-11	1.89943e-12	4.9256	down	225.598	250.67	215.048	244.755	222.589	49.6841	49.1176	47.1414	50.6492	57.0084	50.3407	2.1165	2.18209	2.08156	2.15442	2.1165	-0.18643	-0.239464	-0.261979	-0.172114	0	-0.160537	122128961	122103024
ZNF207	8.69529e-11	3.3114e-12	4.92519	up	64.9378	63.4301	63.1929	67.5189	68.1867	317.424	346.101	308.748	357.16	326.814	352.193	-2.21612	-2.31333	-2.2348	-2.16651	-2.15069	0.0379114	0.0698919	0	0.149182	0.0189295	0.227418	30697468	30677156
PLSCR3	1.92263e-06	1.08828e-06	4.92402	down	3.38921	6.67734	6.30351	6.66903	6.04831	1	1.09799	1	1	1.00195	1	1.23569	2.33823	2.23646	2.34135	2.17103	-0.323187	0	-0.322532	-0.321995	-0.121849	-0.322139	7298162	7293046
LPAR5	5.96265e-11	1.7459e-12	4.9207	down	5.14404	5.49809	5.4415	4.95401	5.92943	1	1	1	1	1	1	2.23594	2.31985	2.31688	2.1633	2.45541	-0.001192	-0.000950055	-0.000536515	0	-0.000699016	-0.00014363	6745297	6728000
IMPDH2	9.0313e-13	3.90459e-16	4.92063	down	236.91	239.314	228.448	228.943	230.314	49.0289	52.8686	50.7542	50.7016	52.6179	49.6575	2.28471	2.25439	2.26019	2.2147	2.26628	-0.0824323	-0.0149155	-0.0456481	-0.050014	0	-0.0637131	49066875	49061760
ABCG1	1.47837e-11	1.64583e-13	4.91968	down	43.7466	46.1813	42.4353	44.5297	44.5903	10.4302	10.433	11.2526	9.58031	10.1043	9.1906	2.19339	2.21424	2.15286	2.21147	2.202	-0.0861707	-0.0641067	0	-0.151079	-0.11429	-0.207004	43717354	43619800
HIST2H2AA4	2.78444e-07	1.28598e-07	4.91623	up	4.23432	4.28497	2.58992	2.96283	2.79667	14.6185	15.653	14.0413	15.373	13.899	14.6394	-1.8149	-1.81125	-2.59581	-2.37755	-2.48408	0.0528941	0.165082	0	0.162417	0.00821757	0.0964003	149814318	149813792
HIST2H2AA3	2.78444e-07	1.28598e-07	4.91623	up	4.23432	4.28497	2.58992	2.96283	2.79667	14.6185	15.653	14.0413	15.373	13.899	14.6394	-1.8149	-1.81125	-2.59581	-2.37755	-2.48408	0.0528941	0.165082	0	0.162417	0.00821757	0.0964003	149823161	149822624
CHST12	3.81829e-09	7.68474e-10	4.91207	down	23.0415	27.6093	26.2872	25.0419	23.8961	6.47404	5.37653	5.0527	4.64748	5.81685	4.32882	1.93791	2.1688	2.14653	2.05	1.98005	0	-0.195131	-0.318564	-0.362227	-0.107039	-0.455065	2474216	2443194
C1orf213	5.69854e-08	2.08922e-08	4.90747	down	11.7058	13.3251	10.5845	11.509	13.3698	2.41136	2.71947	2.46339	2.51915	1.86498	1.77744	2.00151	2.19166	1.85663	1.97878	2.20542	-0.186666	0	-0.134046	-0.0595101	-0.551849	-0.557002	23698330	23695464
MORN2	1.38413e-06	7.61927e-07	4.90308	up	2.24467	1.32159	2.98591	2.94826	2.35423	9.85594	9.51157	10.4708	8.52686	9.41384	9.72224	-2.17717	-2.945	-1.81579	-1.79136	-2.14785	0.134294	0.10961	0.209097	0	0.0972741	0.159242	39109850	39103104
GSN	3.24333e-11	6.3801e-13	4.90068	down	5.41792	5.54885	5.07202	5.02245	5.79755	1	1	1	1	1	1	2.31827	2.33473	2.20147	2.18787	2.41964	-0.001192	-0.000950055	-0.000536515	0	-0.000699016	-0.00014363	124095120	124030376
EIF4EBP3	5.8033e-05	4.16054e-05	4.89985	down	15.071	16.5469	19.7683	16.6955	18.4149	4.72833	5.30793	1.50543	2.4012	4.23955	4.52799	1.51931	1.63871	1.95023	1.67007	1.82245	-0.189107	0	-1.73747	-1.01763	-0.308829	-0.182479	139929163	139927248
INA	1.09387e-07	4.43956e-08	4.89554	up	2.97234	2.53343	1.74031	2.78816	2.59344	10.5301	11.3509	9.81572	11.3409	9.55262	10.8741	-1.88894	-2.12335	-2.70642	-1.98267	-2.11977	0.102504	0.220692	0.0100055	0.241289	0	0.188956	105050108	105036920
DNAJC4	2.96288e-11	5.35415e-13	4.88906	down	22.2726	25.3802	23.283	22.2919	23.8305	4.6947	4.9525	4.98001	4.73682	5.25601	4.55714	2.12963	2.27811	2.20887	2.11902	2.212	-0.177734	-0.0754464	-0.104324	-0.0946252	0	-0.148058	64001753	63997752
FDFT1	7.82706e-12	5.35575e-14	4.8841	down	457.97	483.802	465.23	457.598	469.559	91.9576	93.9217	92.7113	88.085	95.5152	89.7608	2.21179	2.28804	2.24979	2.1516	2.27495	-0.0385466	-0.0565901	-0.0232749	-0.12556	0	-0.0731859	11696818	11660189
LOC100130476	1.23808e-07	5.12789e-08	4.87368	down	7.38345	7.70362	8.05699	7.70753	6.48353	1.17891	1.35594	1.32117	1.11474	1.88109	1.04505	1.76309	1.82643	1.91002	1.83417	1.53455	-0.660819	-0.440458	-0.497532	-0.688974	0	-0.780365	138189370	138144800
BUD31	6.64731e-11	2.1626e-12	4.87094	up	27.3224	27.662	24.5899	27.1326	25.8495	137.423	158.627	135.565	155.209	150.108	155.3	-2.11083	-2.13264	-2.25289	-2.13109	-2.20054	0.0298781	0.167449	0	0.167449	0.138345	0.208487	99017239	99006600
TRMT13	2.19581e-10	1.43824e-11	4.86807	up	5.55801	4.89267	5.41652	5.03007	4.79754	24.1172	23.8166	22.6871	25.8101	25.3881	24.9946	-2.02445	-2.23316	-2.07287	-2.19114	-2.27359	0.0999608	0.0844588	0	0.205407	0.175614	0.18041	100616054	100598704
ALKBH1	8.20157e-10	9.97273e-11	4.86471	up	6.60651	6.12558	7.07171	6.35574	5.54201	29.4068	31.8214	30.4644	33.2315	31.1535	30.8673	-2.11334	-2.26725	-2.01009	-2.18324	-2.42632	0	0.0975132	0.046165	0.170486	0.0900989	0.0895643	78174356	78138752
D2HGDH	2.89749e-10	2.22354e-11	4.86231	down	4.5689	5.30525	5.48088	5.54637	5.7962	1	1	1	1	1	1	2.04166	2.27127	2.32669	2.34728	2.41838	-0.001192	-0.000950055	-0.000536515	0	-0.000699016	-0.00014363	242708231	242674032
PCED1A	4.51843e-09	9.6063e-10	4.86224	down	23.0215	25.1725	27.2149	22.0752	24.5473	5.18801	4.74279	6.68289	4.72695	4.66387	4.92546	1.88924	1.97975	2.15893	1.82098	1.98277	-0.32396	-0.418338	0	-0.382468	-0.427328	-0.339625	2821889	2815960
TRIM34	8.08975e-08	3.14077e-08	4.84811	down	8.74448	9.28215	9.51398	9.14542	8.87453	1.44012	1.90571	2.003	1.96087	1.29773	1.42728	1.93275	2.01204	2.08223	2.00953	1.94252	-0.512309	-0.0696312	0	-0.0121037	-0.635921	-0.45969	5665625	5641173
PSPC1	4.29538e-11	1.00745e-12	4.84693	up	34.6808	37.2554	36.7109	37.4635	36.1009	195.093	207.494	186.361	213.71	192.444	203.331	-2.25976	-2.19395	-2.15636	-2.14704	-2.20387	0.0760279	0.0729623	0	0.196267	0	0.163992	20357159	20248892
NT5DC1	2.55775e-09	4.47025e-10	4.84277	down	8.78416	8.71822	9.67009	8.25361	9.97564	1.78516	1.64725	1.4447	1.81176	1.64188	1.53366	2.05223	2.00601	2.21917	1.93664	2.24657	-0.0872852	-0.182122	-0.384579	0	-0.198399	-0.249866	116566853	116422000
EMC9	7.62303e-11	2.69426e-12	4.83983	up	15.5943	16.5134	17.0817	15.2557	17.6872	90.4543	93.8086	94.1723	93.687	88.6582	96.0627	-2.2577	-2.19745	-2.11507	-2.2971	-2.07129	0.0692706	0.0728626	0.126954	0.0906739	0	0.163648	24610797	24608172
GBP3	5.85318e-09	1.32529e-09	4.83295	down	6.1368	5.92584	6.06681	6.00718	6.3914	1.08897	1.12537	1.24113	1	1	1.01488	2.05138	1.96083	2.00928	1.99646	2.09215	-0.186825	-0.11121	0	-0.483169	-0.483868	-0.240234	89488549	89472360
ZNF101	8.69529e-11	3.30477e-12	4.82854	down	42.0061	40.3596	37.2076	38.4356	38.7987	9.03334	9.84339	8.24262	8.76983	9.17975	9.28268	2.27256	2.1654	2.09906	2.12633	2.15056	-0.133745	0	-0.250639	-0.120569	-0.0945048	-0.0533791	19791138	19779662
GRHL1	3.96859e-10	3.58029e-11	4.82289	up	2.40631	2.00712	2.48962	2.17773	2.52868	9.66705	9.93685	9.16485	9.60449	9.1479	9.96463	-2.11511	-2.39295	-2.10525	-2.27174	-2.08268	0.0636928	0.125716	0	0.104767	0.0124393	0.151499	10142412	10091791
TCF7L2	7.39694e-10	8.67454e-11	4.82284	up	3.78076	3.72208	4.35609	3.81098	4.09458	17.8331	16.4411	16.6634	18.3319	16.9585	20.2612	-2.21678	-2.25079	-2.00962	-2.2239	-2.10105	0.105925	0	0.0137634	0.169823	0.0540106	0.313194	114927436	114710008
IPO11-LRRC70	1.64728e-05	1.0948e-05	4.81767	up	1.33029	3.1417	1	1	1.14316	5.88765	6.48687	4.48939	5.62211	6.46535	6.20464	-2.04576	-0.825239	-2.23913	-2.2391	-2.15016	0.349789	0.515139	0	0.362529	0.502712	0.480568	61924416	61900000
RPL10	7.03456e-11	2.39503e-12	4.81219	down	761.877	797.282	732.295	763.572	740.956	131.796	149.037	139.024	138.169	153.078	132.551	2.08636	2.15546	2.15546	2.05116	2.17126	-0.236569	-0.0940061	-0.124364	-0.193862	0	-0.207715	153630680	153626576
CTSF	1.02002e-08	2.64487e-09	4.79499	down	8.13888	9.06029	8.71107	7.9835	8.45639	1.48102	1.51584	1.864	1.40712	1.73654	1.21637	1.92409	2.07634	2.0344	1.88364	1.96528	-0.364197	-0.29101	0	-0.344924	-0.117716	-0.59081	66336047	66330936
SPC24	2.02135e-09	3.3274e-10	4.78349	down	55.5352	61.6063	56.7782	59.3634	52.9763	15.1311	15.1505	15.216	11.3739	14.3143	11.7076	2.09802	2.18626	2.14613	2.18493	2.02522	-0.0215518	0	-0.0152674	-0.354518	-0.0725591	-0.315818	11266484	11257830
TMEM222	1.20343e-10	5.65817e-12	4.7814	up	9.61509	10.9638	10.0366	9.34541	10.111	56.138	57.1176	52.6526	51.7114	52.4104	49.4192	-2.23362	-2.02849	-2.14305	-2.27858	-2.167	0.171206	0.165748	0.0752683	0.0480309	0.0634565	0	27662891	27648636
ZNF416	2.68894e-09	4.77802e-10	4.77956	up	2.53777	2.56185	2.14248	2.51693	2.26467	10.0873	10.5887	8.29378	9.93595	10.7449	9.59203	-1.90497	-1.90573	-2.20457	-1.93094	-2.12655	0.254557	0.332593	0	0.281395	0.355027	0.230394	58090243	58082932
MSMO1	7.43187e-11	2.56557e-12	4.75851	down	106.413	109.563	112.1	113.296	118.465	24.8792	26.5656	28.2972	28.2651	28.2598	28.2531	2.12545	2.11787	2.218	2.20266	2.27258	-0.203925	-0.117272	-0.0238218	-0.0103607	-0.0238218	0	166264314	166248816
MXD1	1.78045e-10	1.01223e-11	4.75246	up	2.73145	2.94807	2.94919	2.78326	2.86287	11.8504	10.8937	11.2582	12.6517	11.7661	13.2735	-2.1674	-2.08407	-2.11341	-2.1534	-2.13847	0.0853295	0	0.0140612	0.222428	0.102623	0.279502	70170076	70142176
BANP	1.55963e-10	8.37806e-12	4.74691	up	7.20663	7.50395	6.34248	7.02226	7.14532	35.6087	36.3907	31.8792	34.4618	33.6014	34.7001	-2.08735	-2.03141	-2.31256	-2.13466	-2.11871	0.159606	0.168193	0	0.1076	0.0825691	0.142361	88110924	87985040
FAIM3	1.01091e-08	2.61249e-09	4.73954	down	5.94942	6.37988	5.87983	5.86625	6.14147	1.17814	1	1.23121	1.0007	1.1608	1	2.00869	2.11551	1.97411	1.97207	2.04646	-0.0621906	-0.471229	0	-0.243416	-0.081014	-0.470423	207095378	207076624
MIF4GD	8.29709e-09	2.0375e-09	4.73339	down	32.434	30.4925	33.0538	29.3081	30.6976	6.62383	6.81165	9.55184	5.92365	6.7986	7.02487	1.94938	1.80378	1.98484	1.77711	1.84984	-0.475866	-0.411466	0	-0.553485	-0.428597	-0.349907	73267311	73262312
PHF7	7.95009e-09	1.93854e-09	4.73303	down	15.9663	16.2854	16.3773	16.974	15.5878	3.30568	2.6073	3.81515	3.43463	4.04851	2.98757	1.97654	1.98075	2.0282	2.06524	1.93391	-0.280763	-0.573776	-0.102693	-0.165646	0	-0.352151	52457657	52444528
CRTAP	3.28116e-10	2.67401e-11	4.73164	down	11.2493	12.8164	11.2803	11.9195	11.1781	2.22817	2.43907	2.41781	2.03843	2.41491	2.08352	2.08984	2.28617	2.09805	2.18805	2.07134	-0.14578	0	-0.00127089	-0.225709	-0.019033	-0.182114	33189265	33155448
PTDSS1	9.12129e-13	7.55037e-16	4.7254	down	96.1245	97.7132	93.8869	97.013	92.8239	23.6505	24.7523	23.1806	23.7395	23.912	24.1021	2.2145	2.1818	2.19216	2.21391	2.1671	-0.063807	0	-0.0998845	-0.0485535	-0.0524831	-0.014533	97346774	97274168
IGFBP2	5.48902e-10	5.73108e-11	4.72515	down	224.536	279.089	228.665	246.237	217.656	58.548	60.5555	54.5712	48.8421	52.9788	49.3854	2.04431	2.238	2.08565	2.10408	2.01959	-0.0187578	0	-0.125849	-0.288554	-0.167441	-0.251598	217529158	217498128
SUSD1	5.20004e-10	5.21513e-11	4.72177	up	2.29903	2.15193	2.45412	2.35786	2.83024	9.67684	9.3382	9.95711	9.21559	10.3743	10.4548	-2.22403	-2.32519	-2.16259	-2.18854	-1.95889	0.0245662	0	0.0611651	0.0140381	0.133755	0.171354	114937556	114803056
NIPSNAP1	7.82706e-12	5.50354e-14	4.71568	down	68.8295	73.9236	70.2991	69.3178	69.5153	17.9187	18.989	17.4027	17.1588	17.2995	16.3095	2.11358	2.15238	2.15043	2.11175	2.12279	-0.0844264	0	-0.131078	-0.119339	-0.121841	-0.187007	29977326	29950796
HSPH1	1.5505e-11	1.7764e-13	4.71257	up	24.5407	24.268	24.4563	24.4035	24.3963	126.47	129.164	129.98	137.631	141.198	135.787	-2.13784	-2.18358	-2.11877	-2.1437	-2.14741	0.0210733	0	0.0798435	0.115679	0.18174	0.143178	31736117	31710762
ZNF420	2.13848e-09	3.58493e-10	4.70574	up	4.50321	5.18006	4.17148	5.11134	4.92521	20.7791	21.1597	19.5392	22.901	23.2551	22.1486	-2.15561	-1.93831	-2.31541	-1.95733	-2.02941	0.0976362	0.1253	0	0.241248	0.256522	0.210552	37620651	37569380
FGF14-AS2	2.8175e-08	9.14804e-09	4.70272	down	8.08315	6.48316	7.43576	7.03522	7.51766	1.14181	1.39889	1.10842	1.40464	1.6165	1.21811	2.13347	1.75286	1.98839	1.8933	1.98717	-0.499064	-0.178773	-0.524879	-0.125245	0	-0.366779	103048055	103046928
EVL	3.74293e-11	8.28298e-13	4.69674	down	106.658	105.373	109.965	104.727	102.973	27.5163	26.2716	27.774	24.398	27.1052	24.4982	2.18446	2.111	2.23136	2.13943	2.1315	-0.0023284	-0.0792227	0	-0.17383	-0.0267649	-0.15051	100610573	100531752
LIPT1	1.30432e-11	1.34872e-13	4.69319	up	4.78341	4.34276	4.55847	4.44548	4.46785	20.1602	20.1536	20.6696	19.4103	20.4419	20.5932	-2.06422	-2.25746	-2.18248	-2.20031	-2.21244	0.0431161	0.0294013	0.0616984	0	0.0629597	0.085937	99779613	99771416
PLAC8	2.12301e-09	3.55092e-10	4.69227	down	32.5039	32.1796	24.8791	31.4746	28.1191	6.44895	6.19734	6.93227	6.9903	7.44175	6.41452	2.25842	2.19064	1.86161	2.20404	2.02475	-0.211031	-0.222524	-0.107054	-0.0409093	0	-0.152852	84035911	84011208
LOC100507217	9.62391e-10	1.21183e-10	4.68384	up	18.3563	15.3912	17.8036	17.7202	15.5569	89.1778	92.2102	87.3261	99.3887	89.4679	100.285	-2.01937	-2.31928	-2.06111	-2.08674	-2.2892	0.0308266	0.0331006	0	0.163923	0.00494766	0.202517	93441977	93426072
BTN3A2	6.04894e-12	2.67005e-14	4.67444	down	44.0574	43.1691	41.0987	43.1535	40.4929	10.0393	10.6548	10.2825	9.97975	9.97474	10.1976	2.24221	2.16251	2.14279	2.20262	2.10265	-0.0915997	0	-0.0663564	-0.0511837	-0.0850069	-0.0312626	26378548	26365396
LINS	1.10262e-09	1.47064e-10	4.66141	up	4.35623	5.42924	5.17767	5.47818	5.10555	22.2199	21.3274	25.3309	23.6125	23.8307	22.6046	-2.34567	-2.00715	-2.07426	-1.98459	-2.10613	0.0517454	0	0.243914	0.152301	0.151509	0.103773	101142445	101109424
ZC3H12A	1.87276e-09	2.98627e-10	4.6603	up	2.79687	2.86572	3.79237	3.01498	3.14022	12.6541	14.1075	12.4934	12.4154	12.2591	13.1462	-2.28719	-2.27372	-1.8692	-2.18251	-2.16324	0.0331435	0.185668	0.0103872	0.0440149	0	0.118294	37949978	37940120
B9D1	1.8295e-07	7.96502e-08	4.66003	down	5.40957	5.11528	6.96228	5.94284	4.73262	1	1.12014	1.23979	1	1	1	1.83099	1.73655	2.2528	1.97528	1.59736	-0.483363	-0.119745	0	-0.482171	-0.48287	-0.482315	19281495	19240866
CD1C	7.6863e-10	9.13018e-11	4.65163	down	15.4729	15.4371	14.205	15.9107	15.8618	3.02073	3.20935	3.33164	3.48563	3.50722	2.66252	2.07936	2.05698	1.95065	2.12111	2.10663	-0.253929	-0.163331	-0.121293	0	-0.035778	-0.354395	158264564	158259568
SCNN1D	9.02019e-10	1.12132e-10	4.64618	down	5.00703	4.83141	6.01966	4.55112	5.20244	1	1	1	1	1	1	2.19396	2.12637	2.48193	2.03623	2.23879	-0.001192	-0.000950055	-0.000536515	0	-0.000699016	-0.00014363	1227409	1215815
LIME1	5.05505e-09	1.10477e-09	4.63787	down	131.34	165.336	134.871	141.096	128.59	35.8759	38.3931	39.2394	30.5149	34.7273	28.9883	1.94671	2.23817	2.02199	2.01456	1.94671	-0.11756	-0.048336	0	-0.342639	-0.168721	-0.401762	62370460	62367976
UTP14A	3.54393e-09	6.94076e-10	4.61338	up	6.27004	5.90336	5.1519	6.27754	6.53301	25.1275	28.1746	25.3207	30.7363	28.9901	28.299	-1.97943	-2.1091	-2.31801	-1.98268	-1.92749	0	0.157807	0.00765228	0.29576	0.20248	0.191187	129063738	129040096
LOC100128822	4.56979e-11	1.09157e-12	4.61013	down	9.81659	9.93426	10.0355	10.6628	10.5977	1.94253	1.98022	1.9834	1.85252	2.1364	2.0179	2.04391	2.03439	2.09481	2.17992	2.16074	-0.173684	-0.105575	-0.106639	-0.168421	0	-0.0580018	152162630	152161216
RRBP1	4.2304e-10	3.91856e-11	4.60953	down	15.1228	15.0461	16.3971	14.0316	15.1962	3.54891	3.41467	3.09444	2.70504	3.15907	3.05716	2.07614	2.04553	2.21293	1.95252	2.07574	0	-0.0421478	-0.184101	-0.288195	-0.131876	-0.145946	17662928	17594322
CHD2	5.96265e-11	1.74652e-12	4.60696	up	19.6292	18.4406	20.0243	18.5464	17.9063	101.773	103.728	95.6015	106.652	102.565	105.411	-2.05336	-2.17424	-2.00218	-2.14377	-2.18822	0.0709281	0.0709281	0	0.159382	0.0949984	0.152534	93571237	93443552
INTS6	4.69032e-11	1.14571e-12	4.60608	up	8.26812	7.8815	7.90072	8.10512	8.5617	38.1408	39.8781	38.1861	42.9578	39.1869	41.652	-2.09255	-2.19969	-2.18808	-2.14374	-2.06141	0.00723886	0.0421796	0	0.171342	0.0388532	0.139057	52027275	51935700
PPRC1	1.0812e-11	1.01669e-13	4.6031	up	7.64495	7.04672	7.34723	7.5041	6.98823	34.7201	35.1907	34.7185	35.114	34.8763	35.2379	-2.10706	-2.25145	-2.17976	-2.13861	-2.28188	0.00280952	0	0.00234079	0.0111628	0.00502491	0.0437865	103910090	103892784
CD27-AS1	1.16873e-09	1.6005e-10	4.60142	down	5.12491	5.52604	5.90556	5.27997	5.55653	1.07682	1	1.00921	1	1.03885	1	1.95468	2.04807	2.17544	1.98369	2.06745	0	-0.27816	-0.0624665	-0.27721	-0.0420923	-0.277354	6560683	6548166
PCYT2	1.07411e-09	1.4115e-10	4.60092	down	16.3109	19.6498	16.3391	16.2972	17.7586	4.03551	3.66633	4.30254	3.25377	3.78834	3.25315	1.95613	2.19821	1.96733	1.94889	2.0826	-0.0887435	-0.196256	0	-0.291105	-0.147082	-0.304549	79869340	79860776
LOC100630923	7.92598e-07	4.12833e-07	4.59234	up	3.92732	4.8321	3.31527	3.50254	2.45119	13.7809	14.2544	16.4126	13.0235	15.6583	15.0523	-1.87298	-1.54005	-2.20219	-2.07741	-2.63189	0.0335631	0.0895994	0.270489	0	0.225184	0.187115	102067129	102004304
DDT	2.67781e-10	1.95683e-11	4.59154	down	76.7359	87.0149	77.0749	84.276	80.6504	21.2773	20.9795	23.5707	20.7815	20.559	18.1285	1.96642	2.08464	1.98976	2.10382	2.0281	-0.141854	-0.15754	0	-0.159204	-0.182624	-0.345359	24322019	24313552
RAG2	3.27097e-09	6.22233e-10	4.58323	down	8.25072	8.31286	6.57826	8.60532	8.3337	1.57527	1.37042	1.59027	1.45966	1.51649	1.40388	2.17514	2.15349	1.78032	2.24293	2.1654	-0.0505309	-0.206843	0	-0.0735939	-0.083858	-0.142622	36619829	36613492
NXPH4	1.1279e-08	2.99408e-09	4.56599	up	1.86971	2.01322	2.87114	2.25705	2.38405	9.82666	9.11811	8.84386	8.03425	8.25578	8.42897	-2.35993	-2.26573	-1.78301	-2.09139	-2.0507	0.209614	0.132797	0.0742509	0.00734377	0	0.0606384	57620232	57610576
CD55	4.34835e-09	9.12722e-10	4.56594	up	1.48932	1.35999	1.55581	1.37715	1.97785	5.66553	5.55786	5.69542	5.90256	5.56122	5.50366	-2.19301	-2.33208	-2.17661	-2.29244	-1.81938	0.00511217	0.0143192	0.0109122	0.122487	0	0.016403	207534311	207494816
ABHD16B	1.54048e-10	8.14198e-12	4.55744	down	5.07228	4.75814	4.61182	5.52593	5.23567	1	1	1	1	1	1	2.21722	2.09943	2.03076	2.34186	2.24891	-0.001192	-0.000950055	-0.000536515	0	-0.000699016	-0.00014363	62494341	62492564
PCF11	1.13882e-10	5.21899e-12	4.5522	up	13.7317	12.8184	11.8236	13.4183	12.0734	65.7425	65.8431	64.4536	68.129	64.9287	69.6557	-2.02198	-2.15314	-2.2584	-2.06762	-2.24701	0.0327744	0	0.00138044	0.0702181	0.00413227	0.113111	82896835	82868136
CLK4	9.85925e-11	4.14374e-12	4.55052	up	7.50074	7.32669	8.1007	8.23478	7.87345	35.5107	36.3161	36.0465	39.9861	39.1967	38.1958	-2.17781	-2.21878	-2.05042	-2.02752	-2.11197	0	0.00505352	0.0101233	0.159554	0.128646	0.109015	178054054	178029664
BRAF	3.0567e-10	2.40614e-11	4.54797	up	4.37969	4.66419	5.39774	4.58083	4.51137	20.5319	20.7112	20.3145	20.2639	20.1522	21.5762	-2.25447	-2.16301	-1.92426	-2.17788	-2.22603	0.0270543	0.0390043	0	0.0265098	0.0080781	0.115924	140624564	140433808
SYK	2.41129e-11	3.83283e-13	4.54736	down	17.3984	17.1541	17.8945	18.6159	18.4208	3.96263	3.89182	4.35088	3.71129	3.78358	3.83765	2.03548	1.99405	2.09908	2.13633	2.1256	-0.118709	-0.131745	0	-0.131745	-0.160274	-0.0990586	93660842	93564008
FRRS1	1.40842e-09	2.05035e-10	4.53517	up	1.69364	1.43864	1.38088	1.54698	1.70878	5.48424	5.54512	5.32	5.53006	5.99831	6.0808	-1.93532	-2.18387	-2.27352	-2.06331	-1.9365	0.0298052	0.0833907	0	0.112676	0.174054	0.215985	100231349	100174256
CHCHD10	8.51888e-07	4.4703e-07	4.53361	down	12.4921	17.5698	12.3389	12.7358	13.2192	2.79575	3.49653	1.8284	2.71231	3.49128	2.94737	1.78416	2.28313	1.77172	1.81103	1.85341	-0.320497	-0.00996816	-0.884918	-0.274117	0	-0.190315	24110141	24108020
GLTSCR2	1.23836e-11	1.21802e-13	4.53131	down	495.105	575.015	500.324	522.478	494.558	111.338	116.139	108.511	106.554	110.995	103.486	2.08676	2.23405	2.10991	2.08676	2.13118	-0.0119357	0	-0.0560656	-0.0767322	-0.0436401	-0.112819	48260323	48248792
C17orf103	1.0362e-10	4.46868e-12	4.52943	down	5.03113	5.17982	5.1616	4.87756	5.31891	1	1	1	1	1	1.00301	1.97573	2.01087	2.00446	1.91459	2.05404	-0.22539	-0.225148	-0.224734	-0.224198	-0.224897	0	21156578	21142184
EID2B	4.34756e-09	9.12085e-10	4.52939	down	8.91086	9.75359	9.59941	8.57586	9.3517	1.5439	1.81907	2.08594	1.66462	1.73267	1.95581	1.90629	2.03416	2.03363	1.83948	1.96971	-0.4757	-0.196884	0	-0.293291	-0.29232	-0.0777725	40023494	40021628
APBA2	5.01162e-10	4.96178e-11	4.5269	down	19.7601	21.1569	18.8533	20.0359	20.4338	4.64892	4.70848	5.22831	3.75784	4.55119	4.01683	1.98107	2.04057	1.93353	2.00463	2.02757	-0.159719	-0.113618	0	-0.358639	-0.158235	-0.296092	29410516	29213840
SRRT	7.82706e-12	4.9812e-14	4.52364	up	30.825	32.7143	30.3417	29.8466	33.4075	159.331	171.847	155.958	165.835	159.46	161.417	-2.16053	-2.11992	-2.17457	-2.2198	-2.05289	0.0402775	0.0785451	0.0194216	0.021718	0	0.0316796	100486285	100472704
CCDC66	1.4812e-09	2.18851e-10	4.51671	up	6.86324	5.61217	5.66726	6.09227	6.5075	27.3612	26.9935	26.4363	29.168	26.8666	29.8228	-1.89555	-2.26054	-2.23209	-2.11276	-2.0026	0.053607	0.0230885	0	0.150595	0.0269122	0.193196	56655848	56591184
LGALS9C	5.48902e-10	5.70964e-11	4.50877	down	5.56416	5.25972	4.67278	4.44049	5.11068	1	1	1	1	1	1	2.36089	2.25729	2.04847	1.98939	2.2047	-0.001192	-0.000950055	-0.000536515	0	-0.000699016	-0.00014363	18398259	18380098
ARRDC1	1.04567e-09	1.35738e-10	4.49427	down	14.5096	14.4885	14.1637	13.4693	14.752	3.74572	3.14942	2.98372	2.9865	2.78267	2.64527	1.95265	1.92435	1.91729	1.82887	1.97101	0	-0.207251	-0.292813	-0.237041	-0.367834	-0.390577	140509812	140500096
ACBD4	3.36072e-09	6.43666e-10	4.49199	down	9.71436	8.93077	9.04546	8.8521	9.91211	1.99771	1.70374	2.12176	1.85625	1.56296	1.70606	2.02995	1.86506	1.90826	1.87305	2.04972	-0.127132	-0.327547	0	-0.157726	-0.449033	-0.271442	43221543	43209968
TBC1D10C	7.43236e-10	8.74596e-11	4.4809	down	32.12	36.0553	32.3976	32.676	35.3484	8.45679	8.78423	8.55587	6.64727	9.1409	7.98896	1.97471	2.09579	1.99774	1.99292	2.10419	-0.112133	-0.0503747	-0.102564	-0.377724	0	-0.1415	67177561	67171384
C9orf9	1.766e-09	2.78121e-10	4.47644	down	55.8259	60.0916	60.2863	57.2738	59.1678	13.9188	14.737	17.2856	14.9994	17.5474	12.8549	1.909	1.95849	2.03956	1.93492	1.99322	-0.323912	-0.235946	-0.0347748	-0.186502	0	-0.390744	135765418	135754288
TSTD1	5.08138e-10	5.05282e-11	4.47639	down	90.1727	91.8173	95.6753	90.7717	98.7697	24.7629	28.2723	25.8301	21.8529	23.9667	23.6119	1.93312	1.8992	2.02819	1.94254	2.05178	-0.185472	0	-0.129698	-0.356251	-0.240273	-0.236519	161008774	161007424
DHCR7	8.79018e-12	6.6016e-14	4.46941	down	101.056	114.594	103.115	100.911	102.425	28.9689	27.7618	27.2907	26.4442	26.4415	26.0686	2.04674	2.1374	2.07747	2.02623	2.05883	0	-0.0678468	-0.0910797	-0.122793	-0.131272	-0.131516	71159477	71145456
GATSL3	4.52851e-07	2.2158e-07	4.46574	down	8.47362	8.81474	8.23997	8.59036	7.87195	2.00784	1.28179	1.79344	1.26421	2.26104	1.36418	1.71555	1.75069	1.66072	1.73608	1.56912	-0.205845	-0.814816	-0.341684	-0.784242	0	-0.68822	30685616	30681106
MFGE8	3.94692e-10	3.53282e-11	4.46551	down	48.5703	53.3513	47.7964	52.2817	47.4677	12.6198	13.3292	14.8966	11.5773	12.8916	11.3753	1.94393	2.04151	1.92996	2.03781	1.91059	-0.213811	-0.124932	0	-0.287232	-0.173467	-0.316963	89456663	89441912
KCNIP2	3.65637e-07	1.74638e-07	4.46258	down	4.68327	7.37609	5.39167	6.17166	5.40482	1.30485	1	1.1848	1.01826	1.08212	1	1.54927	2.29443	1.76287	1.9898	1.76287	0	-0.539145	-0.112056	-0.282332	-0.244306	-0.538338	103603677	103585728
FAM206A	9.03512e-11	3.54764e-12	4.45713	up	6.86221	7.82113	7.0945	7.63812	7.03502	32.1959	32.9934	34.3016	33.1515	35.1814	34.5976	-2.17891	-1.97819	-2.12943	-2.00584	-2.16503	0	0.0167108	0.087554	0.0384769	0.123642	0.121409	111703237	111696672
SBDS	4.70855e-11	1.17238e-12	4.453	up	12.9352	14.4122	13.4649	14.2318	14.9173	69.9983	74.6422	68.359	72.7355	70.5745	74.6061	-2.20992	-2.06627	-2.14061	-2.06627	-1.99407	0.0419531	0.0736117	0	0.0756583	0.0286317	0.13624	66460588	66452688
CHKA	9.7599e-12	7.91172e-14	4.4424	up	6.55695	7.24108	7.06841	6.8332	7.10536	30.585	31.8668	32.0045	32.5025	31.6952	32.5566	-2.18317	-2.02418	-2.06709	-2.1163	-2.06983	0	0.0437856	0.0642057	0.0858808	0.059401	0.102066	67888858	67820328
CDKN1C	3.90468e-06	2.35032e-06	4.43647	down	6.04524	6.49608	7.5269	5.84196	5.94488	1.27166	1.1726	1.95727	1	1.23009	1	1.35077	1.46086	1.70827	1.28067	1.30493	-0.647884	-0.735319	0	-1.15466	-0.677225	-1.1548	2906995	2904447
ITGB2-AS1	3.38412e-09	6.49976e-10	4.43399	down	4.12585	5.14452	5.67944	5.08978	4.66986	1	1	1	1	1	1	1.86116	2.22508	2.38527	2.20964	2.05893	-0.001192	-0.000950055	-0.000536515	0	-0.000699016	-0.00014363	46349595	46340948
PALM	4.77842e-08	1.69662e-08	4.43358	down	7.35242	10.5417	9.12068	8.63658	8.50876	1.78338	1.55262	1.61516	1.80825	2.11098	1.4932	1.58239	2.16502	1.94266	1.85716	1.80905	-0.256763	-0.426884	-0.362026	-0.169712	0	-0.447913	748330	708952
AIF1L	7.06156e-10	8.09042e-11	4.43193	down	4.88882	5.37294	4.23501	5.01731	5.14933	1	1	1	1	1	1	2.15625	2.29283	1.88279	2.18564	2.21924	-0.001192	-0.000950055	-0.000536515	0	-0.000699016	-0.00014363	133998539	133971864
PHYH	2.39781e-10	1.65061e-11	4.42788	down	4.75366	5.30465	5.13901	4.64007	5.19128	1.03419	1	1	1	1	1	1.89749	2.05344	2.00347	1.8537	2.01651	0	-0.218519	-0.218106	-0.217569	-0.218268	-0.217713	13342130	13319795
GNA15	1.1168e-09	1.498e-10	4.42471	down	87.2878	108.336	85.9361	95.9445	81.619	24.3648	25.3082	25.8029	23.2878	25.7707	21.6578	2.0092	2.25224	2.00656	2.13094	1.90551	-0.0856876	-0.0364108	-0.00982714	-0.141728	0	-0.234519	3163766	3136190
TTC31	2.10238e-10	1.34069e-11	4.41625	down	16.3772	16.7081	17.4927	15.3506	16.3615	4.01282	3.34394	3.85387	3.37439	3.52752	3.8794	2.03882	2.04505	2.14519	1.93412	2.01925	-0.0193172	-0.23325	-0.0653195	-0.165733	-0.154389	0	74721691	74710200
ACSF3	5.30082e-10	5.4028e-11	4.41434	down	87.7743	95.7004	87.2002	87.0236	83.32	25.6803	25.0451	25.4793	20.3937	23.3674	22.1207	2.02092	2.10116	2.0364	2.005	1.94525	0	-0.0431895	-0.0192814	-0.317559	-0.143583	-0.199101	89222171	89160216
MFSD3	1.23601e-06	6.73983e-07	4.41283	down	4.63561	6.93468	6.5657	5.35872	5.75627	1	1	1.29757	1.31059	1	1.23419	1.44734	2.09754	2.00919	1.66767	1.77938	-0.623699	-0.623457	-0.0687218	0	-0.623206	-0.109804	145736589	145734544
KDM6A	3.74442e-11	8.37759e-13	4.40903	up	7.02303	6.68932	6.62653	6.93349	7.00477	30.3171	30.431	29.0291	33.0823	30.748	32.6961	-1.99792	-2.08531	-2.09873	-2.01813	-2.02414	0.0616779	0.0568061	0	0.183362	0.088985	0.182869	44971845	44732424
RPL12	3.59366e-11	7.72956e-13	4.40382	down	1061.6	1132.69	1044.97	1073.17	1015.25	182.464	208.721	189.942	190.503	194.014	172.803	2.01587	2.0778	2.06305	2.01587	2.01587	-0.143847	0	-0.0385637	-0.127671	-0.0789027	-0.217401	130213711	130209952
ARPC1B	6.14887e-10	6.65928e-11	4.40324	down	66.3779	72.1303	67.2086	64.392	69.5928	18.9484	20.1247	20.3426	16.4957	17.5108	15.7817	1.97896	2.03937	1.99631	1.91951	2.03937	-0.0922666	-0.0115771	0	-0.255444	-0.195735	-0.308148	98992404	98972296
UNC13D	8.20897e-10	1.00083e-10	4.39275	down	18.3159	20.399	20.4204	18.5603	19.0751	5.05382	4.05741	5.04033	4.07033	4.5889	3.95752	1.92305	2.03773	2.09649	1.92744	1.97286	0	-0.279727	-0.00922489	-0.209664	-0.0958476	-0.267186	73840798	73823304
TM7SF2	6.38165e-09	1.48818e-09	4.38948	down	12.0189	13.7535	13.7601	14.2117	12.3458	3.47512	2.8474	2.75811	2.85917	2.74505	2.27897	1.74359	1.93709	1.9667	2.00883	1.77207	0	-0.23079	-0.29082	-0.188392	-0.288626	-0.491749	64883707	64879340
RPL13AP20	2.85778e-10	2.16836e-11	4.38437	down	108.231	115.056	103.82	105.392	106.206	25.4098	32.3355	26.9443	29.2453	30.2532	27.8364	2.00143	2.01105	1.95371	1.94791	1.97064	-0.323625	0	-0.244518	-0.115554	-0.0755558	-0.173296	13029070	13028410
MYLIP	2.60841e-08	8.36485e-09	4.37828	up	1.53586	1.24037	2.04937	1.79287	1.58173	5.28667	5.46922	5.97583	6.08491	6.24973	5.7225	-2.06684	-2.31813	-1.69395	-1.82517	-2.04143	0	0.0810356	0.140525	0.236588	0.23918	0.150229	16148478	16129316
DDIT3	3.04509e-10	2.3763e-11	4.37773	up	7.72649	7.24409	7.37731	8.01778	7.55198	31.7598	35.8083	32.6777	37.2896	38.3735	33.3801	-1.96356	-2.07942	-2.04818	-1.907	-2.02258	0	0.148786	0.0361743	0.224583	0.261368	0.0852876	57914300	57910368
USP15	8.79018e-12	6.71779e-14	4.37411	up	5.8521	5.94394	5.76864	5.94896	5.74465	24.3309	24.8567	25.7813	26.3012	24.5041	26.3575	-2.05065	-2.05065	-2.09236	-2.0385	-2.10039	0	0.0285721	0.07756	0.119777	0.0119977	0.136975	62803501	62654120
ANXA2	1.64904e-10	9.05438e-12	4.37393	down	33.8148	33.4473	34.1887	31.1952	35.3821	8.98725	8.78814	7.48115	8.57559	8.48632	8.24385	2.08678	2.02564	2.10972	1.96848	2.14659	0	-0.0101659	-0.234214	-0.00962043	-0.0567892	-0.0581365	60690185	60639348
EPC1	6.31098e-12	2.93312e-14	4.36278	up	7.11951	7.15186	7.08618	7.01558	6.87884	30.8593	31.9029	30.4775	32.7979	31.3627	32.9227	-2.04303	-2.03864	-2.05077	-2.06988	-2.11685	0.0220785	0.0546908	0	0.105608	0.0544796	0.131622	32667726	32556644
POLR1C	1.61279e-08	4.70135e-09	4.36224	up	8.67234	8.96553	6.31434	8.261	8.25804	35.8177	39.9492	34.9379	38.2029	36.2835	37.2398	-1.89948	-1.87003	-2.45009	-1.99224	-2.00702	0.0396452	0.164235	0	0.126822	0.0527639	0.104314	43489246	43484776
POMZP3	8.85687e-10	1.09706e-10	4.36133	up	8.08389	9.19443	7.79089	9.4993	9.08827	41.2391	40.5192	40.1104	42.5522	38.116	42.8219	-2.13922	-1.94752	-2.21436	-1.87444	-1.96148	0.116811	0.0659986	0.0719032	0.151008	0	0.178466	76256620	76239304
UPK3BL	2.07237e-05	1.39704e-05	4.35982	down	11.0398	9.75446	11.7879	9.13171	11.7123	2.87051	1.76847	4.15497	2.23911	1.38662	1.85401	1.37053	1.14802	1.49265	1.06045	1.46055	-0.484729	-1.13864	0	-0.749595	-1.49546	-1.03853	102283238	102277472
CD38	2.25511e-08	7.06124e-09	4.35845	down	19.6651	20.8638	21.5979	20.4497	23.7425	6.25337	5.12388	5.3729	3.67615	4.50906	5.10351	1.75865	1.80689	1.91209	1.81633	2.0184	0	-0.204629	-0.175921	-0.608142	-0.384534	-0.194824	15850706	15779930
FADS1	4.90691e-12	1.69716e-14	4.35692	down	53.534	51.5925	51.3273	50.2025	52.4901	13.875	13.6748	14.6328	13.0963	13.7305	13.0178	2.1028	2.01438	2.0566	2.01074	2.07603	-0.0679038	-0.0737572	0	-0.106144	-0.0653324	-0.114057	61584529	61567096
SLC25A1	1.07411e-09	1.4152e-10	4.35636	down	61.6558	72.611	62.6531	62.8858	67.5039	17.3441	20.527	17.956	16.9751	15.2088	18.0027	1.84172	2.02806	1.88838	1.86558	1.97307	-0.238448	0	-0.187443	-0.238046	-0.398092	-0.160552	19166338	19163088
ATP6AP1L	3.1669e-05	2.1852e-05	4.35308	down	6.85409	7.31719	4.35201	6.78595	5.30253	1.06132	1	1.59572	1	1.88749	1	1.64074	1.74185	0.858055	1.618	1.19588	-0.822422	-1.07699	-0.215162	-1.07604	0	-1.07618	81614147	81601168
ATF4	2.90684e-11	5.14816e-13	4.34148	up	341.745	348.029	329.48	333.328	332.649	953.98	1065.47	931.271	1047.78	995.218	997.482	-2.02567	-2.03205	-2.01675	-2.0628	-2.00178	0.0305357	0.129783	0	0.158712	0.0413628	0.181856	39918691	39916568
SLC25A29	6.20192e-11	1.88498e-12	4.33834	down	33.591	35.617	37.1083	34.7598	35.4163	9.34042	9.18306	10.0288	8.18837	8.86046	8.40252	1.9361	1.97517	2.09432	1.98117	2.00541	-0.0941014	-0.0924583	0	-0.205647	-0.14074	-0.17933	100772860	100757456
PGK1	2.15923e-11	3.23258e-13	4.33724	down	816.422	842.311	694.354	820.12	730.893	149.052	162.399	154.068	161.43	168.64	146.651	2.02667	2.08348	1.95756	2.0105	2.02667	-0.156305	-0.0853696	-0.0657744	-0.0956054	0	-0.171761	77382324	77359664
SERGEF	3.86212e-09	7.80187e-10	4.33476	down	20.979	22.6842	19.1112	21.4293	19.4748	5.33867	4.37743	4.29509	5.71416	4.89748	4.65625	1.89544	1.97079	1.78093	1.92014	1.7799	-0.151951	-0.394216	-0.43736	0	-0.230926	-0.264618	18034637	17809596
LAMTOR3	7.7028e-10	9.15811e-11	4.33468	up	4.50565	4.57332	3.98396	4.47602	4.01399	16.8103	16.6952	16.9593	18.5219	18.3167	18.5047	-1.94393	-1.92969	-2.18546	-1.95929	-2.15723	0.00415397	0	0.011693	0.166477	0.135413	0.167102	100815703	100799496
ACLY	2.15058e-12	5.34623e-15	4.33352	down	127.008	132.11	124.643	125.127	123.664	34.0336	32.928	35.1206	32.9146	34.343	32.2932	2.05698	2.06897	2.07517	2.0288	2.03821	-0.0416784	-0.106416	0	-0.0918436	-0.0311294	-0.10042	40075272	40023176
ATP8B3	1.9012e-10	1.12198e-11	4.32776	down	7.81576	8.02663	8.0731	8.05619	7.86432	1.56345	1.76887	1.51334	1.38381	1.66399	1.58143	1.93319	1.95457	1.98229	1.97585	1.92466	-0.207888	0	-0.237381	-0.297192	-0.0998488	-0.114735	1812275	1782073
NRBP2	2.80403e-08	9.10126e-09	4.32742	down	6.24788	6.00719	7.36119	5.88196	6.72361	1.38916	1.24111	1.4713	1.09788	1.00179	1.18492	1.83858	1.74137	2.10351	1.72348	1.93706	-0.0935047	-0.220215	0	-0.366797	-0.523269	-0.264455	144923146	144915760
HCFC2	1.40842e-09	2.05053e-10	4.32488	up	4.42739	3.83737	3.54592	4.04433	4.07409	14.9776	15.5692	15.4284	16.5744	16.353	16.532	-1.81322	-2.06643	-2.22441	-1.9823	-1.9719	0	0.0732369	0.0435436	0.174436	0.14174	0.173089	104500304	104458232
MYL6	1.01591e-11	8.34517e-14	4.32184	up	252.33	262.046	252.283	250.226	252.325	740.459	810.84	718.327	810.674	877.428	763.185	-2.02725	-2.03479	-2.00718	-2.07837	-2.01636	0.0587235	0.0587235	0	0.0879803	0.179719	0.0879803	56555366	56552044
C18orf56	1.33144e-06	7.30621e-07	4.31178	down	8.03503	10.1655	9.42576	8.40688	9.81824	2.17032	2.51429	1.22049	2.06863	1.77784	1.71895	1.48017	1.84629	1.75318	1.5516	1.80173	-0.230811	0	-1.0435	-0.248573	-0.508021	-0.499244	658340	649619
LRRCC1	5.13683e-10	5.13572e-11	4.30939	down	13.7897	12.4253	11.5439	12.9947	12.6124	2.8673	2.85674	2.50148	2.76399	2.55439	2.85128	2.16956	1.97853	1.88808	2.07199	2.00517	-0.0588609	-0.025508	-0.218268	-0.0294317	-0.176842	0	86058314	86019320
SRFBP1	9.84145e-10	1.2488e-10	4.30883	up	3.02544	3.71692	3.24531	3.52922	3.66952	12.7661	12.586	13.1153	14.449	13.302	13.2033	-2.21642	-1.90105	-2.15047	-1.99116	-1.94037	0.0104403	0	0.0286536	0.205657	0.0708609	0.0888059	121364295	121297656
SLC35C2	4.08939e-10	3.75259e-11	4.3088	down	17.5075	19.5421	17.0454	18.0489	17.5243	4.52369	4.44967	4.10506	3.68979	4.55799	3.62277	1.95106	2.08385	1.92357	1.99271	1.95041	-0.0444119	-0.0444119	-0.169374	-0.232144	0	-0.271441	44993064	44978176
LGALS3BP	6.40027e-11	1.9914e-12	4.3086	down	24.5281	23.9654	23.0159	23.5523	22.9314	6.03663	5.87299	6.18505	5.27923	5.71881	4.94899	2.0878	2.02463	2.01153	2.02912	1.98688	-0.028523	-0.021749	0	-0.135543	-0.0682111	-0.221337	76976061	76967336
TIPARP	3.46233e-10	2.92278e-11	4.30768	up	5.20943	4.9519	5.85551	4.87477	5.08613	20.5148	21.9687	21.5804	22.7449	21.5211	22.8862	-1.99788	-2.08363	-1.82154	-2.11595	-2.05566	0	0.0909743	0.0589089	0.154981	0.0724602	0.174525	156424557	156392208
GSC	2.80747e-06	1.63891e-06	4.30407	down	2.89674	5.60136	6.27218	5.31032	4.59394	1	1	1	1	1	1	1.32219	2.35177	2.54851	2.27101	2.03209	-0.001192	-0.000950055	-0.000536515	0	-0.000699016	-0.00014363	95236499	95234560
PPM1D	4.47099e-10	4.25462e-11	4.29879	up	6.56711	6.74116	6.19717	6.47179	5.72382	25.7891	27.6348	26.9376	29.5908	26.6273	28.4605	-1.94271	-1.90736	-2.05442	-1.9657	-2.19396	0	0.0900068	0.0567031	0.200489	0.0408421	0.158572	58743640	58677544
C17orf70	1.59761e-08	4.63292e-09	4.28685	down	8.98403	10.4385	10.9643	9.65794	9.99288	2.64207	1.83333	2.22912	2.04305	1.89511	1.94914	1.61994	1.84821	1.96761	1.73821	1.78353	0	-0.484241	-0.207716	-0.314489	-0.465398	-0.378655	79519429	79506912
TARBP1	1.216e-09	1.68625e-10	4.28009	down	19.856	17.0459	16.5599	18.4502	19.2815	4.45344	3.83072	4.8181	4.44866	4.04699	4.10795	2.09994	1.85524	1.84483	1.98697	2.05698	-0.100485	-0.285033	0	-0.0347788	-0.20176	-0.151026	234614849	234527056
KPNA5	3.48059e-10	2.95316e-11	4.27167	up	6.80637	6.16421	6.03185	6.81623	6.00987	25.839	26.9582	27.9719	27.5543	27.0472	29.1318	-1.8816	-2.0727	-2.10107	-1.88512	-2.10708	0	0.0483699	0.108112	0.10197	0.0645032	0.188752	117063030	117002368
DIEXF	3.75969e-10	3.28749e-11	4.27055	up	1.72638	1.42714	1.70549	1.5426	1.78872	5.67169	5.40174	5.69951	5.68239	5.49085	5.71874	-1.96227	-2.2489	-2.0184	-2.11951	-1.92718	0.0248718	0	0.031038	0.0918512	0.00225091	0.0850148	210030910	210001312
NLRX1	1.76218e-08	5.23397e-09	4.27051	down	6.41265	7.16789	6.76351	6.45329	6.5567	1.53147	1.17031	1.26346	1.09267	1.63386	1.21237	1.72283	1.90759	1.81371	1.73811	1.7456	-0.110366	-0.4592	-0.365545	-0.524015	0	-0.393911	119054725	119039440
LGALS1	3.174e-06	1.87345e-06	4.26993	down	8.66023	13.8135	8.39171	11.7857	9.21213	2.24424	1.57339	2.09901	2.8751	1.95988	2.19989	1.37992	2.124	1.3253	1.89885	1.47122	-0.408732	-0.888664	-0.468082	0	-0.596871	-0.363769	38075809	38071612
LGMN	3.66742e-11	8.04676e-13	4.26298	down	75.3767	77.793	68.2676	72.7897	68.0903	20.0008	20.5287	18.6818	20.2905	19.6213	20.3618	2.12236	2.10095	1.98667	2.05512	1.97057	-0.0399771	-0.0115948	-0.144455	-0.00600958	-0.0663509	0	93215047	93170152
FLJ43663	6.47244e-08	2.43101e-08	4.25963	up	1.16935	1.67827	1.20361	1.38936	1.63854	4.78512	5.42575	3.88913	5.52007	5.23442	4.56434	-1.95235	-1.54493	-1.96252	-1.79165	-1.58307	0.267105	0.471134	0	0.521416	0.411418	0.271888	130793562	130628920
DIAPH3-AS1	0.000303977	0.000234488	4.2596	up	1.0555	1.77138	1.39211	1.61733	4.21607	7.55625	4.14617	6.76594	4.63622	10.718	6.67026	-2.10689	-1.56069	-1.94669	-1.67475	-0.261382	0.769671	0	0.621559	0.19399	1.24115	0.65746	60618490	60586884
LATS1	3.36959e-11	6.89157e-13	4.25541	up	8.24113	8.73095	8.34088	8.27851	8.73954	38.0019	36.2561	38.5885	37.6492	41.5191	38.9283	-2.01352	-1.9525	-2.00138	-2.01755	-1.93449	0.0895944	0	0.108961	0.0758443	0.218627	0.139427	150039392	149979296
GSTM1	2.84102e-09	5.15992e-10	4.25027	down	29.4715	29.8209	29.8468	28.7472	27.7991	7.20549	8.11134	8.74705	6.01898	7.77274	6.5119	1.91747	1.88859	1.9412	1.86422	1.81766	-0.247744	-0.0704837	0	-0.427352	-0.137438	-0.327347	110236367	110230416
MGMT	1.64591e-09	2.50836e-10	4.24827	down	78.4801	79.1858	78.8621	72.9945	75.937	19.6073	21.4885	24.1644	21.5051	23.8433	18.2895	1.96137	1.90501	1.99005	1.84101	1.91656	-0.289915	-0.159612	0	-0.151129	-0.0165648	-0.367246	131565783	131265456
TKT	1.33303e-11	1.4264e-13	4.24774	down	353.356	402.945	352.322	358.261	346.77	87.9791	91.2956	88.2808	83.6247	86.9389	81.8204	2.0216	2.11873	2.04559	1.9979	2.01309	-0.0106349	-0.00103807	0	-0.110245	-0.0541658	-0.107794	53290130	53258720
UBE2W	1.01043e-09	1.29416e-10	4.24627	up	4.28301	4.8111	4.31291	4.07846	4.17748	18.3542	15.7806	15.7527	18.1099	18.3042	17.9644	-1.94377	-1.75801	-1.95916	-2.02969	-1.99964	0.215524	0.0201859	0	0.222983	0.220469	0.209692	74791145	74692328
RHPN1	5.69037e-10	6.00897e-11	4.24563	down	22.0609	23.5538	23.9165	21.0576	24.7671	6.32584	5.63414	6.06603	4.81406	5.3141	5.63578	1.91285	1.97377	2.04602	1.83713	2.07702	0	-0.103652	-0.0551536	-0.272132	-0.188415	-0.0803828	144466390	144451024
PAQR8	4.56449e-09	9.71903e-10	4.23773	down	6.07319	6.32351	7.57197	6.43964	6.78942	1.32094	1.38675	1.17399	1.44031	1.25229	1.21876	1.74751	1.79966	2.10596	1.84423	1.91284	-0.211891	-0.102336	-0.355576	0	-0.264099	-0.273613	52272575	52226924
HPCAL1	3.50915e-09	6.84054e-10	4.2358	down	26.761	31.9019	32.3647	29.912	30.0954	8.53154	8.35215	6.71819	6.65713	8.15503	7.88829	1.7925	2.01795	2.09615	1.95532	1.96678	0	-0.00984812	-0.315751	-0.27525	-0.0467463	-0.0537839	10567743	10443029
EDARADD	2.10742e-09	3.50782e-10	4.23188	down	11.1853	11.6867	10.277	10.6696	9.92434	2.33169	2.44633	2.30366	2.55879	2.03828	2.10876	1.96134	2.00814	1.84188	1.88458	1.74662	-0.199916	-0.11374	-0.186749	0	-0.380874	-0.275453	236648008	236557680
TAF1A	5.78508e-09	1.30455e-09	4.2141	up	6.33016	5.41847	6.25579	5.20905	5.19757	22.7598	23.4141	23.8453	26.8679	21.5235	23.5912	-1.74767	-2.02744	-1.78195	-2.08156	-2.09002	0.0681686	0.113382	0.128724	0.323161	0	0.143532	222763275	222731248
DNAJC2	6.20192e-11	1.8821e-12	4.21229	up	11.4895	10.9145	10.5205	11.8827	11.0062	51.9915	51.7894	52.4233	56.4889	52.5786	54.5705	-1.95986	-2.05939	-2.08477	-1.90109	-2.03946	0.0359621	0	0.0439568	0.150057	0.0444584	0.119703	102985320	102952920
UBAP1	2.00776e-11	2.79941e-13	4.20981	up	20.4733	21.2654	19.401	19.7931	21.5802	99.761	105.72	94.12	104.502	101.771	104.993	-1.97901	-1.96517	-2.03311	-2.02991	-1.91031	0.0606513	0.101353	0	0.128691	0.0911913	0.159643	34252521	34179000
SCAF8	6.61546e-11	2.13079e-12	4.20714	up	10.1334	9.99864	9.1882	10.5467	9.82728	46.1099	45.1565	45.2043	47.1693	45.3508	48.4188	-1.97518	-2.02891	-2.14263	-1.91296	-2.04578	0.0579195	0	0.0187473	0.0743752	0.0280609	0.131398	155155194	155054512
SCYL3	4.34437e-09	9.10946e-10	4.20446	up	5.81993	4.76077	5.09686	4.5244	5.94539	20.9218	22.0353	21.5893	21.508	21.3535	21.2835	-1.84422	-2.18105	-2.07159	-2.25809	-1.82197	0	0.0687838	0.0311208	0.0465302	0.0325179	0.0402575	169863100	169822208
G6PC3	2.85143e-09	5.18693e-10	4.20151	down	18.6663	21.9194	18.5848	20.451	19.812	5.58098	5.32314	5.26397	4.23774	4.2615	4.27101	1.8273	2.01377	1.8303	1.95265	1.90575	0	-0.0209749	-0.0703504	-0.28684	-0.326514	-0.285037	42153712	42148096
ACAT2	2.96288e-11	5.29885e-13	4.20125	down	119.53	116.798	114.275	115.177	115.651	31.0385	34.8049	30.6746	31.3441	34.3936	31.9877	2.02807	1.94175	1.99139	1.97646	1.97846	-0.145623	-0.0026207	-0.164554	-0.127143	0	-0.0856051	160200087	160182992
FDX1L	7.05747e-09	1.67741e-09	4.20105	up	7.10249	9.14594	8.18075	7.77376	6.74702	34.5701	35.0361	35.4982	31.9185	35.6607	32.4048	-2.11684	-1.70703	-1.87421	-1.9638	-2.21571	0.11723	0.11303	0.147036	0	0.155934	0.038167	10426691	10420890
MACROD1	2.48167e-08	7.87258e-09	4.19235	down	20.2938	26.1238	20.5945	23.6416	20.8662	5.25702	6.36071	6.84585	4.70917	4.91435	4.87445	1.67407	2.00234	1.71558	1.89472	1.7109	-0.345746	-0.0627913	0	-0.420548	-0.396596	-0.383757	63933585	63766028
VIM	1.2992e-12	2.24677e-15	4.19067	down	349.858	397.303	352.103	368.316	352.515	89.1019	88.7022	89.1924	87.3793	89.4645	85.5395	1.9895	2.07408	2.02311	2.02818	2.02311	-0.0061779	-0.0715818	0	-0.0667257	-0.0297842	-0.0632372	17279592	17270256
JRKL	2.62443e-11	4.35504e-13	4.18823	down	14.2461	13.4332	14.0543	13.6145	13.6325	3.21772	2.87201	3.3074	3.03479	3.24828	3.11637	2.08259	1.95808	2.0588	2.00244	1.98763	-0.0391585	-0.160517	-0.00136054	-0.0589241	0	-0.0306363	96126727	96123160
SMS	1.03426e-10	4.44914e-12	4.17676	down	43.5637	43.1518	42.9843	43.0342	42.1254	12.1551	12.7408	11.1437	12.6255	11.504	10.726	1.9842	1.91406	1.9662	1.9503	1.91496	-0.0992122	-0.0210757	-0.216344	0	-0.148919	-0.213123	22012955	21958690
PIGP	4.53561e-10	4.34834e-11	4.17518	down	40.071	39.5863	38.3819	42.2727	36.8538	11.3395	9.59421	11.6703	9.35065	11.0784	10.934	2.00133	1.93806	1.94952	2.08106	1.87523	-0.0317423	-0.221025	0	-0.232292	-0.0399864	-0.0317423	38445458	38437664
PTRH1	9.66133e-06	6.19695e-06	4.17075	down	6.39978	8.7449	8.13833	7.19147	7.78435	2.26683	1.90972	1	1.57876	1.59113	1.42982	1.26442	1.7606	1.67048	1.45739	1.57985	0	-0.207367	-1.33274	-0.45305	-0.491241	-0.59815	130477936	130476224
FAM175A	1.77499e-10	1.00337e-11	4.16909	down	17.3136	16.6476	15.5872	15.25	15.4442	3.70315	3.98589	3.62421	3.85646	3.5791	3.97482	2.09154	2.01119	1.94107	1.89623	1.91306	-0.141676	-0.0366514	-0.171379	-0.0210216	-0.16394	0	84406290	84382096
NXF1	3.36959e-11	6.95623e-13	4.16058	up	19.9342	21.2427	19.1376	20.2567	21.5769	96.7709	99.3145	93.6684	105.06	102.547	101.53	-2.01617	-1.96137	-2.04688	-1.98629	-1.90461	0.0307879	0.027544	0	0.153279	0.111386	0.119333	62572964	62559596
NLRC5	3.93813e-08	1.35205e-08	4.15699	down	5.26443	5.5732	5.9479	5.34188	6.34231	1.24536	1.17278	1.07078	1	1.00824	1.27618	1.6966	1.76797	1.89147	1.70648	1.98672	-0.0847172	-0.153172	-0.291085	-0.574404	-0.370767	0	57117436	57050984
LMAN2L	2.46923e-09	4.28086e-10	4.15656	up	5.61752	6.63358	7.00094	7.12906	6.60125	26.0649	29.2144	25.8123	28.9762	28.8465	28.0032	-2.20013	-1.92799	-1.83795	-1.80119	-1.94503	0.0201435	0.175334	0	0.177123	0.162203	0.142779	97405813	97371664
MST1P2	7.83658e-08	3.02638e-08	4.14711	down	6.71226	7.73253	7.21238	6.80628	6.65712	1.84861	1.33021	1.53709	1.06519	1.53834	1.31763	1.64335	1.864	1.75405	1.66006	1.60798	0	-0.442379	-0.245412	-0.722378	-0.244694	-0.422444	16976915	16972068
PRDM15	2.78793e-10	2.09317e-11	4.14371	up	2.29485	2.35504	2.45183	2.29477	2.86516	9.08071	8.57933	8.8395	8.30614	8.34517	8.43739	-2.07834	-2.05657	-2.01448	-2.08337	-1.78852	0.0951629	0.0377769	0.0594959	0.0398405	0	0.0477316	43299591	43218384
DOHH	6.99344e-09	1.65721e-09	4.14227	up	7.2881	9.53464	8.61301	7.72433	8.73662	41.1397	38.4178	38.136	34.4112	33.2023	36.2417	-2.13457	-1.70326	-1.85079	-2.04162	-1.84242	0.296398	0.175319	0.178467	0.0383787	0	0.126745	3500938	3490818
CCDC86	2.01432e-09	3.30495e-10	4.1402	up	5.87491	7.10711	6.4963	6.11079	5.63455	26.4989	28.1402	27.1099	24.6113	25.0959	24.3741	-2.06832	-1.75476	-1.90826	-2.01285	-2.15177	0.0993361	0.177124	0.126997	0	0.0190163	0.000579834	60618561	60609428
SLC2A6	8.70957e-08	3.42094e-08	4.1283	down	6.08755	5.64536	5.23519	5.3534	5.38002	1.21924	1.23382	1.29138	1	1.08157	1	1.97393	1.82189	1.71168	1.74315	1.74857	-0.0843597	-0.0496402	0	-0.543894	-0.252273	-0.544037	136344276	136336208
PAX6	1.12759e-10	5.13093e-12	4.12575	up	1.9199	1.88693	1.83703	2.03273	1.93664	6.61095	6.67969	6.61012	6.87684	5.92053	6.3391	-1.8934	-1.94563	-2.02496	-1.82296	-1.9353	0.114875	0.160393	0.110829	0.219016	0	0.116125	31839509	31806340
ATP6V0B	3.74293e-11	8.29334e-13	4.12023	up	61.8079	67.4678	67.4263	62.692	66.1712	268.395	300.883	277.685	287.24	306.463	269.885	-2.04159	-1.95663	-1.90453	-2.03035	-1.93802	0	0.0670881	0.0835905	0.0670881	0.171368	0.0218878	44443972	44440600
C1orf109	1.71159e-09	2.6436e-10	4.11679	up	5.7287	6.11204	5.03816	6.35303	6.46271	23.9686	24.2447	24.8633	24.8837	24.2584	23.5597	-2.05518	-1.97395	-2.28088	-1.88544	-1.87002	0.00581074	0.0233088	0.0552134	0.0654421	0.020781	0	38156192	38147240
YPEL2	3.54485e-09	6.94641e-10	4.11623	up	1.23039	1.65325	1.66682	1.79264	1.58266	5.28644	5.18948	5.05003	5.26957	5.52786	5.09208	-2.25524	-1.90602	-1.9231	-1.76078	-1.97398	0.06442	0.0758793	0	0.116373	0.14154	0.0667667	57479095	57409052
BTN3A1	7.82706e-12	5.19102e-14	4.11317	down	21.9387	22.3671	22.201	22.9123	21.4237	5.75105	5.74106	5.31627	5.26558	5.69238	5.56189	1.98447	1.97502	2.01583	2.03957	1.94254	-0.0311186	0	-0.126117	-0.088362	-0.0240428	-0.0229352	26415444	26402464
RBM4	7.89117e-12	5.79982e-14	4.11189	up	66.04	69.255	70.0792	67.0409	70.7597	285.668	310.959	283.593	309.098	295.539	295.754	-2.04282	-2.02951	-1.95114	-2.02951	-1.94593	0	0.0525227	0	0.0835934	0.0124445	0.0915556	66435858	66406088
TMEM126A	1.05806e-10	4.66591e-12	4.10596	up	27.3842	29.9685	29.7532	28.3891	27.6333	125.275	133.835	135.706	144.401	141.058	141.051	-1.97269	-1.87821	-1.83675	-1.92448	-1.96245	0	0.0449262	0.136171	0.19569	0.169028	0.191005	85367597	85358960
MAP7D3	6.61472e-11	2.08633e-12	4.09944	down	7.30822	7.63975	7.19042	7.46187	7.09607	1.53829	1.61505	1.61333	1.37883	1.46378	1.44677	1.93732	2.00229	1.90736	1.97193	1.8702	-0.109527	-0.0127538	0	-0.183206	-0.150286	-0.129865	135338641	135295376
DNAJC25	6.62268e-09	1.55617e-09	4.09787	up	3.60066	3.70512	3.20816	3.61844	4.07302	13.0769	13.7496	11.6255	13.5829	13.4653	15.1477	-1.81193	-1.78077	-2.03819	-1.82756	-1.63011	0.176364	0.249658	0	0.256177	0.219587	0.401177	114416631	114393632
ZMPSTE24	6.10243e-10	6.59579e-11	4.09584	up	8.80291	8.61362	9.71977	8.87838	8.13754	37.2357	37.4153	40.7995	40.303	37.4849	40.4581	-1.94472	-2.01316	-1.77408	-1.93655	-2.10293	0.0206189	0	0.150573	0.127452	0.026875	0.153708	40759856	40723720
EFNA4	5.30348e-08	1.91878e-08	4.09405	down	12.8096	12.4526	14.1046	11.8999	11.8075	2.19511	3.36029	3.3686	2.90484	2.77423	2.92468	1.88203	1.81585	2.03801	1.76121	1.73346	-0.59441	0	-0.00598299	-0.13869	-0.246191	-0.139231	155042029	155036208
PTPLAD2	1.35686e-07	5.71517e-08	4.0909	down	7.49032	7.66902	8.20511	7.49963	6.98329	1.52285	1.2021	1.80308	1.34193	1.73112	1.93934	1.69616	1.72744	1.85008	1.70032	1.5572	-0.40546	-0.705804	-0.132331	-0.507972	-0.205526	0	21031635	21006364
TMEM79	5.6843e-11	1.5974e-12	4.08996	up	4.68879	4.33517	4.69088	4.40115	4.75811	18.5907	17.3612	18.1685	16.4405	18.5758	17.5608	-1.88214	-2.04123	-1.91793	-1.9975	-1.88005	0.138479	0.0531113	0.107457	0	0.148329	0.0825293	156262234	156252704
HES1	1.44441e-07	6.14172e-08	4.08845	up	1.71831	1.88007	2.0043	1.66117	2.77324	7.08116	7.44307	6.04656	6.56087	6.08366	6.63923	-2.05964	-1.93372	-1.88569	-2.10001	-1.38878	0.228287	0.311877	0	0.170367	0.047873	0.189508	193856401	193853936
UTP15	4.09384e-09	8.45582e-10	4.08539	up	3.48054	2.81402	3.13421	3.45792	2.94163	10.884	11.2574	10.0677	12.0528	11.4902	11.9858	-1.69108	-2.02204	-1.89844	-1.71765	-1.9823	0.102553	0.163007	0	0.281832	0.190836	0.270813	72877794	72861600
CRAT	4.11745e-09	8.51793e-10	4.0844	down	8.09649	8.75739	7.63919	8.54866	10.0269	2.01891	1.67717	1.87461	1.74415	1.9295	1.69932	1.83223	1.93485	1.72782	1.92329	2.1755	0	-0.240557	-0.0728976	-0.134765	-0.0510032	-0.169096	131873070	131857072
INO80	3.04742e-10	2.3913e-11	4.08416	up	5.02102	4.74949	4.87826	4.6378	4.23676	17.9007	18.5047	17.7144	18.3847	18.6041	19.35	-1.84186	-1.94449	-1.90733	-1.97068	-2.14556	0.01793	0.0748453	0	0.0797873	0.0806498	0.155126	41408340	41271080
PPM1H	1.55829e-10	8.30349e-12	4.08302	down	17.0864	16.5308	15.233	17.3822	15.454	3.88229	4.09062	4.3392	3.82227	4.07996	3.59579	2.01663	1.94042	1.84768	2.03628	1.85679	-0.141145	-0.0641177	0	-0.088814	-0.0585229	-0.187864	63328665	63037760
PNMA2	1.92395e-11	2.57857e-13	4.08195	down	24.0209	23.861	23.609	23.6465	23.5048	5.97345	6.47199	5.72236	6.03002	6.23551	5.90957	1.95765	1.91909	1.95363	1.93792	1.92109	-0.140751	0	-0.191461	-0.0638175	-0.0546451	-0.0976157	26371483	26362196
CTBP1-AS1	7.35784e-09	1.7655e-09	4.08029	down	6.77922	6.9796	5.50721	6.8362	6.68976	1.28478	1.29878	1.56383	1.24044	1.32208	1.26614	1.87385	1.90879	1.50944	1.8824	1.82655	-0.310234	-0.264684	0	-0.285363	-0.242124	-0.268373	1246795	1243227
ETV5	1.87029e-09	2.97969e-10	4.07992	down	6.21425	6.87321	7.12687	6.45418	6.91388	1.33739	1.2933	1.32982	1.43331	1.28098	1.5504	1.70041	1.85178	1.92373	1.76109	1.85211	-0.282816	-0.300329	-0.270501	-0.0933214	-0.317348	0	185826901	185764112
SPATA20	7.77381e-09	1.88742e-09	4.07672	down	6.28613	6.8678	5.93431	6.11029	6.74392	1.57724	1.24332	1.32951	1.06109	1.36535	1.21629	1.76038	1.89383	1.6514	1.69846	1.85697	0	-0.302492	-0.226966	-0.495416	-0.186757	-0.319577	48633213	48624448
ATG14	1.01331e-09	1.29894e-10	4.07612	up	3.23074	2.79285	3.30039	2.94221	3.28604	10.1796	10.0289	11.1106	11.928	11.6703	11.4346	-1.82465	-2.05077	-1.84506	-1.97572	-1.83194	0.000836134	0	0.100755	0.249162	0.19348	0.185188	55878576	55833108
FLI1	3.64953e-11	7.96805e-13	4.0759	down	34.1524	35.5908	35.2656	34.3882	35.2008	9.85792	10.1779	9.38306	8.85097	10.1296	8.63686	1.91596	1.92939	1.97061	1.91787	1.9507	-0.0651033	0	-0.12403	-0.150402	-0.0138693	-0.187849	128683162	128556432
SNHG1	7.82706e-12	4.68225e-14	4.07441	up	105.4	106.523	97.1535	104.8	104.982	393.404	433.894	389.636	439.31	410.513	432.527	-1.94112	-1.9746	-2.03083	-1.96357	-1.95069	0	0.0601282	0.0231485	0.0953178	0.0231485	0.124837	62623360	62619460
HBEGF	3.03238e-07	1.41393e-07	4.07253	up	1.61032	2.68531	2.09166	2.4487	2.23622	7.77522	7.52864	6.0176	8.45562	7.20622	7.57314	-2.15225	-1.40156	-1.8094	-1.53745	-1.71587	0.347653	0.330318	0	0.508495	0.264089	0.365148	139726188	139712432
CDC45	9.84852e-10	1.25081e-10	4.0708	down	58.4715	56.6175	61.2928	55.4025	61.8923	16.4769	18.2618	19.3262	15.6409	15.8392	15.8099	1.85317	1.75615	1.94831	1.75982	1.94019	-0.224465	-0.0691872	0	-0.255051	-0.255799	-0.238213	19508135	19467412
RBM12B	1.93344e-10	1.14451e-11	4.0701	down	26.9191	23.3174	24.0546	25.0858	25.1124	6.76021	6.04301	7.11286	5.90407	6.55547	6.08181	2.039	1.79365	1.89215	1.92708	1.93314	-0.061326	-0.173798	0	-0.175158	-0.0859814	-0.152094	94753224	94743728
ARSA	1.37157e-08	3.8188e-09	4.06985	down	8.86449	10.399	10.25	8.67035	9.56377	2.54068	2.14799	2.03449	1.70546	2.01594	2.09649	1.65742	1.89495	1.91803	1.61753	1.76791	0	-0.215282	-0.284674	-0.49921	-0.317434	-0.206249	51066601	51061180
LOC100009676	1.75812e-09	2.76298e-10	4.0692	up	2.56127	2.2404	2.73564	2.23615	2.43368	9.58313	8.78872	7.86608	7.56584	8.02754	8.66309	-1.81682	-2.03031	-1.76203	-2.02872	-1.9489	0.255466	0.161466	0	0.00974727	0.0447929	0.172857	101398057	101395272
NOP16	8.49612e-08	3.32792e-08	4.06637	up	7.115	8.89069	5.64107	6.89438	6.50016	26.6682	29.2825	31.143	29.5621	29.9363	26.6053	-1.85977	-1.50187	-2.25463	-1.91072	-2.01993	0	0.127178	0.219774	0.154059	0.166338	0.0187783	175815763	175810944
LCLAT1	5.18061e-11	1.36077e-12	4.05826	up	1.81017	1.98259	2.01243	1.98044	1.88206	6.25745	6.55183	6.21818	6.73089	6.4015	6.47626	-2.01256	-1.89807	-1.91833	-1.88451	-1.99374	0.00773787	0.11026	0	0.164912	0.073993	0.119614	30867091	30670122
FAH	8.31622e-10	1.01661e-10	4.05725	down	13.3715	12.971	12.8994	12.853	12.3132	2.64812	3.37034	3.34883	2.95518	2.81683	2.93449	1.94501	1.87598	1.90064	1.88186	1.79265	-0.332036	0	-0.0195721	-0.126552	-0.22769	-0.141798	80478924	80445232
LTA4H	5.91755e-11	1.72052e-12	4.04227	down	88.5062	88.6998	79.2285	90.6712	82.3126	24.1175	24.7928	26.2472	24.7844	26.6718	24.2635	1.9851	1.93013	1.84767	2.01908	1.87946	-0.146528	-0.107917	-0.0263457	-0.0993853	0	-0.11708	96437298	96394528
FAM13B	2.06761e-10	1.2917e-11	4.04215	up	8.02797	7.30944	7.04481	7.30773	7.52572	32.1947	30.0378	31.369	31.6549	29.1289	33.4675	-1.7758	-1.94009	-2.0034	-1.93924	-1.90884	0.141438	0.0356889	0.103162	0.117465	0	0.21214	137368802	137273648
SLC24A6	5.83072e-08	2.14713e-08	4.039	down	11.9737	12.9493	13.461	12.4088	12.0642	3.32498	3.32578	3.76573	2.46981	2.38016	2.55006	1.6328	1.74733	1.83644	1.69426	1.63867	-0.154278	-0.14686	0	-0.492115	-0.584495	-0.446841	113772925	113736568
TCF7	5.30143e-11	1.41532e-12	4.03519	down	141.614	144.087	144.818	137.581	148.497	41.0634	41.8061	43.0865	37.7393	40.5111	37.9919	1.90779	1.89319	1.95966	1.85015	1.9723	-0.0663114	-0.0646238	0	-0.187057	-0.0886655	-0.169464	133483920	133450400
C16orf62	2.9104e-09	5.32567e-10	4.03217	down	7.63304	6.98428	6.65809	7.43613	7.54892	1.62805	1.47683	1.27628	1.55683	1.56214	1.59694	1.98916	1.83361	1.75911	1.94432	1.95252	-0.0454382	-0.150838	-0.375927	-0.0397255	-0.0829443	0	19712485	19566736
RGS10	1.68129e-10	9.35737e-12	4.02744	down	79.003	84.0637	80.6775	78.4384	84.4197	22.1221	24.9322	22.2788	24.2805	25.6902	24.3166	1.87177	1.90125	1.92534	1.85508	1.96914	-0.223122	-0.047277	-0.222677	-0.0766048	0	-0.0623808	121302222	121259336
CCT6P3	3.92492e-11	8.9877e-13	4.02138	up	7.32712	7.60691	7.00906	7.49557	7.17204	29.2305	30.3418	29.7131	33.1138	30.5018	30.1539	-1.93662	-1.89013	-2.01918	-1.89945	-1.99263	0	0.0426469	0.0184507	0.173024	0.0636301	0.0627732	64535091	64498732
LOC202781	1.12383e-09	1.50933e-10	4.0192	down	13.8014	15.5044	14.9599	15.2484	16.9418	3.84483	3.50924	3.48753	3.77804	3.62295	4.1277	1.69996	1.85828	1.82732	1.8482	2.00722	-0.146442	-0.250238	-0.263882	-0.0942164	-0.197483	0	154797413	154795136
P4HA1	2.7528e-09	4.93612e-10	4.019	down	75.5377	74.2791	58.2025	73.8595	60.159	19.9377	18.8315	19.4595	20.9457	20.6959	19.9688	2.09571	2.01698	1.74391	2.04763	1.76568	-0.0767379	-0.157482	-0.123483	0	-0.0241447	-0.0552773	74856732	74766976
SLC44A2	1.54048e-10	8.13536e-12	4.01848	down	19.9219	21.7588	20.2103	20.0317	21.514	5.29677	5.1622	5.78122	4.546	5.71328	5.17101	1.85602	1.94606	1.9028	1.87002	1.9657	-0.116785	-0.113329	-0.0122581	-0.2549	0	-0.0939002	10755235	10713120
S100A10	1.48209e-10	7.6726e-12	4.01669	down	58.1793	63.9313	55.0378	59.5064	58.3029	16.1484	17.6925	17.584	15.984	19.1316	16.5413	1.85245	1.93425	1.78435	1.87872	1.8564	-0.241631	-0.10602	-0.125158	-0.219182	0	-0.176645	151966714	151955392
CD5	5.56723e-10	5.85486e-11	4.01573	down	45.9657	50.2758	47.0696	47.6849	46.4849	14.6773	14.1832	15.1071	11.5848	14.3485	12.2908	1.86251	1.93805	1.89399	1.89503	1.86451	-0.0385549	-0.0687656	0	-0.303471	-0.0449784	-0.233299	60895323	60869928
PPP2R2A	1.53538e-10	8.04835e-12	4.01483	up	17.0882	17.6899	16.2539	17.6564	16.5318	75.9573	82.1681	74.8145	86.6473	77.5441	85.6898	-1.90428	-1.88317	-1.97522	-1.85806	-1.97085	0.0170779	0.0828409	0	0.187551	0.029438	0.205228	26230195	26149006
DUSP16	9.34461e-10	1.17012e-10	4.01237	up	3.40653	2.95684	3.46947	3.45955	3.64144	11.391	11.5411	11.5025	12.2205	12.8805	12.5492	-1.8799	-2.11793	-1.90102	-1.87473	-1.80226	0	0.041136	0.00217342	0.140344	0.18303	0.169017	12715448	12626215
EMB	1.5191e-09	2.2642e-10	4.00672	down	41.9019	35.6143	36.7188	39.461	39.4289	11.3188	10.6074	13.0366	10.1446	10.2405	10.2676	1.93056	1.63728	1.74433	1.82684	1.83161	-0.182452	-0.243232	0	-0.268425	-0.291554	-0.264125	49737234	49692032
MUTYH	2.32246e-06	1.33896e-06	4.00609	down	7.78739	9.44534	9.60226	7.68609	7.52629	1.84141	1.83172	2.40872	1.31111	2.31981	1.35447	1.47875	1.78098	1.83724	1.45094	1.39806	-0.414013	-0.387251	0	-0.824168	-0.0577272	-0.794843	45806142	45794912
RPF2	1.74639e-09	2.737e-10	4.00255	up	11.4519	10.8114	12.105	11.216	12.7689	50.9087	48.93	49.2678	58.2673	54.1839	56.4211	-1.88642	-1.99534	-1.7841	-1.91754	-1.72278	0.0859427	0	0.0460258	0.279983	0.173949	0.252194	111346794	111303288
THAP2	5.45519e-09	1.21403e-09	3.99739	up	2.35842	2.46155	1.99232	2.53958	2.63265	7.52823	7.72565	7.66234	8.58984	8.35347	8.14635	-1.89516	-1.84621	-2.19696	-1.79448	-1.76861	0	0.0573955	0.021353	0.215259	0.145834	0.152816	72074428	72057680
ADORA2A	9.57484e-09	2.43407e-09	3.98809	up	2.20666	2.60071	2.11759	2.2031	1.8102	7.63911	7.48294	7.62674	6.59493	7.45192	6.52042	-1.86108	-1.62662	-1.96359	-1.86568	-2.17047	0.147979	0.150409	0.148308	0.00778341	0.134779	0	24838325	24823528
SH2D3C	1.69013e-10	9.44443e-12	3.98429	down	14.5215	15.072	14.8632	14.38	15.1743	4.01401	3.98352	3.66119	3.55298	3.28544	3.26492	1.86295	1.89702	1.9041	1.83887	1.92098	-0.00805855	0	-0.120645	-0.0870075	-0.228535	-0.212994	130541048	130500592
C16orf72	1.36653e-10	6.73517e-12	3.98312	up	11.1215	10.3162	9.92772	10.6123	10.1508	45.0491	46.0291	43.613	47.4291	45.4799	49.8987	-1.80006	-1.95232	-1.97863	-1.88014	-1.97349	0.0477777	0.0477777	0	0.104171	0.0572014	0.204895	9213555	9185536
ADA	7.22485e-11	2.47544e-12	3.98285	down	492.006	543.088	511.935	499.128	507.413	122.049	133.068	123.356	115.663	120.331	116.124	1.85728	1.93487	1.91916	1.80807	1.97006	-0.074213	0	-0.0532927	-0.183134	-0.122323	-0.142507	43280376	43248160
HNRNPA1P10	1.60926e-10	8.749e-12	3.98209	down	538.236	581.61	516.628	551.745	497.582	119.737	127.863	139.291	127.151	126.801	122.141	1.83239	1.89478	1.79105	1.77974	1.77974	-0.257011	-0.206959	0	-0.197325	-0.179454	-0.227166	54678663	54674532
ZBTB11	7.64174e-11	2.70914e-12	3.97516	up	13.9116	12.964	13.162	14.2157	13.2259	59.8942	59.0253	60.444	64.8076	62.9816	63.6312	-1.83169	-1.96883	-1.91272	-1.80811	-1.93495	0.0631661	0	0.0781918	0.164393	0.135137	0.157635	101395988	101368280
REEP6	3.17175e-06	1.8711e-06	3.97435	down	3.68595	5.54676	5.52716	5.24425	5.38458	1.15496	1.50231	1	1	1	1	0.912281	1.56046	1.56748	1.47896	1.52223	-0.397542	0	-0.774464	-0.773927	-0.774626	-0.774071	1497924	1491164
RFX1	7.21309e-10	8.32111e-11	3.97386	up	3.57817	4.08612	3.81267	3.86748	4.16608	15.8082	13.7814	15.3407	12.9043	12.9659	14.1315	-1.99577	-1.79968	-1.93264	-1.89635	-1.76278	0.243501	0.0793517	0.205022	0.0217347	0	0.128986	14117134	14072341
NCKIPSD	9.36147e-10	1.17372e-10	3.97344	down	19.022	21.8196	20.5464	19.2809	19.5775	5.52898	5.34634	5.26984	5.52216	4.39289	4.89875	1.79712	1.95005	1.92235	1.8038	1.82905	-0.0699141	-0.070672	-0.126161	0	-0.343812	-0.168914	48723334	48711276
ATF7IP2	1.54058e-09	2.31953e-10	3.96548	up	3.73964	3.46089	4.26767	4.02081	4.02263	13.6271	14.832	12.9372	14.7839	13.7247	14.7433	-1.90412	-2.04387	-1.71217	-1.80075	-1.79901	0.0743361	0.20116	0	0.220454	0.0998955	0.217227	10577495	10479911
GPR174	3.53223e-10	3.03133e-11	3.96167	down	96.5411	95.1112	96.3219	95.3345	96.305	29.1081	26.8424	33.3295	26.5949	28.4298	27.9104	1.79643	1.73693	1.80068	1.76612	1.78898	-0.185213	-0.308865	0	-0.307494	-0.221716	-0.226398	78427726	78426464
THEM6	1.12383e-09	1.51289e-10	3.9563	down	12.7056	14.9468	13.1101	12.558	13.2182	3.42832	3.68528	3.05832	2.97038	3.22623	2.86532	1.75442	1.98878	1.81389	1.73095	1.79783	-0.0981591	0	-0.246364	-0.23096	-0.151618	-0.274783	143818350	143808624
CKS2	2.56915e-10	1.85772e-11	3.95441	up	246.361	233.095	241.011	229.329	259.598	665.474	707.079	706.735	698.776	751.468	663.71	-1.87646	-1.97638	-1.87646	-1.98399	-1.79724	0	0	0.160022	0.0717182	0.204423	0.0519772	91931618	91926112
HNRNPA1P33	7.17735e-07	3.69573e-07	3.93519	down	13.6766	11.8984	10.2789	11.2027	10.4648	2.40969	2.82351	2.29116	3.92308	2.64634	2.22672	1.72813	1.47431	1.27766	1.39939	1.27664	-0.719842	-0.475028	-0.758812	0	-0.563248	-0.754308	47133836	47133296
DIAPH3	7.21309e-10	8.3264e-11	3.93273	up	6.59099	6.09479	6.66078	5.8727	5.92853	24.9918	24.4435	22.4168	25.2068	24.6241	26.1799	-1.71181	-1.87316	-1.69954	-1.91852	-1.90776	0.17428	0.142603	0	0.189895	0.152928	0.26055	60738119	60239720
PINX1	1.20351e-07	4.96648e-08	3.93268	up	8.71634	7.36611	9.23218	6.39051	6.52091	28.8498	31.7701	33.3349	32.9927	30.1805	30.016	-1.62518	-1.91245	-1.52412	-2.1452	-2.12769	0	0.119802	0.200044	0.187309	0.0663877	0.0779657	10697299	10622883
IFT57	3.61966e-09	7.15168e-10	3.93177	up	4.7138	4.52867	3.7577	4.16713	4.62118	15.8522	15.2852	15.8184	16.4269	15.7623	16.9111	-1.75447	-1.84166	-2.18228	-1.98177	-1.81139	0.0287142	0	0.027704	0.114601	0.0433049	0.150868	107941417	107879656
SYTL1	4.7618e-07	2.3419e-07	3.93127	down	12.4025	13.5686	15.6581	12.7195	13.7531	3.59188	2.89032	4.39357	2.47614	4.22128	2.73098	1.50257	1.62108	1.87736	1.53956	1.65053	-0.245335	-0.509055	0	-0.686542	-0.0255103	-0.554219	27680423	27668482
CLCN5	2.05041e-06	1.16748e-06	3.92632	up	3.77497	1.94741	2.73618	2.16512	3.3106	8.64346	8.34589	10.6276	9.14365	8.79149	9.23126	-1.34289	-2.33821	-1.85872	-2.17916	-1.58126	0.0272713	0	0.288426	0.146862	0.0620666	0.154163	49863892	49687224
CORO1A	3.44572e-09	6.67021e-10	3.92362	down	382.003	410.693	414.184	371.618	406.682	106.829	109.24	113.293	91.0083	104.464	87.0925	1.77282	1.77282	1.8914	1.69443	1.82653	-0.106812	-0.117696	0	-0.3517	-0.132984	-0.374321	30200397	30194730
TIMM44	1.39e-09	2.0078e-10	3.9216	up	10.7825	13.4728	12.0181	11.601	12.9163	55.5226	55.3819	53.8847	49.6832	57.7414	53.7452	-2.02637	-1.68232	-1.83605	-1.89607	-1.74302	0.175167	0.143473	0.118228	0	0.228269	0.142938	8008708	7991602
TRMT61A	1.39641e-09	2.02847e-10	3.91899	up	1.81389	1.8155	1.65399	1.48219	1.7974	5.98141	5.62324	5.45266	5.37867	4.94447	4.93879	-1.75291	-1.7705	-1.938	-2.05455	-1.80053	0.209228	0.169124	0.0997868	0.142855	0	0.0221074	104003410	103995504
LOC90784	5.42925e-11	1.46705e-12	3.91641	up	1.94714	1.85166	1.91986	2.06694	1.94038	6.19962	6.40111	6.04143	6.16953	6.50942	6.07706	-1.85482	-1.95999	-1.94314	-1.78853	-1.91854	0.0328853	0.119992	0	0.100445	0.13432	0.0715351	86250991	86247336
FYB	2.12126e-11	3.04937e-13	3.91349	down	175.145	165.94	156.57	171.499	162.686	49.7421	49.5353	51.7846	46.4297	48.4893	47.4822	1.94875	1.84753	1.83371	1.92208	1.88711	-0.0452452	-0.0866509	0	-0.157015	-0.092999	-0.1018	39270759	39105352
NOP2	7.82706e-12	5.38738e-14	3.90961	up	18.2854	19.9975	19.4425	19.0486	18.0278	84.3607	91.1921	85.9626	87.7722	87.4323	87.4977	-1.97893	-1.88985	-1.86958	-1.92982	-2.00588	0	0.061554	0.0283308	0.0283308	0.0177798	0.0572758	6677498	6666035
OCEL1	2.80982e-07	1.30074e-07	3.9078	down	6.70352	8.77025	8.39701	7.84049	9.55318	2.07057	2.12591	1.53668	1.40213	1.96071	1.85969	1.41268	1.8319	1.78831	1.66783	1.99129	-0.0596504	0	-0.474199	-0.53723	-0.134895	-0.161771	17340028	17337054
BHLHE40	1.09422e-08	2.89167e-09	3.90657	down	9.43103	10.5995	12.4544	9.32093	10.1321	2.42464	2.20862	2.32162	2.43885	2.45331	2.36992	1.74411	1.91961	2.22318	1.7301	1.84767	-0.0718449	-0.188372	-0.105949	0	-0.0426205	-0.0290145	5026865	5021096
PRIM1	1.57955e-10	8.53627e-12	3.90112	down	54.2283	50.3706	47.4942	49.0294	49.2828	14.5238	15.2745	15.654	15.283	13.494	15.2529	2.0259	1.88472	1.84689	1.88067	1.89886	-0.111257	-0.0222516	-0.00852037	0	-0.191462	-0.00538921	57146146	57125364
KLHL11	3.72376e-08	1.26822e-08	3.89952	up	6.96648	6.62473	5.04818	6.24985	6.11835	25.2736	20.9017	26.4617	24.9139	22.5806	25.2399	-1.54177	-1.63322	-2.08898	-1.72707	-1.77014	0.271046	0	0.334891	0.254261	0.111201	0.294948	40021629	40009800
PPM1E	8.37178e-11	3.1177e-12	3.896	up	3.35244	3.49355	3.54104	3.41133	3.13822	11.2416	10.9658	12.1896	11.8198	11.4665	11.7748	-1.88225	-1.83914	-1.84032	-1.86821	-2.02342	0.0115945	0	0.118109	0.125063	0.0559635	0.117226	57062540	56833228
KBTBD8	3.22751e-08	1.07409e-08	3.89223	up	3.00726	2.50644	2.00692	2.67791	2.64206	7.8747	8.21364	8.95761	8.45757	8.08684	8.5125	-1.60352	-1.87676	-2.24433	-1.77236	-1.82317	0	0.0724668	0.171091	0.142984	0.0479386	0.144927	67061632	67048728
SLA	5.18061e-11	1.36984e-12	3.89128	down	46.572	45.8367	47.7832	44.9265	47.875	14.3857	14.2931	15.2421	13.3272	13.1784	12.9226	1.86487	1.79611	1.90047	1.81481	1.89925	-0.076556	-0.070668	0	-0.134204	-0.174715	-0.174715	134115310	134048976
IGLL3P	1.08268e-05	7.01776e-06	3.88836	down	8.28234	9.25439	9.82433	8.08498	7.98003	2.35638	2.24344	2.81854	1.68304	1.13739	1.89052	1.3919	1.55267	1.67891	1.33449	1.29891	-0.256485	-0.302144	0	-0.678202	-1.29128	-0.518593	25716193	25714224
AMPD3	2.15923e-11	3.13728e-13	3.88544	down	16.2032	15.2469	14.7964	15.9387	15.0186	4.10322	3.9443	4.12681	3.60237	3.91809	3.89961	2.00458	1.88533	1.86679	1.97587	1.87421	-0.010951	-0.0454528	0	-0.102577	-0.0489535	-0.0123982	10529126	10471867
SLIT1	2.30094e-10	1.54821e-11	3.88469	down	39.1744	41.5536	42.1038	38.2664	40.9918	12.3776	12.3181	12.9059	10.2986	12.164	11.1065	1.82608	1.87841	1.95274	1.79196	1.89112	-0.0496747	-0.0378885	0	-0.244171	-0.0572185	-0.149476	98945683	98757792
ANXA6	6.42624e-10	7.14027e-11	3.8841	down	103.382	106.106	110.46	100.559	107.353	32.5919	34.1662	35.0464	28.2125	32.1812	28.9962	1.80803	1.78979	1.90515	1.75076	1.85995	-0.0991697	-0.055645	0	-0.295412	-0.112678	-0.246155	150537443	150480272
SRSF3	4.96102e-10	4.88488e-11	3.88345	up	85.6003	84.8829	79.2377	86.9816	80.4038	316.44	350.088	300.531	370.716	334.17	349.728	-1.75977	-1.82848	-1.84632	-1.74121	-1.85814	0.0841551	0.13637	0	0.279774	0.123262	0.279774	36572244	36562088
RAP1GAP	2.52708e-09	4.40572e-10	3.8818	down	23.3629	25.831	21.473	23.786	20.3127	6.39598	6.23502	6.8931	5.44492	6.67922	5.39261	1.86706	1.98	1.76259	1.89108	1.66533	-0.108258	-0.0969956	0	-0.241158	-0.0282342	-0.266431	21995856	21922708
ENO2	5.45039e-11	1.49632e-12	3.87882	down	198.348	218.421	190.205	211.917	194.765	58.8431	58.5785	60.3162	53.3219	59.3027	55.458	1.83284	1.93938	1.84412	1.90495	1.85969	-0.0395131	-0.0875139	0	-0.196349	-0.0339665	-0.119206	7032859	7023613
LOC100505761	1.68493e-11	1.98506e-13	3.8781	down	13.0422	13.8318	13.3253	13.1728	13.8457	3.39712	3.4728	3.25814	3.41078	3.28585	3.05286	1.83706	1.90082	1.87501	1.84971	1.91515	-0.070637	-0.036008	-0.127609	0	-0.0862114	-0.158333	104216050	104209576
ATP2B1	1.66683e-10	9.20609e-12	3.87101	up	2.36408	2.11863	2.19784	2.00196	2.30337	6.92967	6.77389	7.16323	6.57356	7.42003	7.35833	-1.7615	-1.9219	-1.91035	-2.00055	-1.85136	0.0291572	0.0174944	0.0622537	0	0.126575	0.145991	90049844	89981824
PAK1IP1	1.52206e-09	2.27026e-10	3.87082	up	7.81454	7.97692	7.72035	7.48339	6.43043	29.9826	30.2221	28.7481	31.7644	30.3614	29.0088	-1.79783	-1.78361	-1.82832	-1.8745	-2.14733	0.0639849	0.0639849	0	0.14578	0.0859895	0.0382028	10709970	10695187
RPL13	5.44392e-11	1.48866e-12	3.86996	down	346.055	391.764	350.003	350.439	346.837	94.9411	97.5808	93.0242	87.319	97.5207	87.2791	1.83796	1.93533	1.89016	1.83	1.89016	-0.0316758	-0.0396595	-0.0549312	-0.183487	0	-0.143806	89633237	89627064
HAUS2	1.29509e-10	6.32708e-12	3.8653	up	9.2343	8.85417	8.33438	8.95264	9.5486	35.7975	37.081	36.7099	39.8267	37.1721	38.6506	-1.83241	-1.93143	-2.00943	-1.88425	-1.79338	0	0.0206575	0.0274634	0.144783	0.0501804	0.119314	42862190	42841008
DENND3	2.09287e-10	1.31676e-11	3.85974	down	11.1954	11.1774	11.555	10.7507	11.7434	2.84557	2.61908	2.90898	2.6632	2.40635	2.68648	1.85083	1.8289	1.91521	1.78658	1.91756	-0.0485435	-0.127656	0	-0.0485435	-0.253224	-0.0541438	142205900	142138720
CMIP	5.44392e-11	1.47903e-12	3.85556	down	27.1196	29.8414	29.768	28.6018	27.8733	8.34392	7.84593	8.74309	7.55384	8.23587	7.36121	1.78278	1.89041	1.93736	1.85711	1.82317	-0.0578108	-0.109861	0	-0.130166	-0.0624108	-0.172408	81745367	81478776
SPINT1	8.77748e-07	4.61548e-07	3.85412	down	6.68208	7.79993	6.93123	6.9088	5.67133	1.64937	1.76008	1.82088	1.03777	1.32225	1.35153	1.6305	1.87113	1.68378	1.6786	1.33278	-0.165305	-0.0542449	0	-0.767643	-0.459932	-0.395128	41149853	41136244
COPG2	9.82508e-11	4.10971e-12	3.85299	down	24.3812	23.5539	23.3579	25.2842	23.8332	6.63769	5.85329	7.19304	6.66515	6.68795	6.36108	1.8685	1.79409	1.83195	1.92267	1.83116	-0.105989	-0.238056	0	-0.0502985	-0.0808434	-0.102647	130353598	130146080
INO80D	2.03146e-10	1.25155e-11	3.84888	up	2.10595	1.98783	2.02876	2.11501	2.18184	6.69211	6.05077	6.34132	6.9447	6.43729	7.00799	-1.79906	-1.90571	-1.9218	-1.81238	-1.80604	0.096302	0	0.0107315	0.196464	0.0671196	0.20203	206950906	206858448
PRPF3	7.83768e-11	2.86331e-12	3.84839	up	21.5975	21.4841	20.7193	21.7239	24.2877	94.9387	101.767	96.1589	100.614	101.28	100.867	-1.90571	-1.95353	-1.95185	-1.90495	-1.74263	0	0.0504298	0.0110364	0.0723844	0.0805397	0.100741	150325704	150293920
GPATCH3	1.02435e-09	1.31975e-10	3.84836	up	5.0144	5.84165	5.17411	5.09428	5.84558	19.8428	20.5893	18.3982	21.5292	21.081	20.5076	-1.90073	-1.6762	-1.86332	-1.8852	-1.66387	0.112141	0.158194	0	0.235394	0.199998	0.172565	27226962	27216978
PPP3CA	5.66588e-10	5.97085e-11	3.8483	up	1.91019	1.80016	2.27243	1.94572	2.09938	6.0211	6.56768	6.18787	6.26394	6.18025	6.561	-1.88925	-1.99922	-1.69057	-1.87254	-1.81551	0	0.152169	0.0322769	0.115924	0.0674016	0.177057	102268628	101944584
RNF144A	2.48396e-10	1.75048e-11	3.84377	down	16.8485	16.8266	16.989	17.0239	16.3892	4.67273	4.46746	4.75879	4.5734	4.16146	3.74931	1.85767	1.83784	1.88288	1.87039	1.8016	-0.0391006	-0.0763516	-0.0112484	0	-0.163898	-0.264063	7184309	7057522
WDR41	9.10804e-10	1.13777e-10	3.83967	down	16.4303	16.3565	14.5616	15.8472	16.2943	4.41025	4.60023	4.22361	3.73903	3.55691	4.11968	1.85762	1.82164	1.67337	1.79905	1.82837	-0.079597	0	-0.131978	-0.215629	-0.329941	-0.112675	76788332	76728064
HELQ	1.42474e-09	2.08506e-10	3.83799	up	5.02083	4.39983	4.27372	5.02538	4.7683	16.8992	16.182	16.4551	17.6037	18.5173	17.3647	-1.72634	-1.96471	-2.02172	-1.73489	-1.82924	0.0519783	0	0.0170875	0.133396	0.189399	0.117966	84377025	84328496
TRAP1	5.18061e-11	1.37747e-12	3.83772	down	43.8936	48.6082	44.9461	44.1259	46.5219	14.7227	14.948	13.8351	13.1028	13.4046	12.762	1.79265	1.88143	1.83215	1.79432	1.86097	-0.0404198	0	-0.123392	-0.151616	-0.14625	-0.185993	3767598	3708037
POLL	1.12682e-08	2.98999e-09	3.83706	down	7.52532	8.20661	8.50276	7.90476	7.98261	1.9843	1.89413	1.92371	1.42705	1.60403	1.9624	1.68979	1.81142	1.89774	1.76761	1.76881	-0.0479655	-0.0707798	-0.0465788	-0.423668	-0.328576	0	103348027	103338640
CHIC2	1.40883e-10	7.15682e-12	3.83358	up	14.9602	15.9748	14.1657	15.4053	16.1464	67.4172	68.756	63.0994	74.6572	67.6167	68.1975	-1.86876	-1.7911	-1.94813	-1.82453	-1.7629	0.0916004	0.0875163	0	0.221515	0.0864687	0.110566	54930815	54875956
TRA2B	1.93745e-10	1.15663e-11	3.83358	up	37.6362	38.3274	34.0441	37.5002	35.8098	150.224	165.009	149.964	174.664	156.573	169.76	-1.81445	-1.82465	-1.94535	-1.81311	-1.88709	0.00443888	0.0757542	0	0.199646	0.0331907	0.17752	185655924	185632352
AKIRIN2	2.57137e-10	1.8621e-11	3.83254	up	16.9785	20.5702	17.7366	19.1681	18.3271	83.9859	86.9977	78.0121	87.4475	79.3996	86.0882	-1.97879	-1.73039	-1.90082	-1.80479	-1.86761	0.107746	0.0978832	0	0.137665	0	0.147638	88411985	88384576
ECD	4.16318e-09	8.64854e-10	3.83069	up	10.4428	9.48312	8.27626	10.0507	10.0045	38.8271	39.7182	37.1183	42.8351	40.9129	43.279	-1.66559	-1.85484	-2.06476	-1.73443	-1.75906	0.0730634	0.0747452	0	0.203486	0.14412	0.2358	74927853	74894280
RAB26	6.95743e-08	2.64175e-08	3.81978	down	11.7069	10.7511	11.0282	9.8877	11.3456	2.81449	2.3823	3.41916	2.48783	2.79273	2.04349	1.71444	1.55688	1.62811	1.43302	1.65083	-0.27243	-0.477371	0	-0.367535	-0.249911	-0.653755	2204141	2198650
SETD4	1.78063e-10	1.01578e-11	3.81518	up	5.15652	5.16391	5.45451	5.03962	5.52537	18.9087	21.1614	18.2321	18.9733	20.3677	20.1606	-1.8462	-1.85279	-1.7629	-1.89115	-1.74892	0.0482497	0.215545	0	0.0728302	0.164008	0.167531	37432819	37406840
HHLA3	4.58545e-09	9.76862e-10	3.81085	up	8.26534	7.94458	7.17789	6.77574	8.50143	28.665	32.1862	28.8981	32.2972	30.0526	32.7988	-1.69612	-1.7913	-1.9472	-2.04035	-1.67805	0	0.149271	0.00728607	0.166377	0.068048	0.206057	70833705	70820496
ZNF789	3.66066e-06	2.1888e-06	3.81038	down	11.8868	11.6605	12.6073	10.0292	9.67739	3.07124	2.2613	1.90463	3.94359	2.97264	2.32042	1.48613	1.42864	1.60119	1.20485	1.13441	-0.39545	-0.794168	-1.03371	0	-0.424112	-0.705907	99085217	99070512
UBASH3B	2.77737e-10	2.07432e-11	3.80887	down	12.9982	13.0844	13.9588	12.7285	13.8199	3.54987	3.34093	3.78075	2.91215	3.24792	3.27534	1.77454	1.76037	1.88432	1.73519	1.85431	-0.0669026	-0.141018	0	-0.270779	-0.161294	-0.125698	122685187	122526400
FLJ22184	3.50533e-09	6.82729e-10	3.80598	down	5.77198	5.27291	5.8492	4.92231	5.81269	1.12967	1.24171	1.09375	1.20946	1.05911	1.2414	1.89796	1.73531	1.90455	1.62689	1.89656	-0.181025	-0.0206152	-0.211735	-0.0256806	-0.257029	0	7939326	7933604
BEND3P3	4.40617e-11	1.04296e-12	3.79999	up	2.37831	2.18489	2.48957	2.35447	2.31049	7.84312	7.37492	7.46123	6.92908	7.87088	7.08744	-1.82477	-1.9562	-1.7967	-1.84212	-1.91694	0.108943	0.0524178	0.0432937	0	0.125132	0.0221174	81448650	81442728
CEP112	7.15514e-08	2.73306e-08	3.7968	up	2.37694	1.64616	1.87688	2.30719	2.42915	6.99333	6.19255	6.27455	6.94139	6.28655	6.51582	-1.63029	-2.18422	-2.02683	-1.68101	-1.64717	0.163328	0.0267682	0	0.198546	0.0402017	0.11644	64188212	63631656
RPL23P8	2.62204e-08	8.42101e-09	3.79567	down	13.986	14.5956	12.4313	14.72	14.2065	3.20808	3.09149	3.4524	4.35409	4.0566	3.36101	1.63909	1.67765	1.45689	1.70994	1.6454	-0.457712	-0.493458	-0.360719	0	-0.136548	-0.342928	20867439	20866916
FAM115A	5.10612e-11	1.31351e-12	3.79388	down	12.8866	12.9661	13.5943	12.9711	13.2505	3.47276	3.25942	3.46494	3.10781	3.55467	2.9733	1.80849	1.79584	1.89484	1.81617	1.83457	-0.0541849	-0.122975	-0.0535342	-0.133721	0	-0.197749	143599278	143548464
ANXA1	5.18061e-11	1.37515e-12	3.79347	down	61.271	63.5547	58.8237	63.2558	66.1716	20.4129	20.1702	18.6632	19.2205	20.0052	18.2879	1.82997	1.83123	1.80102	1.87944	1.95254	0	-0.0257769	-0.132547	-0.0704489	-0.0218773	-0.137424	75785307	75766784
FBXO28	1.54048e-10	8.11366e-12	3.79296	up	6.11774	5.56708	5.8616	5.99947	5.79451	22.2357	20.6865	23.241	22.8808	20.8994	22.8895	-1.73358	-1.92356	-1.82704	-1.78828	-1.84703	0.100103	0	0.160652	0.150134	0.0195513	0.166129	224349749	224301792
XBP1	4.21856e-10	3.89847e-11	3.78509	down	64.8557	64.7027	60.7833	64.3562	62.4531	18.3537	21.5177	18.2603	19.5415	19.4966	21.6877	1.80979	1.7564	1.73657	1.79235	1.76741	-0.262106	-0.0333962	-0.268425	-0.152711	-0.170311	0	29196560	29190548
YAF2	2.50787e-10	1.78853e-11	3.7848	up	4.61252	4.64488	4.84955	5.04375	4.35606	16.8971	17.0091	15.9568	17.7853	16.597	17.5563	-1.83743	-1.83935	-1.77519	-1.70017	-1.95469	0.0800893	0.100837	0	0.179341	0.0750825	0.157761	42632154	42550904
IFI30	3.04936e-07	1.42339e-07	3.78153	down	9.8277	11.4159	10.5288	9.91437	11.5543	2.87602	3.04657	1.91421	2.05859	2.89045	2.82905	1.56565	1.78646	1.69979	1.57769	1.81899	-0.100774	0	-0.635637	-0.512614	-0.0705453	-0.0559617	18288927	18284578
NUDT16L1	1.78944e-10	1.02772e-11	3.78002	up	12.4536	13.9787	12.6231	12.3959	13.6326	59.3901	58.4817	56.0776	53.4123	58.942	52.834	-1.89174	-1.73426	-1.85727	-1.90669	-1.76714	0.17578	0.105525	0.083055	0	0.148531	0.00896549	4745860	4743693
TAF4B	2.84689e-10	2.15394e-11	3.77722	up	2.06893	2.34644	2.40951	2.3352	2.29012	7.46174	7.03486	6.58983	6.97994	7.35686	7.68905	-1.8909	-1.73249	-1.71221	-1.73446	-1.80462	0.170742	0.115929	0	0.137898	0.170174	0.259581	23971650	23806408
CDCA2	6.40027e-11	1.98442e-12	3.77602	up	17.3989	16.3659	15.7474	17.3401	16.8844	72.3653	76.5897	72.2215	79.1449	69.0352	74.6813	-1.75542	-1.86968	-1.89364	-1.7608	-1.80311	0.0923018	0.114157	0.0790362	0.17801	0	0.138505	25365425	25316512
PTBP2	3.32841e-10	2.7341e-11	3.7749	up	9.35353	9.24485	10.0903	10.1014	10.1398	38.6051	40.7009	38.2221	44.6774	40.8053	41.5489	-1.89511	-1.93389	-1.75257	-1.76301	-1.7792	0.0209723	0.072403	0	0.224029	0.0982089	0.134495	97280605	97187176
LOC389765	3.22168e-07	1.51369e-07	3.77271	up	4.86827	3.3922	4.90441	4.49958	3.42734	13.9261	14.1581	14.3707	15.2688	14.0246	15.6365	-1.56224	-2.17983	-1.573	-1.70033	-2.17674	0	0.0347431	0.0430169	0.161165	0.0309412	0.193165	88457794	88420912
KCNAB2	1.28348e-09	1.80619e-10	3.76887	down	142.389	159.013	146.746	143.321	144.36	47.9864	45.2089	50.2167	39.9709	43.6925	40.3184	1.70811	1.80958	1.77099	1.69445	1.71553	-0.0538216	-0.173008	0	-0.327454	-0.196592	-0.295524	6161253	6052357
CLNS1A	7.75605e-11	2.77791e-12	3.76869	down	99.2904	90.7651	87.0016	91.6063	92.102	29.0073	30.132	26.8265	28.6427	29.8613	29.3551	1.97432	1.80136	1.81996	1.87062	1.88431	-0.0426149	0	-0.158704	-0.0531478	-0.00163078	-0.00759792	77348851	77327192
RPL36A	6.04894e-12	2.58982e-14	3.76539	down	643.434	620.618	581.348	625.96	589.734	143.652	151.2	143.199	150.4	151.635	149.82	1.88587	1.84672	1.88587	1.79512	1.90285	-0.0819325	-0.0606537	-0.0755129	-0.0606537	-0.0183215	0	100651142	100645880
VILL	4.00237e-08	1.38128e-08	3.76457	down	7.97768	9.68101	9.2249	8.22619	8.92924	2.06902	2.13911	2.44926	2.00638	2.0874	1.57785	1.50139	1.80429	1.7494	1.54527	1.67822	-0.261547	-0.194093	0	-0.261547	-0.236245	-0.587179	38048676	38035076
ZMYM5	1.17708e-09	1.61702e-10	3.76361	up	5.45924	5.26168	6.14825	6.07927	6.30372	19.9414	22.0655	23.0674	22.3455	21.4899	21.8531	-1.88823	-1.95854	-1.69597	-1.71881	-1.66641	0	0.137308	0.195263	0.167613	0.108606	0.150359	20437776	20397624
RNF165	3.89512e-07	1.87304e-07	3.76109	down	5.17991	4.21744	5.75129	5.45553	5.08115	1.12851	1	1.25157	1.23949	1	1.1479	1.71132	1.34324	1.86185	1.78144	1.65922	-0.194612	-0.538548	-0.0426508	0	-0.538297	-0.124321	44040783	43914184
DPH3	6.95734e-09	1.64636e-09	3.75977	up	4.26766	4.568	3.92346	5.19175	4.75146	15.6196	15.0911	16.2316	16.6931	16.8117	15.6954	-1.91516	-1.80759	-2.08478	-1.59832	-1.74903	0.0237992	0	0.0798891	0.148757	0.151308	0.0742574	16306496	16298567
LOC645212	1.7934e-09	2.83517e-10	3.75972	down	9.91453	9.53003	9.15002	10.0431	9.71412	2.4173	2.04754	2.13956	2.59643	2.26866	2.20513	1.74819	1.65213	1.60448	1.76149	1.69306	-0.166143	-0.382694	-0.306024	0	-0.230445	-0.227243	44829121	44826704
ORAOV1	3.79032e-09	7.59129e-10	3.75392	up	2.63784	3.33003	3.35993	2.92098	3.47981	10.6357	10.8263	9.2347	10.4236	10.2384	9.776	-1.98906	-1.67293	-1.69055	-1.86433	-1.61621	0.176616	0.218492	0	0.199217	0.144939	0.111424	69490165	69480328
GLUL	6.89627e-12	3.50269e-14	3.75288	down	113.33	120.953	107.83	116.266	109.331	33.7503	36.2158	36.7544	34.8701	35.3198	35.6308	1.86066	1.88661	1.81391	1.89916	1.82787	-0.113252	-0.0395947	0	-0.0762415	-0.0552812	-0.0177798	182361341	182350832
RARRES3	1.03871e-09	1.34386e-10	3.75164	down	12.9337	14.1254	12.4958	12.7407	14.3877	3.57099	3.70504	3.15447	2.96921	3.58793	3.45731	1.77119	1.88322	1.72485	1.74402	1.92507	-0.0508789	0	-0.216859	-0.244228	-0.0297636	-0.0453714	63313930	63304272
RABL3	1.07411e-09	1.41306e-10	3.75051	up	6.09562	5.55638	5.8005	5.99617	6.79316	22.5824	22.0297	21.827	23.0463	22.0965	24.1343	-1.80602	-1.99113	-1.91066	-1.85334	-1.6464	0.0565634	0.0233583	0	0.0985756	0.0367379	0.178236	120461384	120405528
CST7	1.21466e-06	6.61684e-07	3.74969	down	6.65362	6.17019	7.57059	5.98475	7.02643	1.36643	1.3533	1.08403	1.4132	1.80545	1.95855	1.48978	1.34114	1.69588	1.29159	1.55497	-0.57601	-0.548256	-0.875107	-0.433081	-0.160147	0	24940564	24929864
STXBP5	2.81241e-10	2.12177e-11	3.7486	up	1.791	1.6711	1.81342	1.76448	1.87054	4.95174	5.06614	5.40286	5.75219	5.36864	5.58496	-1.75054	-1.8684	-1.78468	-1.76663	-1.71886	0	0.0593371	0.117561	0.257812	0.127856	0.208621	147711612	147525488
PER2	8.18735e-11	3.0176e-12	3.74707	up	4.40499	4.0877	4.13664	4.34203	3.90227	14.7251	14.093	14.9033	13.7142	14.6801	14.5803	-1.75315	-1.8934	-1.88756	-1.78685	-1.97131	0.0526199	0.00889921	0.0709195	0	0.0718808	0.079536	239197207	239152672
CIRH1A	8.77989e-10	1.08562e-10	3.74684	up	12.7662	14.1192	13.6473	13.7279	14.2915	56.4007	63.3219	52.0123	64.4667	59.0557	61.412	-1.81441	-1.68294	-1.70569	-1.70448	-1.65202	0.125196	0.272679	0	0.311952	0.189763	0.263009	69202937	69166496
FAM201A	4.86983e-08	1.73381e-08	3.74495	down	5.70644	6.79233	6.18259	5.42552	6.47125	1.52079	1.44495	1.44504	1.28349	1.05486	1.28495	1.65077	1.93484	1.77272	1.55343	1.84727	0	-0.0351295	-0.0575675	-0.161099	-0.497399	-0.167652	38623277	38621084
MAGEH1	2.48808e-08	7.89827e-09	3.73568	down	10.8743	10.0585	9.63236	10.9929	10.3678	2.4827	3.11889	2.83787	2.08784	2.27127	2.38149	1.70158	1.54601	1.50874	1.72525	1.6106	-0.322521	0	-0.131499	-0.518347	-0.42011	-0.305137	55479999	55478536
CD72	2.9673e-09	5.46507e-10	3.73326	down	6.77794	7.67129	7.24707	7.78516	7.70882	1.78523	1.87528	1.54564	1.68418	1.50405	1.72919	1.60246	1.79474	1.70441	1.82841	1.79649	-0.101546	0	-0.293255	-0.12352	-0.331311	-0.0811659	35618424	35609976
SIK3	1.78045e-10	1.01044e-11	3.73178	up	6.14748	5.63252	5.87052	5.48554	5.40243	20.9934	20.9331	20.0198	21.5025	21.7508	21.1243	-1.67249	-1.85025	-1.76877	-1.88044	-1.91017	0.0758195	0.0720787	0	0.117674	0.132307	0.102773	116968993	116714120
CD84	2.01665e-09	3.31282e-10	3.73046	down	13.1084	12.3751	11.7969	13.0827	11.8187	3.18329	2.81952	3.60564	2.84534	3.50633	2.96157	1.84103	1.72287	1.67349	1.83503	1.65518	-0.16346	-0.298749	0	-0.24435	-0.0164468	-0.199984	160549306	160510880
CHMP6	1.43822e-07	6.11074e-08	3.72985	down	8.54663	9.78694	8.09278	7.78109	7.7763	1.88004	2.24965	2.29802	1.95174	1.90877	1.47361	1.70252	1.90623	1.60327	1.53784	1.52399	-0.322914	-0.0363417	0	-0.210127	-0.291378	-0.605307	78973933	78965640
MYO18A	1.33964e-09	1.9055e-10	3.72873	down	39.3707	39.5234	41.8533	38.2648	39.7886	13.2983	12.2816	14.0026	10.3012	11.9884	11.357	1.72507	1.69141	1.83398	1.68391	1.7459	-0.0599515	-0.148083	0	-0.351	-0.183302	-0.233447	27507407	27400528
SFR1	2.70494e-07	1.24137e-07	3.72753	down	8.75344	9.47789	8.9777	9.57445	9.03011	2.54595	1.76469	2.51309	2.53118	1.67308	2.12718	1.5711	1.68052	1.61088	1.71582	1.60597	-0.0584724	-0.563648	-0.0584724	0	-0.642749	-0.24483	105886143	105881816
HDDC2	1.80236e-10	1.04122e-11	3.72655	down	37.0664	35.8142	35.5936	35.2274	35.1025	11.0871	11.9495	9.74757	10.8349	10.7616	10.458	1.82587	1.73381	1.78694	1.74686	1.74194	-0.117164	0	-0.285114	-0.100666	-0.133476	-0.148121	125623282	125596496
PLK1	6.09774e-11	1.81904e-12	3.7255	up	53.2719	55.8574	57.3293	51.9175	55.3103	228.134	236.126	221.541	221.634	217.489	213.366	-1.86961	-1.84531	-1.72949	-1.91264	-1.80422	0.138846	0.103803	0.0787706	0.0438304	0	0.0258112	23701688	23690200
PIK3IP1	4.59747e-07	2.25451e-07	3.72532	down	5.56098	5.24109	4.03156	5.0333	4.78816	1.01194	1.02489	1.28011	1.21627	1	1	1.8264	1.72048	1.26538	1.65935	1.56826	-0.341905	-0.308672	0	-0.0191703	-0.533569	-0.533013	31688520	31677578
CGRRF1	8.46655e-09	2.08735e-09	3.72502	up	4.72545	5.47935	5.6576	5.22431	5.82991	18.0711	19.1171	18.8587	22.6755	18.0203	21.189	-1.96673	-1.75622	-1.69135	-1.82457	-1.64452	0	0.0849738	0.0578437	0.334137	0.00182486	0.244633	55005334	54976584
MGST3	1.06132e-10	4.69174e-12	3.72106	down	21.8962	23.1801	21.4663	24.0617	22.868	6.355	6.66306	6.06176	6.16644	6.98159	6.22177	1.75005	1.79813	1.73395	1.87762	1.80202	-0.1456	-0.0414734	-0.209644	-0.115263	0	-0.108184	165625372	165600112
MTFP1	1.903e-09	3.04619e-10	3.71531	down	41.3985	46.1653	42.2192	44.8077	40.1832	12.8787	15.9939	12.758	13.2634	13.4555	11.9664	1.61017	1.72001	1.65182	1.72969	1.56189	-0.297839	0	-0.319628	-0.223536	-0.232193	-0.359407	30825041	30821610
TP53INP1	2.33753e-10	1.58665e-11	3.71201	down	7.3751	7.30604	6.51007	7.39725	7.51889	1.64478	1.57443	1.68192	1.52204	1.69664	1.66461	1.86552	1.84823	1.64922	1.87013	1.88	-0.0939803	-0.126575	-0.0328222	-0.128478	-0.0356233	0	95961615	95938200
MAPKAPK3	2.01979e-09	3.32047e-10	3.71159	down	37.6201	40.8069	34.9777	39.1598	37.526	12.1166	13.1652	12.5757	11.5781	10.7365	9.78059	1.71433	1.8028	1.62366	1.77617	1.72275	-0.132801	0	-0.0812631	-0.142727	-0.263453	-0.364318	50686728	50649292
PTOV1-AS1	2.14117e-09	3.59177e-10	3.71013	up	5.68855	4.76387	4.68566	5.19151	5.02746	18.0941	16.9373	18.2093	17.4744	20.0613	18.0566	-1.58931	-1.88775	-1.93953	-1.75063	-1.81356	0.0822244	0	0.0899367	0.0560803	0.240206	0.103452	50354933	50341904
TRA2A	7.64028e-10	9.04516e-11	3.70983	up	26.7398	27.2623	23.7487	28.6024	26.1227	112.202	114.822	107.604	127.42	115.765	121.234	-1.76106	-1.77005	-1.92271	-1.66641	-1.80049	0.0665731	0.0422525	0	0.242339	0.0955329	0.196553	23571656	23544400
SQLE	4.90691e-12	1.66609e-14	3.70978	down	88.2379	91.9354	86.7655	91.1321	90.154	28.3035	29.6105	28.7239	28.1954	27.5692	29.6492	1.80755	1.81348	1.81157	1.85898	1.84146	-0.080935	-0.0304356	-0.0719714	-0.0816088	-0.123399	0	126034525	126010720
PCIF1	2.00109e-09	3.26594e-10	3.70663	down	29.7018	34.0051	32.1825	30.2953	29.2338	10.0019	9.5985	10.7553	8.03194	9.0916	8.18296	1.66715	1.82197	1.79553	1.68769	1.63364	-0.0858285	-0.118542	0	-0.31564	-0.198742	-0.2947	44576662	44563316
CORO2A	1.48874e-08	4.23517e-09	3.7022	down	6.04971	6.22264	7.29166	6.45056	6.21545	1.64661	1.58284	1.23619	1.406	1.48941	1.27386	1.63124	1.65947	1.93456	1.73665	1.65294	0	-0.0284017	-0.398058	-0.140848	-0.121729	-0.303432	100954956	100883256
CTSW	8.7609e-06	5.588e-06	3.70212	down	6.3137	6.68728	7.10316	6.49717	6.68023	1.82644	1.78761	2.30848	1.05306	1.22475	1.13644	1.18611	1.27284	1.37948	1.23599	1.26058	-0.36493	-0.369927	0	-1.08619	-0.91738	-0.989669	65651212	65647284
HEXDC	8.18088e-08	3.18322e-08	3.6919	down	6.18856	7.37918	6.92944	6.94081	7.06049	1.72301	1.16093	1.79148	1.47593	1.64594	1.63214	1.52911	1.81692	1.71128	1.71647	1.72629	-0.0723209	-0.6127	0	-0.215142	-0.131836	-0.0740945	80400516	80376248
CXADR	3.42699e-07	1.62274e-07	3.69169	up	1.89618	1.55702	1.43392	1.69106	2.47931	4.94489	5.56343	5.02846	5.37817	5.2154	5.44617	-1.65708	-1.96155	-2.12855	-1.8244	-1.31701	0	0.185351	0.0144119	0.171229	0.0918863	0.176506	18965897	18885224
G2E3	1.23156e-10	5.88358e-12	3.69135	up	11.8554	10.9583	10.8252	11.6955	12.0529	46.4827	45.636	48.3475	50.3945	47.4083	49.4035	-1.73476	-1.87855	-1.86856	-1.75119	-1.71813	0.0613947	0	0.114625	0.159937	0.0767283	0.150777	31089046	31028328
WHAMM	9.98179e-10	1.27308e-10	3.69102	up	6.42892	6.27248	5.58406	6.13124	5.41098	21.9721	22.1804	21.656	22.3884	20.4339	22.8065	-1.64888	-1.70693	-1.89614	-1.74197	-1.95071	0.0938559	0.108181	0.0655928	0.132954	0	0.169989	83503613	83477968
NUP210	7.92441e-10	9.48154e-11	3.68889	down	61.8651	63.5437	65.4507	62.5181	66.1468	21.9061	21.0984	22.721	18.3177	20.3616	18.3918	1.7129	1.69261	1.81305	1.71572	1.81305	-0.0413446	-0.0891824	0	-0.270378	-0.137033	-0.264377	13461809	13357736
TMBIM4	1.36212e-08	3.78219e-09	3.68638	down	17.2397	18.0097	20.0563	18.664	17.2986	4.8942	4.28847	5.23186	4.50501	5.87319	5.61926	1.6035	1.63471	1.84943	1.7201	1.6042	-0.261741	-0.422135	-0.173898	-0.309843	0	-0.0312817	66563807	66530716
MPG	9.29705e-09	2.33505e-09	3.68513	down	45.7464	51.4963	44.2521	44.5996	48.305	15.1968	15.8837	18.2265	13.103	14.2894	12.5829	1.58992	1.70584	1.54301	1.55401	1.66073	-0.257266	-0.179934	0	-0.410293	-0.316035	-0.462556	135850	127017
ASIC1	6.51641e-09	1.52698e-09	3.68309	down	10.4785	10.3544	10.8938	10.9864	11.1559	2.73743	2.80368	2.64432	2.14896	3.1688	2.59757	1.61152	1.56011	1.68534	1.68906	1.70223	-0.226931	-0.168139	-0.257713	-0.499304	0	-0.235497	50477405	50451420
CCDC71	5.10415e-07	2.53276e-07	3.67909	down	9.47242	9.33913	9.62444	9.35472	10.0173	2.44475	2.77259	2.81344	1.57932	2.58062	1.96846	1.61368	1.5665	1.64628	1.59289	1.69027	-0.203234	-0.0107737	0	-0.765921	-0.101503	-0.463124	49203785	49199968
MAP4K3	7.91922e-09	1.92845e-09	3.67838	up	2.8522	2.11459	2.28262	2.27926	2.25078	6.9985	6.77504	7.13266	7.39566	7.77833	6.79755	-1.49971	-1.94308	-1.87696	-1.83968	-1.90328	0.0232472	0	0.0358858	0.144416	0.166242	0.0293713	39664453	39476408
C17orf100	7.57545e-07	3.92856e-07	3.67744	down	6.45832	5.99029	5.50359	6.09171	5.82511	1.58827	1.52563	1	1.28234	1.30571	1.45171	1.79435	1.64096	1.51453	1.6821	1.6064	0	-0.0231712	-0.819791	-0.230467	-0.249893	-0.0628917	6556617	6555058
C12orf4	3.39692e-09	6.53169e-10	3.67681	up	4.60751	3.72359	4.5523	4.35701	4.0984	14.1885	14.6019	13.4152	15.2491	14.5377	15.4104	-1.599	-1.96089	-1.6505	-1.70358	-1.80907	0.0824461	0.134634	0	0.21806	0.13807	0.229861	4647637	4596900
RFTN1	2.07149e-11	2.95543e-13	3.67623	down	16.8458	17.5727	18.3671	18.1775	18.1279	4.84713	4.90639	4.989	4.98362	5.02308	4.78006	1.74478	1.78142	1.89447	1.85601	1.85765	-0.100164	-0.0571811	-0.0702314	0	-0.0234268	-0.0571811	16555222	16357351
NMRAL1	5.20004e-10	5.2214e-11	3.67491	down	45.1787	43.6792	44.208	38.9116	43.3154	14.0539	12.8216	14.4781	12.8919	14.6149	12.3094	1.85713	1.75645	1.82524	1.62592	1.78387	-0.0742106	-0.183085	-0.034328	-0.144078	0	-0.212219	4524896	4511694
RRAGC	2.52926e-10	1.8152e-11	3.67277	up	9.15873	10.6429	9.80482	10.7089	10.5685	39.6503	41.3261	41.7195	42.792	40.8647	41.3896	-1.99211	-1.76062	-1.86977	-1.72894	-1.76222	0	0.0383654	0.0750313	0.101174	0.0400949	0.0701451	39325495	39303868
LRP6	6.40027e-11	1.9923e-12	3.66982	up	3.57624	3.71691	3.75949	3.8212	3.60601	12.068	11.5101	11.6327	12.7156	12.1554	12.6971	-1.8256	-1.77237	-1.79117	-1.74185	-1.83379	0.0558112	0.0172586	0	0.171809	0.0848088	0.166832	12419811	12268960
ACSF2	2.54076e-10	1.82895e-11	3.66703	down	15.5913	13.3646	13.8054	13.4347	14.0654	3.88388	3.72962	3.89755	3.37208	3.80916	3.62903	2.01375	1.74734	1.82234	1.7721	1.83718	-0.00402594	-0.0437524	0	-0.118528	-0.0120058	-0.0381064	48552200	48503520
OR10R2	2.83674e-07	1.31382e-07	3.66536	down	5.9317	5.35862	5.99823	6.82875	5.64717	1.52655	1.41289	1.68724	1.09055	1.12734	1.17208	1.53657	1.35158	1.54105	1.76901	1.43413	-0.175404	-0.241906	0	-0.586852	-0.591942	-0.488803	158450675	158449664
C11orf71	2.66058e-08	8.5609e-09	3.66287	down	9.01895	11.0304	8.89779	9.80582	11.2834	2.41991	2.49627	2.19516	2.31368	2.93648	2.23491	1.47352	1.79139	1.44874	1.61214	1.83721	-0.27353	-0.208375	-0.381515	-0.265218	0	-0.313598	114271272	114262168
B9D2	2.18109e-09	3.6658e-10	3.66206	up	2.56669	2.2272	2.27911	2.43462	2.49916	7.10544	7.05703	8.07631	7.36947	8.18235	6.25636	-1.57204	-1.79463	-1.80071	-1.66513	-1.65934	0.117354	0.127611	0.277489	0.215038	0.308213	0	41870078	41860320
CCT6P1	4.72131e-08	1.6743e-08	3.66179	up	7.63537	7.44102	5.70868	7.57456	7.92667	25.6633	27.5991	25.8171	30.6717	27.27	26.4038	-1.68387	-1.73414	-2.18633	-1.70014	-1.64001	0.00105953	0.0939102	0	0.259074	0.0868511	0.0610061	65228662	65216092
NDUFA7	2.97322e-09	5.4824e-10	3.66043	down	119.021	134.838	131.387	115.487	132.049	38.4837	43.5104	43.5222	34.8683	43.657	37.847	1.68592	1.79088	1.81619	1.63851	1.81619	-0.17849	-0.0302563	-0.00532436	-0.326666	0	-0.194118	8386280	8376183
SYNJ1	5.43311e-10	5.59049e-11	3.65668	up	4.42226	4.73566	4.97299	4.38802	5.27016	16.4804	16.0685	16.9552	16.8437	16.4424	17.0641	-1.92729	-1.82487	-1.74363	-1.95003	-1.6571	0.0196896	0	0.0568027	0.0844915	0.0368133	0.101905	34100351	34001068
PCBD1	5.08523e-08	1.82644e-08	3.65357	down	17.8372	20.2784	17.7438	18.4137	16.0994	4.7499	5.60339	4.50994	5.33704	6.06088	4.04662	1.61655	1.76847	1.62293	1.65405	1.4513	-0.342652	-0.0932531	-0.412958	-0.129842	0	-0.501167	72648541	72643264
RRAGB	1.39e-09	2.00867e-10	3.64578	up	3.51131	2.97221	3.11769	2.91855	2.93042	9.58318	9.74512	8.9237	9.66241	9.60357	10.2662	-1.52998	-1.80232	-1.76003	-1.82559	-1.84117	0.0857966	0.131803	0	0.143122	0.110036	0.215693	55785207	55744108
CDCA7L	1.17354e-10	5.49227e-12	3.642	down	70.4872	75.7004	65.6416	70.9685	68.6418	22.8419	23.6503	24.9163	22.1322	22.3066	20.9315	1.76277	1.80477	1.67276	1.75488	1.71318	-0.129169	-0.0744414	0	-0.15652	-0.151065	-0.227146	21985542	21940516
CORO1B	2.76859e-08	8.96232e-09	3.63903	down	13.4805	14.3294	12.7323	11.3271	11.9806	3.38802	3.8663	3.54102	2.60891	3.65229	3.06333	1.78844	1.85449	1.70668	1.50368	1.58076	-0.1739	0	-0.120648	-0.451267	-0.0615468	-0.253103	67211292	67205520
GOLGA2P5	6.35726e-09	1.47663e-09	3.636	down	5.78266	5.05975	5.54258	6.2129	5.8463	1.36977	1.10594	1.32341	1.17106	1.26073	1.39006	1.73703	1.50751	1.65386	1.84563	1.73969	-0.0904605	-0.355687	-0.119565	-0.244857	-0.183074	0	100567121	100550176
DUS3L	7.95087e-09	1.94131e-09	3.63363	up	5.96776	7.61743	6.56095	6.75056	7.75213	27.8421	26.7161	24.3316	25.0609	25.1558	24.9229	-2.00522	-1.61369	-1.85983	-1.80425	-1.58544	0.208423	0.136693	0	0.0563731	0.0553231	0.0695372	5791249	5785152
PAICS	1.09049e-11	1.03986e-13	3.63305	down	131.88	132.158	117.838	132.529	122.491	40.0464	42.3341	40.4217	41.3553	38.727	39.9718	1.85998	1.83138	1.75501	1.86516	1.77706	-0.0547223	0	-0.0416145	-0.0183873	-0.107986	-0.0380807	57327534	57301912
ATP6V0C	3.24255e-09	6.14023e-10	3.63199	up	45.0097	62.7318	57.9928	51.7759	54.2547	217.884	216.278	208.774	218.516	223.326	217.25	-2.03955	-1.63637	-1.66283	-1.865	-1.786	0.0762548	0	0.0323176	0.0626035	0.0969353	0.108754	2570224	2563726
PGLS	8.04407e-09	1.96755e-09	3.63158	down	34.2116	36.2132	34.7794	35.4141	31.3814	9.74983	10.2511	13.2324	9.64695	11.7343	9.47897	1.60929	1.64831	1.63975	1.64955	1.46728	-0.388919	-0.29917	0	-0.355191	-0.126374	-0.376926	17632097	17622432
SEC61A2	5.35911e-10	5.46801e-11	3.63111	up	7.2352	7.86474	7.95989	8.15687	7.0622	27.7159	28.5641	27.3578	30.0788	29.3636	30.0223	-1.85767	-1.73158	-1.70398	-1.66382	-1.91662	0.0320282	0.0634294	0	0.15064	0.106745	0.161208	12211957	12171639
GRAP2	2.25231e-10	1.48878e-11	3.6287	down	41.4207	42.6743	38.5402	41.1867	40.0423	13.2926	14.3981	11.9014	11.9897	13.3102	12.839	1.75544	1.75189	1.65723	1.74682	1.69934	-0.115912	0	-0.268784	-0.208896	-0.105196	-0.125053	40367384	40297084
IP6K1	1.96719e-10	1.17962e-11	3.62816	up	9.6616	11.0474	9.56284	9.82714	10.7808	40.1321	42.1973	40.3671	42.4021	39.6946	40.2856	-1.89932	-1.69339	-1.9083	-1.87184	-1.7215	0.0214477	0.0652947	0.0273414	0.0893621	0	0.0387673	49823973	49761728
C4orf32	3.76307e-10	3.29693e-11	3.62519	up	5.26339	5.25314	4.89152	5.60921	5.06781	19.2112	16.8508	18.0633	19.1646	17.7743	19.0514	-1.71432	-1.72793	-1.84836	-1.62049	-1.79222	0.175231	0	0.0859914	0.187489	0.0681829	0.187489	113110237	113066552
MAFF	3.44318e-09	6.66159e-10	3.62277	up	4.44548	3.99394	4.83086	4.17962	4.01111	14.3451	14.8498	12.8757	14.9539	14.4622	15.2315	-1.60601	-1.80067	-1.4903	-1.72554	-1.80067	0.144364	0.207856	0	0.240067	0.178106	0.264336	38612517	38597936
NECAP1	1.8288e-10	1.06099e-11	3.62102	up	14.9884	16.1503	13.7468	15.2545	16.2341	61.4904	63.8335	63.3496	67.4769	63.0428	64.4094	-1.82147	-1.73232	-1.95532	-1.79707	-1.71311	0	0.0299659	0.0465155	0.127825	0.0356507	0.0752654	8250373	8234806
H1FX	3.87004e-09	7.85972e-10	3.61918	up	258.694	313.387	288.92	269.908	280.881	761.489	780.158	683.539	717.931	671.888	756.068	-1.77496	-1.54095	-1.58971	-1.77496	-1.63562	0.329375	0.241395	0.123837	0.159797	0	0.300118	129035120	129033616
PTPRCAP	5.01745e-09	1.09384e-09	3.61901	down	93.7744	125.244	102.269	105.693	107.973	36.1557	37.2477	38.472	30.1557	34.3103	31.5055	1.56033	1.87511	1.67219	1.69438	1.73996	-0.0765662	-0.0642109	0	-0.3288	-0.155986	-0.257626	67205153	67202976
CHORDC1	1.39147e-09	2.01278e-10	3.60966	up	13.6155	11.1433	11.5816	11.838	11.601	48.1942	46.7953	47.5901	50.167	52.3995	49.3297	-1.53702	-1.88909	-1.79337	-1.76442	-1.81595	0.0826325	0	0.0578747	0.116825	0.180114	0.113899	89956532	89933600
HS6ST1	1.31635e-09	1.86811e-10	3.60916	down	19.0732	19.3182	17.702	17.0318	17.1971	5.31304	5.0212	5.68682	4.24085	5.48724	4.91301	1.83214	1.80971	1.72807	1.6531	1.66409	-0.0862815	-0.128786	0	-0.310896	-0.0256343	-0.133857	129076171	129023056
CERS4	7.76413e-09	1.88145e-09	3.60651	down	8.2121	8.51707	8.43857	9.75071	7.70143	1.90229	2.263	2.08699	1.83809	2.10154	2.0753	1.66865	1.69587	1.71059	1.95194	1.53546	-0.275316	0	-0.0991305	-0.25517	-0.110799	-0.0881906	8327304	8274216
HCFC1R1	5.16436e-09	1.1348e-09	3.60627	down	27.0835	26.2041	24.214	23.3781	23.6356	7.45839	7.41445	8.60991	5.90275	7.21824	7.52397	1.80004	1.71132	1.65386	1.57518	1.58511	-0.184322	-0.16748	0	-0.424702	-0.211864	-0.124075	3074287	3072625
ZNF614	7.05516e-08	2.68801e-08	3.6052	up	2.01438	2.31844	1.67924	2.46779	2.08752	6.14218	5.66734	5.72466	6.41978	6.99862	6.15288	-1.75593	-1.57138	-2.07507	-1.47445	-1.76546	0.0803075	0.0222909	0	0.202643	0.275525	0.148955	52531680	52516576
IGSF8	1.00785e-08	2.60242e-09	3.60392	down	24.6046	29.7996	28.3663	23.7146	26.8887	8.75506	8.61248	8.69714	7.55889	7.67016	6.51584	1.62785	1.88282	1.86182	1.57653	1.76172	0	-0.00947428	-0.0134022	-0.135126	-0.154899	-0.331602	160068618	160061120
RRP15	2.4095e-10	1.67196e-11	3.60282	up	2.09859	2.02921	2.27033	2.21697	2.12893	6.23995	6.34981	6.36919	6.43682	5.82255	6.88137	-1.74434	-1.80982	-1.68581	-1.67641	-1.78955	0.0496268	0.11875	0.0789602	0.157431	0	0.242882	218511325	218458624
EPC2	2.85448e-09	5.20483e-10	3.60157	up	4.28121	4.0457	3.53514	3.61935	3.55718	11.6303	12.3748	12.2873	12.5018	12.3045	12.4575	-1.54065	-1.64614	-1.89797	-1.83427	-1.86689	0	0.105629	0.076319	0.141855	0.0923777	0.132482	149545136	149402560
NUDT9	6.66968e-11	2.21365e-12	3.60149	up	3.59468	3.6463	3.501	3.40321	3.3334	10.6429	11.4286	11.7473	11.1247	10.7172	10.5944	-1.71085	-1.70631	-1.8046	-1.81351	-1.86541	0	0.115318	0.125095	0.0990455	0.0310554	0.0402355	88380606	88343728
SLA2	2.6037e-10	1.89396e-11	3.60075	down	14.2742	16.3802	14.9008	16.0793	15.9235	4.12061	4.53703	4.16625	4.44896	4.40403	4.0573	1.64243	1.82364	1.71124	1.82307	1.79701	-0.172055	-0.0190809	-0.150805	0	-0.0556552	-0.135317	35274619	35240924
BPHL	9.08097e-08	3.58057e-08	3.59958	down	4.83945	6.50967	6.26687	6.05771	6.1152	1.43464	1.11762	1.39794	1.29774	1.26881	1.57576	1.26542	1.74227	1.66913	1.61454	1.63272	-0.201489	-0.520873	-0.231809	-0.267261	-0.356638	0	3153432	3118925
APEX2	1.73838e-09	2.71316e-10	3.59842	down	16.3567	19.1225	17.1085	17.9072	17.526	4.75761	5.25987	5.78994	4.92178	4.36828	4.68883	1.57886	1.77576	1.65371	1.70642	1.67564	-0.250868	-0.0827265	0	-0.138584	-0.340306	-0.203238	55034306	55026756
TRAT1	2.15923e-11	3.19376e-13	3.59256	up	8.25266	8.56013	8.41506	8.3146	8.26776	34.0683	30.3159	32.8421	31.7829	30.8878	31.0697	-1.76967	-1.74513	-1.74426	-1.76725	-1.79543	0.177765	0	0.121184	0.077558	0.043962	0.0635238	108573714	108541632
FAM133CP	7.30788e-09	1.74956e-09	3.58887	up	2.1756	1.91938	2.05749	2.31459	2.30819	6.29628	6.58932	5.3542	6.69185	6.09221	6.80121	-1.57644	-1.7732	-1.70891	-1.49038	-1.53699	0.190004	0.293905	0	0.330142	0.186117	0.357914	60477293	60474776
MSRB2	9.56412e-07	5.07564e-07	3.58777	down	6.0931	8.11117	7.26031	6.64365	7.62426	2.05483	1.48171	1.22711	1.71197	2.0552	1.59234	1.31341	1.76346	1.59635	1.44924	1.66584	-0.0112356	-0.451756	-0.740074	-0.203192	0	-0.306308	23410942	23384426
DHRS11	1.40789e-07	5.95599e-08	3.58703	down	11.2708	12.7882	11.8318	12.4484	11.5507	3.42734	3.43902	2.23779	3.13772	3.81104	2.95346	1.50114	1.68815	1.59194	1.66432	1.5264	-0.152873	-0.13556	-0.701958	-0.20747	0	-0.292546	34957233	34948224
RPS10-NUDT3	0.00144949	0.00118081	3.5827	up	4.64908	1	1	3.71977	1.99511	5.90021	6.95184	7.02905	7.66399	6.30806	5.13927	-0.398517	-2.47536	-2.47537	-0.790014	-1.74084	0.11565	0.36113	0.352334	0.524738	0.236316	0	34393902	34254972
MAD2L1BP	1.30432e-11	1.3693e-13	3.58075	up	19.0541	18.9423	19.5818	19.0648	19.1629	79.819	84.6754	77.8564	86.4309	81.4465	77.6163	-1.79668	-1.84716	-1.73913	-1.80731	-1.79772	0.0226674	0.063725	0.00131464	0.126094	0.0421791	0	43608688	43597280
FAHD2A	4.14954e-10	3.82572e-11	3.57901	down	23.5775	24.7032	23.8673	25.0279	24.3949	7.3932	7.40478	6.76487	7.55787	7.86288	6.25553	1.69261	1.72623	1.7311	1.77592	1.74096	-0.0931158	-0.0666053	-0.213062	-0.00701237	0	-0.257372	96078879	96068448
FAM65B	1.35236e-07	5.69229e-08	3.57609	down	5.57782	6.32936	5.55214	6.55865	6.18052	1.1754	1.74474	1.4946	1.421	1.16677	1.33313	1.39084	1.59098	1.37309	1.66538	1.54591	-0.572364	0	-0.230723	-0.226058	-0.578756	-0.342959	24911195	24804512
TRIT1	1.4964e-10	7.76343e-12	3.57451	up	18.3166	17.7149	17.0453	18.1498	16.6921	67.6353	71.9539	73.8118	77.3513	76.7394	75.7586	-1.6475	-1.73447	-1.75534	-1.67554	-1.80775	0	0.0516129	0.126465	0.168798	0.153851	0.18104	40349177	40306704
DUSP1	2.34568e-09	4.02609e-10	3.5693	up	6.44619	6.11694	5.19863	6.16878	5.57398	20.7384	20.4099	20.0743	20.4686	21.8472	21.6189	-1.60139	-1.71487	-1.96801	-1.68468	-1.86346	0.0568538	0.029963	0	0.054841	0.136291	0.137022	172198203	172195088
GXYLT2	3.23593e-10	2.61966e-11	3.56885	down	31.7667	31.1791	31.4049	29.728	29.5759	9.55528	9.96774	10.7646	8.52383	9.67885	8.67082	1.76369	1.68882	1.75688	1.65263	1.64828	-0.148945	-0.0721712	0	-0.243768	-0.109047	-0.226477	73024522	72937384
LIN52	2.77737e-10	2.0736e-11	3.56845	up	9.22041	9.81929	9.87383	9.75383	10.5864	37.835	37.2576	40.5725	39.2451	40.997	35.8634	-1.85423	-1.77215	-1.73293	-1.76058	-1.6315	0.0595593	0.0113826	0.158452	0.10807	0.172657	0	74667117	74551656
LTN1	9.70236e-10	1.22775e-10	3.5675	up	7.08742	6.09301	6.67878	7.17644	6.8734	24.3787	23.0004	24.3712	26.2297	24.3503	25.1678	-1.65154	-1.92529	-1.74667	-1.63002	-1.71805	0.0875874	0	0.0775065	0.199029	0.0840054	0.155466	30365277	30300464
BNIP3L	7.10994e-10	8.1689e-11	3.56471	down	110.824	107.306	89.0554	109.038	91.1739	33.2159	32.5706	34.9227	33.5424	34.405	31.7963	1.89648	1.81321	1.6311	1.86512	1.65111	-0.0717297	-0.111787	0	-0.0546694	-0.0200171	-0.116096	26270644	26240522
SMAD6	4.82146e-08	1.71503e-08	3.55812	down	11.9812	11.9279	10.1003	12.1554	11.3172	2.81964	3.49088	2.84842	2.37981	3.58211	3.03482	1.66991	1.64436	1.40719	1.70202	1.56935	-0.348761	-0.048514	-0.314437	-0.500426	0	-0.183162	67074337	66994672
ZNF671	2.18375e-09	3.67263e-10	3.55332	up	6.51882	6.89117	5.84689	7.06948	6.10992	23.5292	24.3821	21.484	23.9962	23.5375	23.0198	-1.67798	-1.59597	-1.87768	-1.54625	-1.79721	0.137481	0.194896	0	0.178853	0.140129	0.129541	58238995	58231120
EEF1B2	2.25848e-10	1.49638e-11	3.55331	down	1123.54	1087.48	991.603	1053.71	1048.13	207.17	228.254	223.439	228.112	238.79	208.458	1.74272	1.71948	1.66127	1.63339	1.75747	-0.243196	-0.143161	-0.0744195	-0.105549	0	-0.191465	207027653	207024320
BTN3A3	1.55815e-10	8.28587e-12	3.54975	down	11.0967	10.9585	10.2642	10.6139	10.5239	2.99926	2.97156	2.64432	2.46452	2.76029	2.69369	1.79266	1.75734	1.68429	1.71997	1.69512	-0.0160277	0	-0.164935	-0.21493	-0.0988071	-0.0923617	26453643	26440700
MYNN	4.93234e-10	4.82998e-11	3.54645	up	6.60267	6.188	5.89706	6.08236	6.14626	21.4438	20.5393	21.1149	22.5595	24.2971	22.3188	-1.59754	-1.72736	-1.80112	-1.75306	-1.7339	0.0605321	0	0.0317559	0.146245	0.241784	0.142363	169507504	169490848
MAPK12	3.59816e-06	2.14871e-06	3.54421	down	7.18753	6.38941	8.88324	6.16499	7.02516	1.67235	1.30617	2.46727	1.56864	1.85571	1.41394	1.31442	1.11595	1.67274	1.05009	1.25434	-0.573175	-0.904588	0	-0.604451	-0.427517	-0.754012	50700089	50691328
SLC6A8	2.30856e-10	1.55701e-11	3.54207	up	2.56993	2.96096	3.00806	2.86444	3.23294	9.20357	8.6474	9.29723	8.50672	8.56026	8.49707	-1.93611	-1.76107	-1.77039	-1.79514	-1.65186	0.0789528	0.0151348	0.0986328	0.0317061	0	0.0256367	152962048	152953744
LOC388796	2.39143e-10	1.63874e-11	3.5417	up	16.3905	18.6946	18.2205	16.5409	18.2745	69.4455	79.6843	70.9242	76.3305	71.8702	72.0202	-1.86274	-1.70131	-1.68474	-1.85713	-1.70243	0	0.153965	0.0299139	0.109209	0.0239015	0.059648	37064018	37049240
NAP1L1	1.80966e-11	2.31347e-13	3.53864	down	247.279	246.037	222.039	252.057	225.776	69.842	72.4097	75.5883	70.0785	73.9033	70.4143	1.7919	1.74386	1.68957	1.78401	1.70386	-0.103395	-0.0990367	0	-0.124949	-0.0525393	-0.103395	76478738	76438672
ASAP1	1.11296e-09	1.49045e-10	3.53787	up	4.37863	4.56004	3.92376	4.3994	4.80723	14.7206	14.4574	14.4323	15.3303	14.0693	14.4072	-1.77767	-1.72174	-1.99569	-1.77848	-1.63797	0.0330846	0.0245483	0.0127001	0.130084	0	0.0430117	131455906	131064352
ZNF567	5.4664e-09	1.2183e-09	3.53578	up	4.05294	3.42069	3.53939	3.93548	3.54417	11.7229	11.444	10.1337	11.9941	12.9112	11.3446	-1.46229	-1.7453	-1.71826	-1.52059	-1.69976	0.186365	0.181284	0	0.267805	0.335461	0.185828	37212225	37180300
ITGB2	1.0909e-09	1.44897e-10	3.53414	down	40.721	42.8031	41.1313	38.5296	39.7665	13.6164	14.0954	15.3302	11.6559	12.9417	11.9614	1.65929	1.68901	1.6837	1.56974	1.62069	-0.154863	-0.0976295	0	-0.316219	-0.206333	-0.28621	46348753	46305868
CCDC142	3.09615e-09	5.77599e-10	3.53367	up	2.08746	2.37584	2.61521	2.4641	2.85687	7.67571	7.31925	7.23638	6.80353	7.11685	7.55624	-1.98344	-1.81686	-1.69084	-1.75419	-1.56551	0.101289	0.066746	0.0260949	0	0.0240035	0.135859	74710357	74699960
ABCC5	1.16492e-09	1.5858e-10	3.53076	down	24.667	22.1184	22.6826	23.8239	24.6546	6.76445	7.68734	7.39222	6.50642	6.47513	7.60944	1.764	1.57091	1.66263	1.7122	1.76544	-0.202324	-0.0133677	-0.0878873	-0.206231	-0.239838	0	183735727	183637728
TMEM44	3.70918e-10	3.21928e-11	3.52803	down	9.41211	10.2961	10.7477	10.4235	10.668	2.86549	2.6197	2.48941	2.60011	2.7913	2.45369	1.59776	1.72282	1.83746	1.76944	1.80315	0	-0.0875194	-0.163314	-0.0504335	-0.00374472	-0.131421	194354150	194308400
LOC646719	9.41818e-10	1.18287e-10	3.5271	down	11.1944	9.92038	10.9583	10.3408	11.8121	2.92484	2.67185	2.76636	2.89925	2.70026	2.87141	1.80005	1.57328	1.77759	1.66967	1.87687	-0.0626181	-0.146168	-0.11158	0	-0.139215	-0.0143852	36876796	36871464
ESF1	4.52155e-10	4.32509e-11	3.52646	up	7.00487	6.22909	6.36757	6.72195	6.15065	23.2987	23.3399	21.7164	23.2323	23.2134	24.5232	-1.57219	-1.78409	-1.74183	-1.64187	-1.8022	0.107489	0.114678	0	0.119268	0.106687	0.210572	13765579	13694968
RAB3D	3.68983e-08	1.25547e-08	3.52605	down	8.23218	8.37631	8.5929	8.69112	8.27709	2.21119	2.41108	2.36183	1.6377	2.14932	1.75899	1.59362	1.58787	1.66089	1.68161	1.57365	-0.135678	0	-0.0129786	-0.496727	-0.148012	-0.39776	11450344	11432721
COA6	5.05402e-09	1.104e-09	3.52485	up	26.8604	33.3876	30.189	30.9611	36.6754	124.778	132.141	123.441	133.884	132.955	134.147	-1.99076	-1.70174	-1.79683	-1.7693	-1.52531	0.0113106	0.0446916	0	0.0874767	0.0909882	0.130184	234519795	234509216
ZNF776	5.44392e-11	1.48622e-12	3.52482	up	8.46853	8.53593	7.91089	8.5795	8.33698	31.4363	29.2443	32.0313	32.3123	30.5385	31.6949	-1.68236	-1.70305	-1.8106	-1.66269	-1.73259	0.111229	0	0.13378	0.145627	0.0708485	0.134255	58269527	58258164
MCOLN1	2.17641e-08	6.77953e-09	3.52392	up	2.01862	2.59999	2.43607	2.75621	2.43983	6.69129	6.57912	6.82526	7.29128	8.55369	7.09745	-1.95653	-1.60642	-1.72446	-1.52244	-1.73587	0	0.00656772	0.0225372	0.166786	0.329739	0.122588	7598895	7587495
ZFP90	2.01336e-09	3.29259e-10	3.52201	down	9.76852	10.162	10.6465	9.26595	9.39462	2.52123	2.41653	2.32984	2.79897	2.46229	2.43494	1.61057	1.6521	1.77652	1.5263	1.53022	-0.21243	-0.257654	-0.294058	0	-0.231304	-0.188106	68601039	68573664
LOC100506776	3.16174e-09	5.94278e-10	3.51657	down	9.86717	9.18371	8.75855	9.02336	9.83644	2.48878	2.47122	2.34516	1.9425	2.47653	2.35623	1.85209	1.70306	1.64628	1.70007	1.82735	-0.0145178	-0.0014019	-0.0648953	-0.317664	0	-0.011922	38418238	38381176
ATF1	4.62909e-09	9.87159e-10	3.51536	up	9.73148	10.5221	8.37256	9.54589	9.0476	34.9672	35.2598	32.3679	38.792	38.4136	36.477	-1.59898	-1.49245	-1.85313	-1.63593	-1.73677	0.116664	0.103236	0	0.258667	0.240108	0.182658	51214943	51157788
GNAO1	1.32093e-08	3.64212e-09	3.51111	up	1.65456	1.92232	1.70496	1.70501	2.2619	5.60496	5.35426	5.51087	4.56297	5.24836	4.61743	-1.82376	-1.61835	-1.82264	-1.76969	-1.41238	0.2016	0.185534	0.182356	0	0.145594	0.0202923	56391356	56225248
TMEM177	8.28661e-08	3.23421e-08	3.51002	down	8.59094	8.29457	9.47811	8.411	8.43061	2.0392	2.38613	2.83307	1.96388	2.00374	1.84151	1.44701	1.35336	1.61596	1.40342	1.38721	-0.475555	-0.231202	0	-0.470077	-0.484691	-0.559001	120439694	120436744
HCCS	1.31695e-08	3.62688e-09	3.50947	up	6.10783	7.01565	5.32308	5.85885	6.43165	21.3879	21.1492	19.3173	23.0005	22.1393	22.3303	-1.63682	-1.41649	-1.8828	-1.72142	-1.57525	0.148685	0.137213	0	0.261138	0.207314	0.233835	11141204	11129405
SLC25A10	4.00048e-09	8.21542e-10	3.50434	down	15.2364	18.3401	13.8863	15.5734	15.8304	4.65306	4.96991	4.67038	4.05998	4.17514	4.28989	1.63315	1.88379	1.48753	1.66393	1.68213	-0.116275	0	-0.109491	-0.216237	-0.235033	-0.157178	79688046	79679264
LOC100131564	3.54929e-09	6.96465e-10	3.49894	down	6.43304	6.03544	6.65647	6.5009	6.65199	1.44544	1.39426	1.56106	1.74661	1.46114	1.54073	1.57593	1.445	1.63112	1.59755	1.61548	-0.345299	-0.358758	-0.211147	0	-0.30166	-0.186548	93811368	93775664
MTF1	4.34499e-10	4.05758e-11	3.49792	up	2.32769	2.52853	2.86392	2.54142	2.73445	7.49763	7.41578	7.35351	8.11982	7.85097	7.30505	-1.87978	-1.76921	-1.62446	-1.75742	-1.68031	0.0281971	0.0372133	0	0.181603	0.098964	0.0395737	38325292	38275240
HK1	6.64731e-11	2.16155e-12	3.49576	down	37.753	37.6939	33.4816	37.5826	35.2438	11.5233	12.2012	11.7377	11.9683	11.3596	11.9436	1.81402	1.77503	1.65909	1.81714	1.71683	-0.102201	0	-0.0797322	-0.00259042	-0.100019	-0.0105546	71161637	71029752
RIT1	1.91194e-09	3.07084e-10	3.49439	up	7.41204	8.87696	7.70465	8.19774	7.49271	27.2985	29.3768	27.4669	28.8566	29.3134	31.6001	-1.8233	-1.53913	-1.76264	-1.65669	-1.8227	0	0.0967832	0.00238895	0.0848842	0.097641	0.223181	155881193	155867600
LOC730101	7.91289e-10	9.4592e-11	3.49428	down	11.4814	10.3788	12.0318	11.3837	11.5027	3.00421	2.83924	3.40576	2.79328	3.00287	2.99723	1.68943	1.49669	1.77436	1.67824	1.68017	-0.173784	-0.214123	0	-0.196751	-0.149916	-0.112708	52533951	52529200
B2M	1.04341e-10	4.5579e-12	3.48936	up	1038.17	1035.99	1003.67	1037.51	1038.9	1890.21	1982.26	2015.83	2004.54	2077.77	1926.16	-1.73153	-1.73153	-1.69727	-1.79727	-1.65009	0.102242	0	0.102242	0	0.102242	0.181816	45010357	45003684
DDX21	1.80966e-11	2.3276e-13	3.48842	up	20.491	19.8634	19.2982	20.5492	20.5188	79.2203	84.13	79.9496	87.0182	85.174	83.6558	-1.70775	-1.78959	-1.77338	-1.70614	-1.70775	0	0.0453811	0.0252805	0.120777	0.0987997	0.103652	70744825	70715880
ACAA2	6.97833e-10	7.9479e-11	3.48719	down	25.6228	25.4828	22.1283	24.2492	22.6902	7.31467	6.77711	7.65806	7.23056	8.19097	6.73013	1.76997	1.72204	1.56642	1.68271	1.57755	-0.159091	-0.231878	-0.100089	-0.119683	0	-0.21922	47340251	47309872
MED13	2.15923e-11	3.19994e-13	3.48553	up	11.8133	11.6083	10.776	11.5728	11.6671	45.0862	43.5514	45.615	46.4677	44.639	46.4852	-1.67732	-1.73174	-1.81053	-1.70386	-1.7086	0.0759287	0	0.0877247	0.106204	0.0547466	0.125186	60142643	60019964
KIF18A	9.89762e-11	4.18284e-12	3.485	up	14.4382	14.193	13.585	13.6652	14.6563	54.3814	56.0425	59.7344	59.6777	54.1356	58.0256	-1.68011	-1.73257	-1.77352	-1.77073	-1.66972	0.00814772	0.0267749	0.160908	0.139142	0	0.120007	28129746	28042162
TMA7	9.45028e-12	7.45645e-14	3.47917	up	243.777	265.313	239.202	239.606	238.785	640.949	676.216	613.373	648.826	662.588	644.589	-1.74557	-1.69683	-1.74795	-1.79999	-1.75146	0.0379925	0	0.0232439	0.0643673	0.0523348	0.124372	48485537	48481684
SESN2	2.48908e-10	1.75677e-11	3.47858	up	3.76113	3.5174	3.43224	3.35339	3.6026	10.5352	11.3381	11.6738	9.90482	11.1146	10.159	-1.60295	-1.72423	-1.795	-1.79381	-1.69117	0.0266731	0.142043	0.15295	0	0.11837	0.0223553	28609002	28585962
ZBTB26	1.93003e-08	5.8556e-09	3.47355	down	14.5307	11.9857	12.4934	12.9782	14.4336	3.59989	3.65812	4.56254	3.13691	3.82841	3.48496	1.69898	1.36563	1.46726	1.51791	1.67695	-0.299392	-0.277923	0	-0.423615	-0.211781	-0.293676	125693779	125680376
PPM1M	5.80351e-10	6.16364e-11	3.47248	down	23.2151	24.9459	24.1634	23.4883	24.5041	7.44076	8.44935	6.98334	6.53006	7.40999	7.54245	1.57574	1.64291	1.65632	1.58876	1.65488	-0.1825	0	-0.263207	-0.302851	-0.170546	-0.11437	52284615	52279808
PRPF38B	1.30432e-11	1.34116e-13	3.47105	up	20.8933	21.1592	21.4308	21.3961	20.4522	85.6686	87.3812	84.5458	90.9866	82.069	87.0426	-1.72534	-1.74864	-1.6759	-1.69577	-1.76091	0.0810709	0.0551667	0.0600123	0.135525	0	0.112573	109244422	109234928
NUCB1	1.99074e-09	3.24474e-10	3.4676	down	29.2639	32.9332	29.8981	29.0594	30.5309	10.5794	9.72284	11.3786	8.28919	9.53473	8.70339	1.57293	1.7023	1.61516	1.55024	1.62807	-0.0855558	-0.169609	0	-0.341663	-0.19662	-0.287728	49426540	49403304
TTC27	5.13563e-09	1.12515e-09	3.4667	up	3.64742	3.41163	3.6145	3.47873	3.68515	10.6215	11.0251	9.11907	11.4274	10.7328	12.4912	-1.4919	-1.61674	-1.55436	-1.5848	-1.49936	0.192833	0.262732	0	0.333823	0.229474	0.445925	33046118	32853086
PTK2B	7.04734e-09	1.67424e-09	3.46204	down	18.1889	21.0701	21.3116	21.0662	21.5008	6.73696	6.21784	6.82888	4.95579	6.80044	5.85205	1.51385	1.68423	1.75474	1.71749	1.74706	-0.0229907	-0.097837	-0.00880957	-0.361001	0	-0.158262	27316908	27168998
SLFN11	4.45003e-09	9.42722e-10	3.45801	down	14.9514	14.8373	15.9921	15.0592	16.9202	4.56406	4.02232	5.41337	4.53843	4.44532	4.12141	1.51231	1.48431	1.62745	1.51968	1.69882	-0.230395	-0.381839	0	-0.171851	-0.238004	-0.306486	33700720	33677328
ADCYAP1	3.39792e-09	6.53729e-10	3.45439	down	8.80046	8.60131	7.80144	9.06528	8.57174	2.28863	2.01099	2.36167	1.92061	2.32937	2.01801	1.71664	1.64609	1.49918	1.76451	1.65024	-0.0766377	-0.232048	0	-0.272372	-0.0167116	-0.200822	912173	904943
PTGES3L	2.73458e-07	1.25705e-07	3.45436	down	7.05236	7.70608	6.41978	6.73393	6.3556	1.66271	1.72064	1.8619	2.04527	1.44829	1.27818	1.52018	1.66118	1.35446	1.44433	1.3287	-0.345047	-0.279934	-0.15711	0	-0.519878	-0.657901	41132545	41120104
LOC100271836	2.15049e-10	1.39229e-11	3.45355	up	13.7897	11.9895	12.8185	12.7051	12.5358	48.7777	50.9828	50.3818	52.9545	48.7551	51.5371	-1.59641	-1.84872	-1.70328	-1.73307	-1.77279	0.0215459	0.0411997	0.0537777	0.121935	0	0.104908	21513602	21458004
ERGIC1	3.53223e-10	3.02745e-11	3.44962	down	146.191	151.808	133.504	142.473	135.448	47.1921	49.5938	49.746	43.7664	50.5462	42.8142	1.74474	1.74104	1.64353	1.68048	1.65119	-0.0840483	-0.048337	-0.0120602	-0.202358	0	-0.21862	172379688	172261216
RP9P	1.86002e-08	5.60498e-09	3.44905	up	1.84329	1.86412	1.81972	2.10461	2.24172	5.34712	5.46389	4.94489	6.61248	5.28348	5.14553	-1.69341	-1.69923	-1.7665	-1.51362	-1.46477	0.111125	0.177656	0	0.433655	0.116143	0.113592	32982782	32956426
TRIOBP	3.75797e-08	1.28312e-08	3.44526	down	15.4931	17.1148	17.8828	15.6593	15.7048	5.42375	4.30348	6.1996	3.99708	4.4996	4.59558	1.41148	1.53761	1.64355	1.42358	1.42172	-0.163085	-0.445325	0	-0.485404	-0.377701	-0.310624	38172563	38092992
PCSK4	1.74154e-08	5.16703e-09	3.44373	down	9.49689	10.6781	11.4283	8.91781	10.8592	2.92653	2.9127	2.85855	2.28133	2.6449	2.54487	1.55436	1.72962	1.87239	1.45097	1.7696	-0.0337671	0	-0.0458733	-0.289403	-0.134193	-0.148272	1490407	1481426
ATF5	4.62942e-09	9.8773e-10	3.44265	up	6.50732	7.0801	6.63762	5.9871	5.89551	21.7974	23.5932	20.5633	23.9022	20.8796	23.3052	-1.62313	-1.48665	-1.59241	-1.77856	-1.79914	0.089334	0.204451	0	0.232106	0.0352058	0.204175	50437193	50431960
NDUFAF4	5.43656e-10	5.60822e-11	3.44072	up	5.91721	5.07814	5.24415	5.31644	5.44513	16.8537	18.5168	19.2686	18.4079	17.5531	18.3487	-1.50506	-1.76266	-1.71334	-1.69854	-1.65849	0	0.143019	0.186123	0.149373	0.0665731	0.145468	97345767	97337184
METTL16	9.19756e-11	3.67831e-12	3.43991	up	6.99391	7.83633	7.17911	7.56006	7.25154	25.4987	25.5514	25.5666	27.0078	26.331	27.0787	-1.81198	-1.63632	-1.77191	-1.68458	-1.77005	0.0100684	0	0.00441837	0.101817	0.0535922	0.114512	2415200	2319347
SEC31B	8.58149e-11	3.20925e-12	3.43956	down	20.9843	19.4994	20.8314	20.4963	21.0215	6.32518	6.22791	6.77034	5.77181	5.98444	6.40763	1.74335	1.59949	1.74475	1.70586	1.73707	-0.100497	-0.0730798	0	-0.139449	-0.131535	-0.0121815	102279595	102246400
PMF1-BGLAP	4.80625e-06	2.94495e-06	3.43824	up	1.7021	3.14239	1.87384	2.40969	2.46652	7.66532	6.3744	5.21943	5.44025	8.037	5.80901	-1.89946	-1.02725	-1.80437	-1.39521	-1.39632	0.493001	0.289	0	0.11707	0.575747	0.188079	156213123	156182784
RCOR3	2.01432e-09	3.30383e-10	3.43511	up	9.05088	8.54291	9.44339	9.56432	10.2535	34.9231	36.1364	31.6224	34.3654	34.7649	37.7805	-1.68799	-1.81567	-1.60907	-1.60145	-1.49778	0.145611	0.168438	0	0.116605	0.133245	0.26388	211489725	211432704
MED26	5.85319e-09	1.32665e-09	3.4341	up	4.4354	4.91031	4.80882	5.0158	4.79424	16.6547	17.4975	13.5538	16.3684	14.0189	16.3193	-1.67594	-1.51257	-1.5693	-1.48644	-1.56572	0.28452	0.361449	0	0.297242	0.0742099	0.290203	16739015	16685717
CPSF4	1.46919e-09	2.1644e-10	3.43295	down	24.7404	26.7723	26.6684	23.9878	25.012	8.09727	8.05291	7.69503	7.73101	9.24398	6.91903	1.55233	1.63576	1.68203	1.50453	1.56705	-0.194036	-0.168655	-0.253346	-0.187815	0	-0.342809	99054996	99036560
RPL27A	2.34942e-10	1.59726e-11	3.42579	down	187.974	194.694	182.556	190.009	184.097	58.1508	65.4304	57.5062	60.2171	68.1999	59.5001	1.61114	1.62372	1.62372	1.60743	1.61919	-0.242884	-0.0882483	-0.242172	-0.190671	0	-0.192411	8711419	8703994
MAP3K14-AS1	1.49575e-06	8.29939e-07	3.42496	down	7.12524	7.60069	6.50028	6.91142	7.12953	1.41773	1.74615	2.39773	1.58045	2.09468	1.3309	1.32982	1.42667	1.17039	1.28158	1.31454	-0.783034	-0.464264	0	-0.561363	-0.207968	-0.81228	43345997	43325304
STAT6	1.10815e-09	1.482e-10	3.42427	down	22.6931	23.0525	21.1725	23.0228	21.5842	7.64352	6.4944	7.92324	5.91072	6.9166	6.47127	1.64942	1.63856	1.56324	1.6676	1.57044	-0.0455964	-0.222112	0	-0.31121	-0.163161	-0.205582	57505196	57489184
SNX16	2.39515e-09	4.12136e-10	3.41998	up	6.63846	6.24891	5.66863	6.69639	6.99999	21.459	21.6646	22.8534	23.7827	21.2234	22.5324	-1.64352	-1.76389	-1.92368	-1.6366	-1.58329	0.00601196	0.021359	0.0881877	0.166623	0	0.100579	82754521	82711816
PVRIG	1.08173e-09	1.42875e-10	3.41939	down	20.9452	22.5311	22.4607	20.8634	21.2396	6.55162	6.78883	7.38736	5.91472	7.41862	5.8829	1.59866	1.66689	1.71597	1.58663	1.61398	-0.183602	-0.105797	-0.0213513	-0.245198	0	-0.267929	99819111	99816872
LIN7C	2.6152e-09	4.60741e-10	3.41835	up	6.66864	6.68769	6.35706	6.23131	5.84552	21.9818	18.9083	23.8473	22.588	22.7638	21.6943	-1.47005	-1.47697	-1.56595	-1.59617	-1.70789	0.207624	0	0.315654	0.259433	0.261318	0.215333	27528326	27515964
MAPK11	2.34247e-09	4.01805e-10	3.41784	down	14.0887	16.1	15.8947	15.1715	15.4707	4.97669	4.60112	4.75993	3.78059	4.80462	4.00139	1.5347	1.7134	1.72858	1.6405	1.67164	0	-0.0850761	-0.0629048	-0.288774	-0.0170798	-0.238072	50708779	50702140
KLHL15	1.06508e-09	1.39178e-10	3.4133	up	7.88876	8.48246	7.37957	8.0198	8.31269	28.7815	25.4123	29.0619	29.7895	28.4755	30.5303	-1.60207	-1.51077	-1.72183	-1.58079	-1.53797	0.185284	0	0.197168	0.242821	0.169144	0.288464	24045303	24001832
ENO1	8.84877e-12	6.88621e-14	3.4119	down	1258.76	1352.96	1106.58	1275.21	1138.74	240.934	267.862	238.769	257.679	247.802	240.076	1.73863	1.77479	1.67069	1.72281	1.67069	-0.0851035	-0.0275793	-0.0744243	0	-0.0687757	-0.0744243	8939151	8921058
C1orf27	6.11604e-09	1.40341e-09	3.41155	up	5.71	4.54916	4.96908	4.71629	4.68442	15.1901	15.7758	15.4485	16.5215	16.2926	17.4057	-1.41848	-1.80154	-1.65261	-1.73077	-1.76281	0	0.0710235	0.0263712	0.150875	0.116763	0.218063	186390503	186344896
CALCOCO1	5.39658e-10	5.5233e-11	3.40869	down	17.9303	17.9551	16.3325	17.2688	18.0388	5.50547	5.54289	4.73393	5.13631	5.71007	4.92267	1.70884	1.67637	1.57784	1.64604	1.71793	-0.0712118	-0.022481	-0.267135	-0.103217	0	-0.158837	54121307	54104900
HUS1	3.05424e-10	2.39995e-11	3.40327	up	6.56761	5.83297	6.25671	6.48405	6.73647	21.7985	20.9406	21.4273	22.4686	22.3141	22.1412	-1.63994	-1.86378	-1.73707	-1.65869	-1.61983	0.054069	0	0.0189371	0.109587	0.0955195	0.100236	48019222	48002884
PLEKHG4	2.42704e-09	4.18671e-10	3.40037	down	13.8124	15.5381	16.6938	14.9516	15.6641	4.70212	4.48474	5.19849	4.00352	4.58651	4.0977	1.45339	1.61384	1.75097	1.57195	1.63495	-0.131053	-0.174903	0	-0.266275	-0.129926	-0.261878	67323403	67311408
RMDN1	1.98779e-09	3.22704e-10	3.39877	down	13.7788	13.7192	12.8109	14.0075	13.8961	3.89407	4.07806	4.8052	3.65265	3.57887	3.5989	1.55236	1.51923	1.4474	1.56795	1.54928	-0.268797	-0.201938	0	-0.283598	-0.354198	-0.318086	87521009	87484576
RSRC2	1.08643e-10	4.87322e-12	3.39779	up	48.3133	48.7839	44.7697	47.8119	48.1397	181.655	189.109	176.31	194.638	180.398	196.188	-1.66301	-1.68767	-1.75083	-1.68124	-1.66232	0.0433731	0.0336881	0.0375533	0.134605	0	0.204253	123011560	122989192
ACPL2	3.83404e-10	3.37501e-11	3.39547	down	30.8179	29.8786	28.453	30.0886	26.9148	9.26178	10.2803	8.95606	9.43529	10.0591	8.99729	1.75083	1.66028	1.64122	1.70615	1.54074	-0.159778	0	-0.192611	-0.0853982	-0.0336144	-0.151218	141013486	140950688
ARID4A	2.88631e-10	2.20248e-11	3.39505	up	8.90112	8.1524	9.02673	8.42134	8.06121	30.1664	29.6828	31.4392	31.075	29.8605	31.85	-1.61691	-1.79566	-1.59962	-1.71659	-1.80757	0.0285983	0	0.0889616	0.0776248	0.0174303	0.124365	58840451	58765220
AKT1	2.05002e-09	3.38346e-10	3.39501	down	66.8482	71.9697	71.2458	67.9803	71.6884	26.4495	26.6837	24.0761	22.1686	26.349	21.5985	1.59701	1.6426	1.69709	1.60541	1.69614	-0.00589895	0	-0.15004	-0.250079	-0.0112238	-0.277357	105262080	105235688
KDM4B	2.70321e-10	1.99556e-11	3.39426	down	25.7118	29.2555	25.0767	26.7986	24.8084	9.15505	7.94689	8.95445	7.97362	8.34031	7.82028	1.6461	1.79997	1.62611	1.70008	1.58959	0	-0.152304	-0.0195215	-0.117849	-0.105209	-0.149471	5153608	4969123
AVPI1	7.11732e-09	1.69683e-09	3.39113	up	2.26819	2.35811	3.02337	2.41619	2.62554	6.93198	7.60686	6.77243	7.67899	6.91799	6.64961	-1.81304	-1.76857	-1.43902	-1.72326	-1.62986	0.0435359	0.177282	0	0.227768	0.0408857	0.0326014	99447015	99437184
GDAP1	5.51996e-09	1.23561e-09	3.38951	up	3.53526	3.36106	4.05158	4.0434	4.14324	11.4823	11.301	11.7663	12.242	10.6106	12.0527	-1.75682	-1.85511	-1.5666	-1.55174	-1.50825	0.0815701	0.0810256	0.112278	0.21413	0	0.191249	75279335	75262616
VPS11	1.50274e-09	2.23425e-10	3.38947	up	10.0687	10.2134	11.0814	9.54757	9.22565	37.2184	37.8739	34.3587	39.0556	38.6354	37.5423	-1.62139	-1.63066	-1.45645	-1.7222	-1.78816	0.114345	0.114345	0	0.179364	0.160937	0.134726	118952688	118938496
ARRDC3	4.69022e-09	1.00324e-09	3.3894	up	2.93327	2.59181	2.36132	2.8432	2.65946	7.27396	7.25524	7.17633	7.94344	7.65967	8.14708	-1.511	-1.70194	-1.86134	-1.56478	-1.68632	0.0232041	0.0392368	0	0.189758	0.105111	0.218413	90679149	90664544
TOB2	1.52407e-09	2.27491e-10	3.38032	up	5.96282	6.0577	5.12227	5.67395	6.42742	19.7643	19.6153	18.8509	19.5721	19.1924	19.9323	-1.64616	-1.65012	-1.91079	-1.74341	-1.54481	0.0733099	0.0607557	0	0.0763421	0.0331025	0.105104	41843027	41829492
SUCLG2	3.97655e-10	3.59746e-11	3.37809	down	25.4144	24.1193	23.4857	24.3843	24.3049	8.19682	7.63726	8.68988	7.40061	6.86238	7.58782	1.69825	1.58547	1.59726	1.63151	1.62462	-0.0753515	-0.139696	0	-0.144624	-0.293045	-0.120018	67705038	67410880
ARL6IP4	1.58853e-10	8.60194e-12	3.37349	down	79.6712	92.4624	84.9202	81.6785	85.7602	29.972	31.0662	31.9047	27.9491	29.937	27.9751	1.5804	1.74137	1.69123	1.60363	1.68662	-0.0872159	-0.0522852	0	-0.173492	-0.0857129	-0.162832	123467460	123464880
AKR7A2	4.81073e-09	1.03681e-09	3.37013	down	42.2954	45.5508	42.9535	44.0964	42.2893	15.5683	16.4392	17.4291	15.1875	13.0738	13.0318	1.54451	1.59567	1.57256	1.59889	1.52935	-0.158679	-0.0737784	0	-0.150311	-0.373825	-0.351039	19638640	19629200
ZNF277	1.04162e-09	1.34987e-10	3.36667	down	22.0788	22.3895	19.8924	23.8663	21.1216	6.98515	6.10518	7.45397	6.98499	6.41722	7.06326	1.6854	1.66995	1.55635	1.79311	1.61321	-0.07673	-0.226099	0	-0.029166	-0.171534	-0.0227795	111983989	111846640
MICAL1	5.06494e-08	1.81696e-08	3.36656	down	25.0766	27.0322	32.5801	25.7323	33.5363	10.2727	8.81144	9.78016	8.17574	9.48932	9.41154	1.45509	1.52725	1.86427	1.48142	1.8806	0	-0.184742	-0.0702541	-0.246505	-0.0860636	-0.0697362	109777190	109765264
HRAS	4.93648e-09	1.07032e-09	3.36618	up	11.292	14.5641	13.599	12.8371	12.4275	52.7503	51.333	47.7604	50.9871	51.1426	45.2838	-1.84247	-1.45499	-1.53508	-1.6304	-1.70137	0.201293	0.135021	0.0667005	0.153243	0.153243	0	535550	532241
C2orf68	1.53884e-09	2.3084e-10	3.36471	down	13.0697	12.0889	12.3404	12.0203	12.093	3.53519	3.39498	4.03863	2.93572	3.56081	3.55748	1.69783	1.54484	1.61397	1.55902	1.55308	-0.158564	-0.199973	0	-0.346165	-0.13146	-0.104258	85839179	85832376
RPS19BP1	5.55051e-09	1.24365e-09	3.36388	up	45.0572	48.8231	54.9796	46.6829	52.0529	195.463	195.027	199.776	189.047	198.015	167.171	-1.68628	-1.62533	-1.40203	-1.64736	-1.50071	0.268813	0.141067	0.316206	0.126195	0.214404	0	39928860	39925096
TUBB2B	2.67781e-10	1.96812e-11	3.36325	up	2.63289	3.15971	3.03161	2.64061	2.88536	8.16381	8.64135	8.20458	7.82231	8.04597	7.7823	-1.81424	-1.58456	-1.66974	-1.82343	-1.72823	0.00775361	0.100507	0.0194132	0.0155444	0.0116696	0	3227968	3224494
GINS4	3.96859e-10	3.58169e-11	3.35931	down	11.7272	11.5655	11.1954	11.2534	11.6257	3.33443	2.91337	3.57071	2.93858	3.01246	3.35874	1.66685	1.6165	1.59749	1.59991	1.63916	-0.0880308	-0.237649	0	-0.194653	-0.201178	-0.0235548	41402565	41386724
ERCC4	2.40087e-09	4.13379e-10	3.35589	up	3.3529	3.11368	3.05303	3.59968	2.90069	9.06321	8.89487	9.02464	9.48968	8.98679	9.3954	-1.61327	-1.75521	-1.80117	-1.52004	-1.86541	0.00200105	0	0.00200105	0.107495	0.00571513	0.0968406	14046205	14014013
SREBF1	3.17825e-09	5.97768e-10	3.35469	down	48.0541	49.9873	52.4924	48.2913	48.7191	18.9198	17.2934	19.9256	14.8953	17.1499	15.9479	1.52744	1.54565	1.67158	1.53034	1.555	-0.0692921	-0.186211	0	-0.363566	-0.190731	-0.271281	17740325	17714662
RPL3	1.44819e-11	1.59658e-13	3.35365	down	1964.59	2087.95	1942.47	1982.66	1949.46	358.016	395.453	372.302	377.19	379.722	360.114	1.61627	1.6661	1.71552	1.6271	1.68722	-0.119874	-0.0762434	0	-0.10121	-0.10121	-0.10121	39715670	39708888
TAL1	5.81699e-11	1.6787e-12	3.35349	down	52.3614	55.7762	53.7783	52.7608	53.1551	18.7876	18.1883	20.4463	17.5733	19.4569	17.8374	1.6078	1.65526	1.66736	1.6078	1.63564	-0.113201	-0.149203	0	-0.183169	-0.0585146	-0.16126	47695443	47681960
EGR1	4.53309e-08	1.59628e-08	3.3529	down	15.5239	19.651	14.8678	18.4276	14.1756	4.5021	5.06998	4.72426	5.22164	5.0018	5.07533	1.57217	1.89149	1.51011	1.82003	1.41863	-0.251274	-0.0614274	-0.187787	0	-0.0799782	-0.0370522	137805004	137801184
CPT2	3.84387e-10	3.39019e-11	3.35157	down	9.82996	9.76106	9.23597	9.0324	9.36076	2.58393	2.64518	2.35672	2.25349	2.77004	2.36585	1.69238	1.65658	1.58878	1.55011	1.59166	-0.114783	-0.0579847	-0.212012	-0.230996	0	-0.157827	53679869	53662100
TBCD	5.18061e-11	1.37321e-12	3.35026	down	29.2597	29.5668	29.9731	29.587	30.9672	10.6339	10.3749	10.1791	9.35962	9.29357	9.41744	1.64993	1.62526	1.69542	1.65477	1.7254	0	-0.00781441	-0.056731	-0.118733	-0.153507	-0.107922	80901062	80709936
FOXD1	2.27526e-08	7.13416e-09	3.34812	up	1.94419	2.55882	2.06299	1.92139	2.2382	6.3797	5.41867	5.20059	6.05838	5.61456	6.21108	-1.67764	-1.29934	-1.65719	-1.70608	-1.54005	0.254729	0.0928402	0	0.254729	0.117525	0.283944	72744352	72742080
ZNF274	3.11707e-09	5.83187e-10	3.34769	up	2.59016	3.06057	2.46554	2.57898	2.48967	7.20011	7.09012	7.06442	7.70095	7.97933	7.01758	-1.65872	-1.45049	-1.77808	-1.68381	-1.76619	0.0292554	0.0328696	0	0.174897	0.17658	0.0406492	58724927	58694396
LZTS1	6.36308e-10	7.00819e-11	3.34597	down	9.53572	10.8768	9.52013	10.1902	10.2683	3.08142	2.51564	2.72296	2.59887	2.71869	2.62826	1.50988	1.71262	1.51611	1.6254	1.61795	0	-0.254764	-0.15065	-0.16485	-0.151345	-0.154574	20112803	20103676
THAP8	3.57194e-07	1.70145e-07	3.3421	down	5.42649	6.75837	6.4906	5.63268	5.94103	1.43921	1.37546	1.7894	1.10994	1.72441	1.50925	1.30631	1.66715	1.59674	1.35416	1.4443	-0.335617	-0.358474	0	-0.639471	-0.0658153	-0.202752	36545664	36525888
MRPL40	1.0262e-09	1.32324e-10	3.34209	down	22.6055	26.6668	23.2136	23.5137	24.7085	7.78446	7.72569	8.93598	7.18098	7.77811	6.93391	1.48051	1.68598	1.5326	1.53227	1.60727	-0.181729	-0.166754	0	-0.236423	-0.170464	-0.282765	19423596	19420036
RBM5	1.9728e-10	1.19409e-11	3.33816	up	24.8503	26.1292	26.9938	25.069	27.6924	100.97	104.843	96.5221	105.656	102.938	107.607	-1.72477	-1.69019	-1.57832	-1.71807	-1.5632	0.0521421	0.0686469	0	0.131903	0.0854769	0.16669	50156397	50126340
CCND3	2.11529e-09	3.52942e-10	3.33607	down	298.978	327.87	314.397	299.902	305.592	100.46	100.705	108.802	90.0608	95.1631	84.9057	1.50702	1.58883	1.61213	1.47533	1.57697	-0.126475	-0.156053	0	-0.291616	-0.197237	-0.345183	42016610	41902672
PSD4	1.93745e-10	1.15133e-11	3.33466	down	25.8103	27.4368	26.4751	25.6385	26.6303	8.99593	9.41429	8.9125	7.61586	8.76242	7.82973	1.59958	1.65309	1.65005	1.57821	1.64062	-0.0768042	0	-0.0806828	-0.22913	-0.0911949	-0.201561	113960677	113931560
CDCA3	3.23727e-10	2.62492e-11	3.33191	up	28.8668	31.516	31.5809	30.2004	31.5305	118.466	124.73	126.708	127.938	113.537	115.173	-1.69356	-1.60513	-1.54804	-1.63296	-1.5707	0.109035	0.13456	0.237688	0.200631	0	0.075716	6960456	6957971
POMGNT1	1.06281e-09	1.38653e-10	3.32788	down	25.4555	27.0126	27.7397	26.6391	27.6561	8.65453	9.20062	10.3149	7.67043	8.50641	8.59094	1.48132	1.52816	1.62518	1.53901	1.60156	-0.221581	-0.125762	0	-0.317942	-0.22904	-0.183008	46685977	46654352
SH3GLB2	7.33201e-10	8.57177e-11	3.32587	down	38.0955	39.6575	39.98	36.1925	38.5089	13.7406	14.5234	14.0467	11.6508	13.7866	12.1502	1.60462	1.62927	1.70193	1.53148	1.64059	-0.0861564	0	-0.0576723	-0.258203	-0.0623913	-0.208493	131790579	131770312
CEP76	1.06982e-10	4.76403e-12	3.32577	up	9.31284	9.20949	9.17269	9.53019	8.63211	32.2952	32.429	32.3343	35.6878	32.2016	32.7801	-1.65905	-1.70194	-1.68838	-1.62882	-1.80928	0.0109539	0	0.0068264	0.143976	0.011847	0.0435557	12702776	12661954
NAA25	6.0616e-10	6.54511e-11	3.32255	up	6.05697	6.2138	6.39342	6.39793	6.10291	19.9349	20.9849	19.2202	21.7327	20.0648	23.1959	-1.64551	-1.62355	-1.56851	-1.5546	-1.64726	0.0602097	0.13131	0	0.190311	0.0764303	0.288166	112546635	112464496
CLDN15	2.02843e-10	1.2453e-11	3.32147	up	4.66028	4.75316	5.04285	4.90887	5.00304	15.2512	14.7736	17.4623	14.5085	15.3201	15.2996	-1.72948	-1.70782	-1.61552	-1.65599	-1.63948	0.0264091	0.00125766	0.216528	0	0.056561	0.0722294	100882101	100875376
EIF2S3	2.21448e-11	3.39879e-13	3.32132	down	88.9997	92.9722	85.7153	90.2815	87.1308	31.6841	29.7792	33.1766	32.3411	31.8808	32.6701	1.68765	1.70491	1.65304	1.7008	1.65753	-0.0605989	-0.157845	0	-0.0352478	-0.0463185	-0.00580597	24096927	24073064
CYFIP2	2.62443e-11	4.36837e-13	3.31822	down	80.36	81.4783	83.3003	79.147	83.6393	29.157	30.0448	30.3327	27.8163	28.8489	28.0516	1.67159	1.61735	1.74017	1.63634	1.7263	-0.0464363	-0.0133753	0	-0.105734	-0.0654092	-0.081388	156822606	156693088
ARMCX3	1.069e-09	1.40239e-10	3.31736	up	6.70862	7.11575	8.10973	7.58112	6.9682	24.4485	24.7511	24.3353	25.4949	25.6276	25.148	-1.80809	-1.72082	-1.49731	-1.61034	-1.77162	0.0164075	0.0285468	0	0.0844278	0.0828056	0.0782175	100882831	100878120
PRKRIP1	5.48162e-08	1.99369e-08	3.31184	up	10.7389	9.3619	12.6679	10.5528	11.7908	43.1277	43.3342	36.3511	43.7052	38.0802	40.2922	-1.59573	-1.84805	-1.30876	-1.62419	-1.45286	0.243359	0.230005	0	0.262151	0.0689607	0.165806	102067129	102036800
PPDPF	2.06724e-08	6.34785e-09	3.31141	down	62.5046	77.0377	72.9191	64.976	73.06	28.0097	25.0072	28.6106	23.1142	21.9546	23.3786	1.38649	1.62356	1.62461	1.43468	1.61439	-0.019177	-0.19237	0	-0.292538	-0.369764	-0.27036	62153524	62152132
SMG1P1	7.75605e-11	2.78731e-12	3.31099	up	13.7944	12.3579	13.1616	12.9125	12.9542	47.9637	49.9173	49.5963	51.6936	48.6061	50.4097	-1.58816	-1.79191	-1.65593	-1.69624	-1.71009	0	0.0178151	0.0449681	0.0921817	0.00252295	0.0752764	22503541	22448328
ZFAND2A	4.4065e-09	9.28062e-10	3.30709	up	12.6967	14.5504	11.0459	13.5113	13.1757	46.7545	52.3871	46.3475	50.814	50.2982	48.7788	-1.67121	-1.48058	-1.89078	-1.57553	-1.62836	0.0159011	0.138492	0	0.121622	0.101501	0.0801001	1199855	1192542
NEAT1	6.80869e-08	2.57938e-08	3.30662	down	62.3994	54.4234	66.4457	56.1359	61.6497	23.875	17.2153	23.3285	21.5192	20.0173	23.0388	1.64004	1.39106	1.74543	1.46703	1.62316	0	-0.456612	-0.0410976	-0.138939	-0.242031	-0.0333972	65194003	65190268
DTD1	8.27722e-07	4.32648e-07	3.30651	down	7.5629	8.27719	8.22902	8.47981	7.78202	2.07589	2.15684	3.16014	1.7118	1.80129	1.98706	1.08306	1.20921	1.22528	1.27829	1.11784	-0.580278	-0.507813	0	-0.789181	-0.780786	-0.597394	18744560	18568556
TSR3	1.21464e-08	3.28736e-09	3.30531	down	23.0194	28.1888	26.869	23.9046	25.8571	8.77745	8.92872	7.42203	8.07396	9.57722	7.34502	1.39976	1.66218	1.65145	1.45178	1.56861	-0.131242	-0.0886157	-0.34789	-0.184957	0	-0.315473	1401873	1399240
ING3	8.82256e-10	1.09185e-10	3.30509	up	10.8472	10.1038	9.50231	9.67181	9.46717	35.6215	36.3762	32.6234	38.1768	35.6435	37.4555	-1.42985	-1.57181	-1.64139	-1.62545	-1.66731	0.129435	0.136202	0	0.224392	0.126745	0.208403	120615711	120590816
CHML	3.93156e-10	3.50152e-11	3.30197	down	10.8785	10.3574	10.2416	11.0471	10.9842	2.92101	2.69785	3.289	2.98204	3.00106	3.03798	1.64643	1.53983	1.56694	1.67467	1.65303	-0.170937	-0.242854	0	-0.0750926	-0.10419	-0.0498124	241799232	241792160
TAF2	3.46233e-10	2.93018e-11	3.30163	up	10.0809	8.95134	9.82307	9.77369	9.87176	34.1415	33.4589	34.7844	36.7751	34.3984	36.6941	-1.5661	-1.79591	-1.60874	-1.62586	-1.62166	0.0466552	0	0.0702944	0.147606	0.0542493	0.158338	120845074	120743016
TMIGD2	4.89746e-09	1.05791e-09	3.29995	down	10.5039	9.9453	9.06422	9.2529	9.30387	2.41637	2.47442	2.90773	2.53374	2.4496	2.82314	1.74048	1.61756	1.48356	1.52414	1.51715	-0.270372	-0.214522	-0.0111805	-0.139024	-0.240115	0	4302428	4292224
LANCL1	9.42012e-11	3.83842e-12	3.2993	down	45.6002	42.7973	41.4111	44.7503	42.5641	15.272	14.9317	16.6796	15.1256	15.6248	14.6392	1.7098	1.56785	1.57317	1.68212	1.59797	-0.12731	-0.137681	0	-0.0973368	-0.0710781	-0.142473	211341499	211295968
TMEM99	7.44833e-09	1.78882e-09	3.29804	up	3.27596	3.52795	3.78255	3.78928	3.33305	9.41244	11.0087	9.44687	10.3288	11.6936	9.20086	-1.69766	-1.60159	-1.51449	-1.48554	-1.7053	0	0.224599	0.00845718	0.170309	0.30423	0.0165715	38992526	38975344
RNF212	1.6176e-09	2.45996e-10	3.29704	down	14.9382	15.1093	13.2588	14.6369	14.2884	4.83619	4.48403	3.99309	3.92066	4.17392	4.61156	1.6579	1.65452	1.47954	1.62279	1.57452	-0.00714612	-0.0878925	-0.259983	-0.207389	-0.177481	0	1107352	1065265
ANKS3	8.69108e-09	2.15116e-09	3.29671	up	4.40834	4.33327	3.61766	3.78722	3.79457	12.3798	12.7084	12.3677	11.278	11.5921	10.462	-1.40028	-1.45353	-1.77244	-1.66981	-1.66481	0.177427	0.221789	0.174128	0.0937581	0.106009	0	4784378	4746510
ABTB1	5.51119e-09	1.23245e-09	3.28566	down	10.2213	11.2832	10.0253	9.26458	10.9463	3.36323	2.61258	2.69092	2.78351	2.89953	2.83454	1.52371	1.65845	1.50077	1.3547	1.62128	0	-0.312494	-0.272449	-0.180688	-0.177709	-0.163064	127399769	127391776
DHX58	1.61499e-06	9.00707e-07	3.28529	down	8.15058	8.88213	8.69933	8.8203	8.00218	2.38758	2.32956	3.15224	1.52602	2.0546	2.37948	1.22059	1.33968	1.32563	1.35039	1.16537	-0.37831	-0.39801	0	-0.946771	-0.582602	-0.308441	40264751	40253420
STAT5A	3.26281e-09	6.19976e-10	3.28377	down	18.3961	19.97	17.9189	18.7483	17.5454	6.02906	6.33512	6.52286	5.08496	6.29152	5.00476	1.61062	1.68567	1.57975	1.62653	1.525	-0.103241	0	-0.00144911	-0.259175	-0.0143631	-0.280796	40463960	40439564
QPRT	3.07189e-10	2.43042e-11	3.28202	down	39.9643	42.3511	39.2659	37.9855	40.9895	14.8314	15.7446	14.1296	13.5219	13.9171	12.6953	1.57044	1.61618	1.55804	1.49698	1.60465	-0.102	0	-0.163642	-0.180867	-0.161885	-0.263577	29709314	29690440
GPN2	6.95213e-10	7.90493e-11	3.28198	up	8.27969	9.85054	9.01447	8.72925	9.67675	33.4595	34.2306	31.7393	32.6595	31.3131	30.0829	-1.78306	-1.52131	-1.65005	-1.69908	-1.54249	0.125054	0.141637	0.0518203	0.0908213	0.0428886	0	27216869	27205872
ZNF395	4.03457e-10	3.67175e-11	3.28029	down	15.1292	15.0984	14.4085	14.8528	13.3917	4.51918	4.56093	4.64531	3.86197	4.63294	4.19028	1.70797	1.6825	1.63801	1.67979	1.50164	-0.0698342	-0.0320213	-0.0288315	-0.196028	0	-0.104321	28243977	28203100
ABCB10	9.64613e-10	1.21776e-10	3.27777	down	32.8785	30.3622	29.7903	31.9502	31.1038	11.3505	10.5398	12.3105	9.61086	10.2202	10.1782	1.63744	1.46652	1.49294	1.5869	1.53758	-0.111349	-0.18504	0	-0.277285	-0.228691	-0.208272	229694442	229652320
LOC100289092	1.81505e-05	1.21441e-05	3.27424	down	9.20294	10.2017	11.4265	8.00238	11.5822	3.25067	3.23815	1.61509	3.17102	2.7755	2.89651	1.35261	1.49871	1.72311	1.11111	1.72182	-0.0302154	-0.0266541	-0.972904	0	-0.223738	-0.124615	28891242	28890276
APITD1	2.32517e-08	7.30323e-09	3.27397	down	15.4142	13.7146	13.6796	15.2481	13.736	4.01447	4.29565	4.22626	4.0283	5.5534	4.03547	1.51699	1.30671	1.33006	1.493	1.31661	-0.448385	-0.338028	-0.374146	-0.363589	0	-0.386042	10502872	10490158
LOC493754	8.61452e-08	3.37802e-08	3.26902	up	4.90503	4.34297	5.31114	3.93567	3.77985	13.0175	13.5951	13.2667	13.3975	13.7749	13.2482	-1.4704	-1.6976	-1.36042	-1.85687	-1.92335	0	0.065953	0.00535846	0.0709076	0.0855246	0.0550323	66043498	66018552
ZDHHC12	8.1371e-08	3.16267e-08	3.26836	down	23.2166	28.1078	25.4225	25.5125	28.2434	9.24824	8.82887	11.0673	7.07951	9.12344	7.17737	1.25695	1.50184	1.40972	1.38933	1.54499	-0.225648	-0.262155	0	-0.51085	-0.224904	-0.504436	131486408	131483152
BZW2	1.07215e-08	2.81712e-09	3.26769	down	51.4825	48.7257	46.1884	49.0713	45.7769	17.4589	18.6894	13.9719	18.4387	17.6385	18.0281	1.69388	1.58232	1.56551	1.63187	1.53341	-0.104242	0	-0.413614	-0.00401735	-0.0832915	-0.0360813	16746148	16685758
LOC440311	1.13242e-08	3.01415e-09	3.26751	down	8.66824	10.0074	7.69226	8.77928	8.00835	2.25274	2.19416	2.16407	2.41475	2.36955	2.264	1.62339	1.83594	1.4113	1.64552	1.46654	-0.161866	-0.17723	-0.185762	0	-0.0684514	-0.0766098	95400293	95398592
RBCK1	1.74639e-09	2.73612e-10	3.2656	down	34.7407	34.9721	37.9187	30.9096	33.8613	12.0221	12.35	13.1241	10.7536	12.5176	11.3152	1.63757	1.60093	1.7828	1.46882	1.59109	-0.110255	-0.0493615	0	-0.208491	-0.0333476	-0.145166	411610	388708
HILPDA	2.81289e-09	5.09822e-10	3.26286	down	26.4572	29.7567	29.9978	26.3581	28.9866	8.74296	9.48353	11.134	9.18762	10.096	8.77738	1.44416	1.58205	1.64783	1.42864	1.58024	-0.29863	-0.178803	0	-0.188425	-0.102175	-0.249297	128098472	128095880
JMJD7	4.36938e-09	9.17607e-10	3.26264	down	6.48728	5.88644	6.57006	6.1675	7.27184	1.71635	1.75942	1.51687	1.61933	1.68729	1.52733	1.63301	1.4404	1.64577	1.53845	1.80453	-0.0513452	0	-0.22011	-0.063526	-0.0647684	-0.161881	42129785	42120280
PIGM	6.93181e-09	1.6378e-09	3.26237	down	9.80564	9.53994	10.2002	9.55864	10.3133	2.7621	2.46817	3.16235	2.35183	3.07852	2.62721	1.52247	1.45434	1.60735	1.47458	1.59271	-0.190457	-0.319184	0	-0.336609	-0.018374	-0.189148	160001783	159997456
GM2A	5.46918e-11	1.5074e-12	3.26152	down	19.9784	18.7472	18.789	19.1985	18.5861	6.08363	6.37357	6.48187	6.05826	5.94374	5.59582	1.71008	1.58585	1.64249	1.64922	1.60535	-0.103755	0	-0.0160868	-0.0405328	-0.0947173	-0.14659	150649953	150632608
C20orf197	3.09879e-08	1.02288e-08	3.26092	down	8.25692	6.4868	6.42629	7.27655	7.25741	1.90408	2.10396	1.85308	1.6479	1.82744	1.68344	1.78092	1.35913	1.34098	1.55336	1.53694	-0.174278	0	-0.180798	-0.302932	-0.220924	-0.267166	58648008	58630980
ARHGAP4	3.90542e-09	7.94423e-10	3.2606	down	28.9603	32.1336	31.0034	28.129	32.8184	11.3821	10.8363	11.5045	9.00026	11.0862	9.2345	1.54471	1.65593	1.65846	1.49152	1.7186	-0.00478435	-0.0459843	0	-0.254127	-0.0159283	-0.226958	153191714	153172832
FGFR1OP	2.85656e-10	2.16434e-11	3.25557	up	15.599	16.6598	16.6182	15.7264	15.3098	61.126	61.3432	59.2464	65.2202	55.6126	63.0629	-1.59849	-1.52287	-1.49467	-1.59254	-1.63542	0.151514	0.1186	0.10775	0.229545	0	0.197274	167454066	167412816
IMMP2L	3.94736e-05	2.76341e-05	3.25473	down	5.86615	5.17378	5.46369	5.60953	5.96299	1.48564	1	1.81824	2.13243	1.07749	1.33481	1.14724	0.930452	1.02074	1.06161	1.1609	-0.581486	-1.30458	-0.26111	0	-1.01462	-0.668301	111202573	110303104
PLEKHA2	2.06397e-10	1.28496e-11	3.25413	down	26.9682	27.0449	26.6763	27.9027	25.1136	9.00602	8.40659	9.75926	9.42836	8.56846	8.69613	1.62936	1.59725	1.63135	1.67521	1.52162	-0.108161	-0.175053	-0.00396204	0	-0.156611	-0.104092	38831430	38758752
BTBD7	2.88727e-10	2.20633e-11	3.25219	up	3.87128	4.25591	3.92804	4.13507	4.38163	11.9653	11.7039	13.2578	11.498	11.9992	12.5695	-1.73178	-1.60349	-1.74409	-1.63628	-1.55115	0.00511861	0	0.133966	0.00217605	0.0323763	0.114663	93799385	93703896
NICN1	1.76481e-08	5.24561e-09	3.25012	down	11.5951	12.6673	12.6555	12.9235	13.5064	3.80073	4.35351	3.11362	3.39447	4.12707	3.81319	1.37911	1.5003	1.53628	1.55988	1.61125	-0.193378	0	-0.445182	-0.26627	-0.0634332	-0.130498	49466757	49459764
TRAPPC13	1.069e-09	1.40269e-10	3.24992	up	11.4903	11.69	10.917	12.5592	12.7009	42.172	43.4177	40.6118	47.598	45.9854	42.7747	-1.64716	-1.64367	-1.71789	-1.50208	-1.49759	0.054872	0.0685916	0	0.21048	0.175902	0.0824871	64961954	64920556
PRPF39	5.98099e-10	6.42737e-11	3.24652	up	16.0628	15.4575	14.2269	15.1773	16.3134	55.8602	56.7768	57.8594	60.4568	57.0218	63.7183	-1.5536	-1.63185	-1.7356	-1.64838	-1.54529	0.0119948	0	0.0693522	0.119412	0.0358171	0.219112	45584804	45553300
SPNS3	1.34169e-09	1.91131e-10	3.24546	down	31.0126	33.6668	32.0175	32.7639	30.299	11.7524	11.6527	12.7217	9.9422	10.8949	9.78926	1.50775	1.58678	1.57003	1.58627	1.46493	-0.103948	-0.0921757	0	-0.264873	-0.177091	-0.293526	4391499	4337218
NOC3L	1.49898e-09	2.22611e-10	3.2435	up	8.78549	7.76035	8.76449	8.58781	8.28122	27.2138	28.8187	26.9857	29.9854	30.0544	31.1503	-1.50946	-1.73463	-1.5148	-1.54959	-1.63501	0.0149698	0.0911331	0	0.16358	0.158021	0.225413	96122683	96092992
CD69	5.63692e-09	1.26788e-09	3.2435	down	35.3905	37.5602	32.8526	40.9375	34.7165	13.429	12.4982	12.4211	11.3667	14.633	12.427	1.48342	1.53156	1.39183	1.70325	1.45377	-0.136718	-0.214366	-0.241449	-0.314909	0	-0.201265	9913497	9905081
PPP1R15A	8.32064e-09	2.04509e-09	3.24075	up	9.63707	12.8861	11.0675	11.6472	10.5796	39.5763	41.1756	39.7732	40.9467	41.3812	39.854	-1.90198	-1.43761	-1.65812	-1.58087	-1.75308	0.00216246	0.034831	0	0.0437427	0.0678735	0.0313745	49379319	49375648
MSH2	9.47523e-09	2.39851e-09	3.23976	up	2.86164	2.69907	2.90647	3.03794	3.03985	8.01286	8.60106	6.56503	8.4324	7.81123	8.49697	-1.41771	-1.51376	-1.44485	-1.33772	-1.37476	0.26709	0.374107	0	0.387623	0.248477	0.391462	47710367	47630204
RRS1	1.22952e-09	1.71298e-10	3.2396	up	3.73547	3.39303	4.09729	3.48152	3.6216	11.2694	10.4037	10.484	9.45818	10.2978	10.6576	-1.54934	-1.7178	-1.42617	-1.67633	-1.61816	0.176547	0.0988731	0.0822432	0	0.0791113	0.152763	67342968	67341264
DEF8	7.27059e-10	8.43992e-11	3.23891	up	17.4565	18.8754	17.5187	17.3519	19.9903	70.5548	70.6124	73.9145	68.1409	69.3745	62.8678	-1.62729	-1.54042	-1.61004	-1.63639	-1.42374	0.172623	0.132441	0.232823	0.102524	0.127163	0	90034468	90015136
DDX47	3.94677e-10	3.52777e-11	3.23835	up	23.5623	25.2685	23.3655	23.5842	24.7862	82.9182	97.2622	85.4822	100.287	94.9283	90.7348	-1.59344	-1.52564	-1.58182	-1.59033	-1.51682	0	0.180598	0.0505805	0.259778	0.180598	0.130338	12982915	12966279
TDRD9	3.77795e-08	1.29035e-08	3.23791	down	8.98248	8.99697	7.74976	8.62568	7.55527	1.99201	2.11287	2.66529	2.27732	2.21266	2.15667	1.5885	1.5677	1.33214	1.52502	1.27944	-0.440751	-0.317426	0	-0.164425	-0.247383	-0.249031	104519004	104394816
DDX10	8.74862e-11	3.35685e-12	3.23644	up	9.98734	10.4354	10.3336	10.0084	10.8596	34.8922	38.004	38.8377	37.8239	35.3255	37.9254	-1.65883	-1.61865	-1.58969	-1.66337	-1.53469	0	0.0953078	0.144263	0.111859	0.0112004	0.12555	108811648	108535816
LSG1	4.50867e-09	9.57093e-10	3.23622	up	7.39986	7.85503	7.6102	8.33623	6.72158	25.157	25.7332	23.6623	26.8721	24.7981	26.4608	-1.60919	-1.52261	-1.56552	-1.40876	-1.78781	0.0981259	0.122546	0	0.202759	0.075367	0.194379	194393206	194361520
THAP7	1.89921e-08	5.74086e-09	3.22833	down	19.2864	22.2132	16.8084	20.1652	22.7409	7.12678	7.20202	6.30256	5.75683	6.71568	6.20982	1.5128	1.67441	1.31191	1.57458	1.73651	-0.0341649	0	-0.213707	-0.252199	-0.106079	-0.166354	21356404	21354060
CD68	9.30907e-09	2.34437e-09	3.22723	down	7.77938	8.3439	6.57804	7.97159	7.55683	2.04515	2.2315	1.99751	1.94643	1.85922	2.0004	1.58903	1.68094	1.29906	1.62486	1.52144	-0.150404	0	-0.150404	-0.169277	-0.284173	-0.129128	7485429	7482804
RGS19	7.64161e-08	2.94366e-08	3.22476	down	22.4458	27.2984	24.3686	24.6041	23.4433	8.30928	9.40191	10.2228	6.94516	7.86001	6.64039	1.30586	1.55441	1.44147	1.42768	1.35471	-0.267851	-0.0922763	0	-0.445018	-0.324787	-0.504258	62711324	62704536
RSAD1	6.08996e-11	1.79763e-12	3.22416	down	27.7163	28.9504	26.6696	27.0028	25.9356	9.53799	9.32144	9.22076	8.75873	10.0094	8.68386	1.62726	1.65064	1.58174	1.57411	1.51967	-0.0798666	-0.0934322	-0.12007	-0.141509	0	-0.154566	48563336	48556188
BIVM	5.5329e-10	5.78886e-11	3.22127	down	15.8708	13.9407	14.4287	15.1978	14.4888	4.89911	4.45583	4.2262	4.50341	4.74631	4.50708	1.73627	1.51071	1.59454	1.66414	1.58666	0	-0.110725	-0.195535	-0.0506234	-0.00837278	-0.049746	103493888	103451400
CTDSP1	3.96859e-10	3.5738e-11	3.22031	down	18.3675	18.559	19.6939	18.5523	19.1627	6.70747	6.68676	6.07986	5.66265	5.77806	5.82494	1.53969	1.51159	1.65669	1.53601	1.58769	-0.0228577	0	-0.168231	-0.182211	-0.195509	-0.156395	219270664	219263056
AP4M1	3.29324e-08	1.1023e-08	3.21841	down	9.59811	10.7014	10.2548	10.3133	9.50682	3.37329	2.95586	2.5816	2.35489	3.26022	2.57496	1.40434	1.56581	1.53704	1.52675	1.37679	0	-0.149809	-0.343004	-0.41629	-0.0165703	-0.299532	99704803	99699128
DALRD3	3.02116e-10	2.3511e-11	3.21734	down	15.9258	18.7408	16.2767	16.6395	17.3257	5.26114	5.30703	5.27696	5.25427	5.39745	5.75836	1.48461	1.69868	1.52971	1.54677	1.60991	-0.170199	-0.116883	-0.159444	-0.112845	-0.112226	0	49058504	49052920
EEF1E1-MUTED	0.00750682	0.00645284	3.21545	up	2.1604	1	4.03143	1	1	2.00132	3.24168	5.20051	7.50083	9.10188	2.99809	-0.883656	-1.78227	0.019822	-1.78225	-1.78227	-0.633034	0.0546292	0.654166	1.1866	1.39503	0	8102828	8013799
PTCHD3P1	1.50562e-08	4.30758e-09	3.21457	up	3.81646	4.34427	3.5343	4.37007	4.37475	11.8342	12.8689	12.1534	11.786	10.6025	11.8075	-1.62281	-1.4379	-1.80014	-1.41636	-1.42708	0.119044	0.251264	0.15979	0.167429	0	0.165101	29711299	29698500
JRK	1.54082e-08	4.42993e-09	3.21448	down	8.56734	8.67771	10.1487	8.41332	9.15758	2.59941	2.38859	2.92152	2.25499	2.25202	2.35963	1.40213	1.39107	1.69992	1.36386	1.49448	-0.167379	-0.269334	0	-0.290521	-0.338649	-0.219873	143751401	143738880
COQ2	4.78984e-08	1.70171e-08	3.21168	up	3.96232	3.88635	3.27054	3.99227	3.48645	10.8194	10.3687	8.69114	10.4977	11.7477	10.9362	-1.28999	-1.33731	-1.64473	-1.29564	-1.5262	0.284976	0.253036	0	0.292624	0.412595	0.344073	84206067	84184976
RSBN1L-AS1	1.03344e-07	4.15296e-08	3.21054	up	2.0494	1.82003	2.39167	1.57001	2.0875	4.97542	4.98119	5.11285	5.38126	4.45116	5.36815	-1.42669	-1.62196	-1.24589	-1.82349	-1.46369	0.125989	0.153211	0.156595	0.288413	0	0.274622	77326662	77313168
TXNRD3	3.28226e-07	1.54641e-07	3.20623	down	6.85394	6.02212	5.54079	5.76364	5.81906	1.57534	1.17593	1.3947	1.62102	1.81937	1.62103	1.68887	1.44332	1.31783	1.38553	1.39568	-0.221069	-0.603178	-0.384175	-0.101506	0	-0.0978431	126373967	126325896
SIX5	6.40206e-08	2.40112e-08	3.20614	down	7.22588	8.77137	8.66253	6.8663	7.22106	2.14644	2.14933	2.36713	1.9019	1.94914	1.85651	1.37683	1.67703	1.68306	1.2915	1.3612	-0.167725	-0.143704	0	-0.286315	-0.300369	-0.319365	46272497	46268040
NOP58	1.79971e-09	2.8478e-10	3.206	up	34.1102	32.0101	28.8377	33.2641	32.9167	116.155	128.368	110.322	132.4	119.552	126.749	-1.44687	-1.5871	-1.68672	-1.49365	-1.51371	0.0755081	0.176848	0	0.250639	0.0959601	0.212021	203168384	203130512
UBR3	1.51704e-10	7.91969e-12	3.20542	up	5.91624	5.92585	5.93558	6.3515	6.49204	19.7185	18.7948	19.5972	19.7604	19.1086	20.5267	-1.66745	-1.68893	-1.67141	-1.55109	-1.52549	0.0650349	0	0.045578	0.0884662	0.0205297	0.138229	170940639	170684016
PRAF2	7.08599e-09	1.68549e-09	3.20184	down	35.2154	40.9594	39.5024	39.4101	39.7009	13.9748	12.4633	16.7513	12.8673	14.9783	13.4075	1.31503	1.50023	1.49584	1.47975	1.49366	-0.245561	-0.379826	0	-0.311883	-0.131099	-0.263622	48931662	48928816
DGKQ	4.81875e-07	2.37552e-07	3.20118	down	7.23035	8.65052	8.90168	7.32146	9.2305	2.68775	2.22793	2.71066	1.97526	1.98102	1.91728	1.19536	1.47474	1.54843	1.21602	1.59687	-0.0292984	-0.271501	0	-0.416621	-0.456987	-0.459518	967348	952671
COX7B	6.03524e-11	1.7743e-12	3.20088	up	185.973	197.094	182.253	183.4	195.321	500.188	566.453	503.27	569.699	594.846	522.149	-1.62147	-1.58756	-1.60516	-1.65093	-1.52902	0.0219049	0.0986795	0	0.0986795	0.159883	0.0986795	77160881	77154960
AGA	4.07892e-08	1.41166e-08	3.19892	up	1.8768	2.48491	2.26362	2.37371	1.89018	5.82504	5.28272	5.76451	5.23218	6.42697	5.16597	-1.785	-1.39346	-1.56446	-1.45074	-1.81263	0.0957546	0.0114274	0.0827775	0.0153646	0.252641	0	178363657	178351936
CNOT4	1.77651e-10	1.00615e-11	3.19871	up	7.55197	7.35687	7.49184	7.24192	7.20615	23.6808	25.0841	22.7122	25.2151	24.1627	25.8722	-1.51092	-1.55552	-1.52914	-1.58419	-1.60443	0.0757303	0.156281	0	0.170569	0.0972629	0.224047	135194875	135046544
ANKRD17	1.80236e-10	1.04222e-11	3.19779	up	13.9016	12.6338	12.8998	13.7709	13.2448	47.9097	49.9947	46.1729	50.8941	48.0386	51.1606	-1.5182	-1.69907	-1.6271	-1.54047	-1.61621	0.0548019	0.0783091	0	0.130936	0.0418487	0.155274	74124502	73940504
LIG4	2.48225e-09	4.31416e-10	3.19553	down	65.8592	57.1149	55.1626	63.1596	57.195	21.7557	20.026	22.7725	22.0177	22.8536	23.1173	1.75158	1.4867	1.50405	1.68339	1.54622	-0.106245	-0.226959	-0.0505371	-0.0758386	-0.0304394	0	108870716	108859792
POLR1B	3.08618e-09	5.75073e-10	3.1953	up	3.09149	2.83957	3.23315	2.93511	2.92348	7.62066	8.63158	7.30823	8.7865	7.74687	8.53356	-1.45192	-1.59663	-1.43984	-1.54642	-1.57765	0.0536888	0.231474	0	0.290297	0.093538	0.251744	113334727	113299488
ABHD11	1.26731e-05	8.3049e-06	3.19504	down	6.62418	5.06929	4.9851	4.98666	5.40246	1.21554	1.35495	1.82181	1.44878	1	1.55261	1.61359	1.15878	1.13116	1.12665	1.25396	-0.592133	-0.417284	0	-0.269164	-1.04708	-0.188381	73153190	73150424
ATP6V0A1	9.627e-10	1.21389e-10	3.19491	up	8.4264	8.93551	9.46475	9.28907	10.3069	32.5121	31.9576	31.5008	31.0912	32.921	32.1055	-1.78602	-1.71666	-1.58788	-1.62609	-1.46788	0.0603566	0.0189648	0.0125303	0	0.0858688	0.0554857	40674597	40610860
GSTM2	9.36739e-08	3.71172e-08	3.19364	down	12.1951	12.7928	13.209	12.8309	12.4048	4.37097	4.54854	4.09679	2.74575	3.98677	3.56034	1.39846	1.45926	1.54123	1.48461	1.41168	-0.0770407	0	-0.161973	-0.601411	-0.172559	-0.283932	110226619	110210640
COCH	5.5775e-08	2.03459e-08	3.19319	down	7.0451	7.21785	6.46971	7.09543	8.11581	1.8335	1.84152	1.7947	1.85526	2.39834	1.6653	1.32675	1.36483	1.17773	1.34102	1.548	-0.395547	-0.357938	-0.408613	-0.317343	0	-0.460553	31359822	31343740
ATRAID	3.45082e-09	6.68602e-10	3.19308	down	71.3332	71.5485	73.4315	72.6752	72.8732	25.8175	27.046	31.3726	23.8906	28.4475	25.017	1.44582	1.40014	1.50606	1.45599	1.47843	-0.272986	-0.217798	0	-0.380817	-0.138837	-0.295536	27440046	27434898
ARRB1	6.57574e-09	1.54301e-09	3.18793	down	4.9801	4.77265	5.21415	5.03453	5.00432	1.42499	1.09867	1.37779	1.13257	1.17486	1.3084	1.51654	1.43815	1.58098	1.52642	1.49999	0	-0.343633	-0.0400491	-0.261458	-0.259108	-0.0569776	75062875	74971168
SNAPIN	6.66968e-11	2.22034e-12	3.18788	down	23.7306	22.9489	24.1216	23.9192	23.815	7.9535	7.98819	7.56311	7.90259	7.9349	8.41998	1.57921	1.5062	1.63052	1.59412	1.57852	-0.118218	-0.0884914	-0.184822	-0.0706596	-0.107116	0	153634328	153631136
SCN8A	5.43656e-10	5.60702e-11	3.18727	up	2.22597	1.9465	2.36068	2.20662	2.28818	5.71757	5.73816	5.89644	5.77907	5.27041	5.61977	-1.53739	-1.74605	-1.4857	-1.55367	-1.5481	0.0819392	0.11951	0.110238	0.161655	0	0.115498	52206648	51985020
KLHL22	5.83453e-08	2.14979e-08	3.18265	down	6.43126	7.67649	7.62497	7.50234	7.31187	1.98583	1.73729	1.79509	2.16829	2.26807	1.72429	1.24286	1.52992	1.5247	1.50057	1.44055	-0.228339	-0.393099	-0.341124	-0.0198419	0	-0.352651	20850170	20795804
GPAM	9.36562e-09	2.36367e-09	3.1823	up	2.57274	2.03244	2.7355	2.61907	2.59826	6.61147	6.12661	6.88725	6.38556	7.0642	6.3866	-1.5194	-1.88132	-1.47445	-1.51088	-1.55326	0.0627472	0	0.117261	0.0721171	0.165542	0.0755746	113943537	113909624
EIF3L	1.42188e-12	2.61261e-15	3.18073	down	379.332	393.09	365.189	379.956	360.949	114.715	121.272	116.056	121.526	118.388	120.791	1.65455	1.62217	1.62217	1.61044	1.63517	-0.0832372	-0.0493617	-0.0484791	-0.00873327	-0.0529585	0	38284789	38245376
C20orf24	1.5992e-10	8.67705e-12	3.18072	up	46.9421	48.7432	50.5449	50.2181	48.1022	171.325	191.208	160.618	192.765	180.646	183.111	-1.5961	-1.59306	-1.49325	-1.51434	-1.5683	0.0682669	0.150373	0	0.198587	0.10719	0.173634	35240960	35234136
IKZF5	5.24065e-10	5.2905e-11	3.18002	up	8.45525	8.38375	8.61694	8.93296	8.64514	27.6733	27.0817	28.396	32.1825	29.7985	30.0003	-1.57218	-1.61963	-1.54375	-1.48053	-1.55506	0.0441079	0	0.0724115	0.252818	0.143458	0.176044	124768366	124750320
RPL13AP6	1.13413e-05	7.38923e-06	3.17969	down	9.58958	9.89591	8.74953	9.70715	11.0433	2.71435	2.83878	2.80332	4.58457	2.11188	2.12841	0.946837	0.973951	0.793335	0.962717	1.17338	-0.745588	-0.657004	-0.689561	0	-1.08132	-1.01958	112697013	112696360
TMC8	2.26834e-08	7.11e-09	3.17953	down	14.5652	15.0971	17.6301	14.1303	16.5682	5.62051	4.76358	5.48273	4.1456	5.09026	4.51432	1.43291	1.4649	1.73598	1.37914	1.61623	0	-0.186382	-0.0290704	-0.322971	-0.0996423	-0.219818	76139049	76126856
NBN	7.62303e-11	2.68837e-12	3.17865	down	11.943	10.9833	11.1193	11.7995	11.2149	3.35215	3.49832	3.65875	3.20279	3.31798	3.20567	1.66407	1.51428	1.56228	1.65424	1.55751	-0.111806	-0.0453024	0	-0.100037	-0.0959683	-0.114519	90996899	90945560
PHKA2	1.71342e-09	2.64828e-10	3.17471	down	8.09699	8.56166	8.97847	8.01636	8.15639	2.27538	2.3063	2.23736	2.44008	2.05671	2.32449	1.49116	1.55395	1.66358	1.46759	1.48324	-0.164237	-0.131921	-0.158759	0	-0.294448	-0.0589379	19002480	18910416
FAM214A	1.16492e-09	1.58769e-10	3.17348	up	5.92331	5.27487	5.51545	5.83907	5.84368	17.5691	16.6951	16.6506	19.3233	17.812	18.4344	-1.48996	-1.69592	-1.62006	-1.52386	-1.52625	0.0741708	0.00555992	0	0.225783	0.097151	0.166471	52970820	52873516
SLC30A7	2.69209e-09	4.78652e-10	3.16814	up	5.34606	4.8398	4.95464	5.80813	5.15245	15.7291	14.5384	16.8399	16.5614	15.474	16.65	-1.4879	-1.65443	-1.6158	-1.35884	-1.56086	0.0893934	0	0.186082	0.196034	0.0935524	0.20336	101447311	101361632
RPP30	1.9939e-09	3.25205e-10	3.16792	up	12.3185	11.4105	11.0666	11.0632	11.4868	39.1035	42.3506	36.6758	44.992	39.7991	43.3291	-1.3795	-1.53432	-1.54702	-1.55733	-1.50917	0.0962148	0.185088	0	0.294255	0.118057	0.254795	92668312	92631712
HSPBP1	5.02086e-09	1.09512e-09	3.16775	up	10.1716	12.4959	9.77568	11.1769	11.1972	38.6869	41.5067	37.8827	37.1438	40.0892	37.3009	-1.71626	-1.39743	-1.78176	-1.56411	-1.56931	0.0586934	0.139547	0.0194325	0	0.109424	0.0190125	55791751	55773592
RASGRP1	8.50364e-10	1.04595e-10	3.1675	down	40.6382	38.2884	35.6726	41.2062	38.4278	14.4321	13.9487	16.2356	13.8356	13.6844	13.3567	1.5744	1.44088	1.40039	1.60036	1.5014	-0.160449	-0.189726	0	-0.175731	-0.211384	-0.221848	38857007	38780300
ZHX2	2.52599e-09	4.4011e-10	3.16644	up	3.32732	3.52261	3.58229	3.73841	4.22345	10.3513	10.2085	10.7533	9.6259	10.3467	9.80146	-1.75102	-1.68042	-1.67872	-1.58568	-1.38507	0.0505855	0.0536919	0.0915301	0	0.063139	0.0211182	123986755	123793904
C10orf2	1.13377e-07	4.63092e-08	3.16594	up	3.73451	4.26503	4.60383	4.52064	3.27687	11.7958	10.9647	11.459	11.6493	12.4672	11.2051	-1.71242	-1.51489	-1.38994	-1.3948	-1.94979	0.0713153	0	0.0270624	0.105427	0.166445	0.0513356	102754158	102747296
ZNF672	6.09131e-09	1.39708e-09	3.16305	down	24.7287	28.9105	25.116	26.6734	26.5381	10.0122	10.1587	9.74317	7.47709	8.87381	8.4535	1.42717	1.62412	1.46948	1.53517	1.52938	-0.0375872	0	-0.0780251	-0.359863	-0.179779	-0.210236	249143714	249132528
FAM129B	3.62648e-08	1.22843e-08	3.16071	down	5.35817	6.04602	5.5958	6.50373	5.70542	1.63603	1.43031	1.76168	1.29645	1.35424	1.53318	1.3064	1.48441	1.36654	1.63605	1.39297	-0.129786	-0.286904	0	-0.382943	-0.376331	-0.161892	130341268	130267616
HES6	3.80292e-09	7.63811e-10	3.15797	down	19.9381	21.115	18.6913	17.3592	20.2829	6.82021	7.18595	6.60616	6.51565	5.82183	5.79658	1.55566	1.60182	1.48225	1.34995	1.58327	-0.0896842	0	-0.143443	-0.104494	-0.274055	-0.254771	239148681	239146912
ZC3H4	4.85221e-09	1.0468e-09	3.15783	up	4.67588	5.54538	5.65721	5.36695	4.72247	16.8003	15.5715	14.7613	15.9061	15.2341	15.8801	-1.70793	-1.45536	-1.40863	-1.49594	-1.71241	0.178635	0.0910261	0	0.141947	0.06616	0.139516	47617009	47567448
FANCL	6.86459e-08	2.60279e-08	3.15673	down	15.0529	14.8301	14.2607	14.8728	13.7645	4.43915	5.17263	4.13334	4.98339	3.74363	5.2607	1.50954	1.46722	1.43192	1.48955	1.35429	-0.283186	-0.0412352	-0.376758	-0.0660255	-0.480354	0	58468515	58386376
ZNF25	3.59162e-09	7.07687e-10	3.15559	down	5.54795	5.67255	5.3531	5.65534	5.13313	1.30888	1.28024	1.49927	1.27621	1.46071	1.53273	1.52354	1.54611	1.45941	1.54763	1.38182	-0.286758	-0.287338	-0.0776322	-0.242931	-0.102589	0	38265453	38238792
YBX2	9.19756e-11	3.68817e-12	3.15538	down	13.6806	13.4962	13.0036	13.3534	12.8527	4.48556	4.17037	3.85275	3.93488	4.09568	4.15227	1.63248	1.58155	1.55805	1.58518	1.50927	0	-0.0817297	-0.194718	-0.0936329	-0.0940981	-0.0428526	7197876	7191570
KPNA2	3.94692e-10	3.53653e-11	3.15525	up	86.6027	91.7591	90.7838	90.135	94.6629	282.13	320.683	282.24	328.931	290.219	312.48	-1.6291	-1.60644	-1.54915	-1.57706	-1.50148	0	0.110819	0.0208302	0.18196	0.00712204	0.189911	66042970	66031848
WDR47	2.40865e-09	4.14979e-10	3.15414	up	7.11353	6.24558	6.67447	7.08151	6.48875	20.7375	21.9717	20.0959	22.9827	20.5696	23.298	-1.44462	-1.67256	-1.54845	-1.449	-1.60748	0.0543432	0.131785	0	0.206505	0.0484433	0.235867	109584850	109512840
C11orf1	1.83676e-08	5.51505e-09	3.15271	down	25.0135	22.1514	21.4037	20.5141	23.5766	6.78391	6.77305	8.6927	7.66781	7.39136	8.40703	1.66585	1.45069	1.45353	1.37653	1.56707	-0.321011	-0.298817	-0.0049901	-0.105649	-0.192669	0	111754797	111749944
ASB16-AS1	2.28687e-07	1.02603e-07	3.14984	down	7.29645	7.70684	9.24281	8.13592	7.74976	2.31608	1.93158	1.85393	2.44502	2.61098	2.01934	1.25757	1.33905	1.66167	1.43531	1.34313	-0.193197	-0.417581	-0.486338	-0.0535892	0	-0.336879	42264085	42253340
TPM2	1.38241e-08	3.86543e-09	3.14938	down	22.1166	24.4262	26.6687	21.4353	24.0434	9.02051	7.67928	8.84512	6.76699	8.42246	7.97489	1.4439	1.55106	1.73402	1.39429	1.55652	0	-0.183146	-0.0254433	-0.321375	-0.0734074	-0.111282	35690053	35681988
AKAP2	6.61472e-11	2.09732e-12	3.14896	down	58.7966	58.5921	57.6927	59.1417	58.215	22.6013	22.3456	23.4335	19.9874	22.0423	21.1	1.58399	1.52315	1.58485	1.58736	1.57354	-0.0499144	-0.0633712	0	-0.19565	-0.0734134	-0.123435	112934791	112810880
GYS1	2.19388e-09	3.69677e-10	3.14701	down	22.4177	25.7151	21.6464	23.5113	22.3487	8.32137	7.42651	8.85477	7.48605	8.33981	6.79133	1.48802	1.6495	1.45204	1.55016	1.46829	-0.0801594	-0.19889	0	-0.158624	-0.0642602	-0.292334	49496610	49471380
BAG1	2.02277e-09	3.33193e-10	3.14695	up	4.70608	5.27414	4.60176	4.88351	4.36747	14.0964	14.8263	13.8601	14.4475	13.0873	14.4282	-1.54673	-1.38426	-1.62075	-1.50555	-1.70376	0.0832851	0.165369	0.0584369	0.153562	0	0.149788	33264759	33252468
KRBA1	9.10459e-08	3.59185e-08	3.14328	down	6.56514	6.30988	6.44254	5.81114	6.30471	1.81227	1.64466	2.03764	1.42191	1.3762	1.60289	1.43123	1.34875	1.38911	1.2159	1.33982	-0.194353	-0.314647	0	-0.458548	-0.577118	-0.299202	149431664	149412144
MFSD2A	1.86864e-07	8.15965e-08	3.14272	up	2.60544	3.25388	2.17209	2.81066	2.89016	6.49389	7.9803	7.91647	6.35223	7.08516	7.09298	-1.53793	-1.23739	-1.85595	-1.44432	-1.43239	0	0.300632	0.260799	0.0332668	0.138618	0.169182	40435628	40420784
GPR160	1.96654e-06	1.11611e-06	3.14233	down	6.7358	6.8401	7.1067	7.9658	7.78944	1.77238	1.93796	2.05794	1.46654	2.86449	1.85546	1.00941	1.01951	1.09383	1.28072	1.23388	-0.695878	-0.533887	-0.449549	-0.889227	0	-0.577629	169803183	169755728
DHX29	8.90982e-10	1.10651e-10	3.14091	up	11.2082	10.8185	9.85767	11.4198	10.2147	36.984	36.5941	36.8488	38.002	36.0338	39.7001	-1.51651	-1.59032	-1.72253	-1.48113	-1.69051	0.0388336	0.00248909	0.0285878	0.0789518	0	0.157056	54603521	54552072
ELL	4.37875e-10	4.10803e-11	3.1349	up	4.98593	5.82357	5.49698	5.6515	5.08483	16.4227	17.018	17.0376	16.1004	16.0075	15.6988	-1.72856	-1.498	-1.5821	-1.5384	-1.7163	0.0206678	0.0846567	0.0676124	0.0349822	0.00657272	0	18632937	18553472
NMD3	3.25736e-09	6.18588e-10	3.13441	up	12.8762	11.8648	11.7595	12.8133	11.2423	40.9282	43.6441	38.7896	47.1441	43.825	45.293	-1.38809	-1.54788	-1.52703	-1.39692	-1.62295	0.0802636	0.147854	0	0.267926	0.175389	0.238283	160969795	160939104
G6PD	5.80031e-10	6.15013e-11	3.13268	down	25.4354	30.4535	28.7344	27.2982	30.438	10.7172	9.98162	9.91927	9.58899	9.88846	10.1451	1.42676	1.65419	1.62357	1.52425	1.68916	0	-0.0697537	-0.104565	-0.0973594	-0.0807996	-0.0303836	153775787	153759600
EPHB6	1.66589e-09	2.54781e-10	3.13171	down	14.7522	15.1207	15.8788	14.5956	14.8872	4.96677	5.10445	5.52283	4.14143	4.77575	4.37836	1.4715	1.48949	1.5946	1.44934	1.47961	-0.13578	-0.0659642	0	-0.303949	-0.154509	-0.240049	142568847	142552784
BRPF3	2.89323e-10	2.21402e-11	3.12727	up	3.42353	3.97806	3.81714	3.96388	3.72539	10.6364	10.3801	10.6066	9.71915	10.4706	10.7776	-1.71862	-1.49139	-1.58413	-1.49974	-1.60752	0.0685406	0.0611131	0.0595329	0	0.0672984	0.131258	36200567	36164548
GSTK1	3.13338e-09	5.87593e-10	3.12687	down	55.9598	53.8931	56.0829	53.576	56.0047	21.2218	22.014	21.3023	22.498	20.8012	17.2755	1.55599	1.45715	1.5791	1.47532	1.55971	-0.0966191	-0.0445771	-0.0993195	0	-0.117844	-0.357231	142966222	142960528
FAM53B	2.09287e-10	1.31877e-11	3.12443	down	18.9122	19.5794	21.1896	18.596	20.1515	6.85797	6.71181	6.53305	6.61018	6.88176	6.14994	1.55765	1.56707	1.73076	1.5224	1.64355	-0.00750971	-0.0170977	-0.0899525	-0.0166287	0	-0.104678	126432930	126307864
ZNF593	2.33827e-06	1.34922e-06	3.12431	up	11.2397	14.1539	8.1033	10.0924	12.9662	38.9769	41.171	38.3074	35.3066	39.7429	38.9947	-1.47963	-1.13166	-2.03332	-1.65887	-1.26326	0.144438	0.197696	0.109164	0	0.167825	0.162033	26497364	26496388
TMEM107	1.78944e-10	1.0248e-11	3.12342	down	17.4584	17.847	16.0998	18.1544	18.1143	6.23623	5.86669	5.44763	5.82027	5.72011	5.61728	1.58351	1.59066	1.47266	1.63961	1.64365	0	-0.033025	-0.158725	-0.00806832	-0.0757835	-0.0670466	8079714	8076296
KTI12	1.47256e-09	2.17096e-10	3.12297	up	6.29594	6.32204	6.50338	5.67626	6.35289	20.4595	19.9197	17.6903	19.0637	21.0655	18.7471	-1.46486	-1.47134	-1.42213	-1.6506	-1.47229	0.212277	0.169046	0	0.125975	0.257188	0.115554	52499472	52497776
RCBTB2	5.59217e-09	1.2554e-09	3.12185	down	16.1057	15.4356	16.9017	16.1607	18.7182	5.35697	4.91233	5.97382	5.88092	5.16331	5.57466	1.46225	1.37822	1.54391	1.46509	1.6821	-0.185544	-0.273788	-0.063061	0	-0.210335	-0.0837991	49107316	49063096
RPL13AP3	5.63141e-08	2.05791e-08	3.12165	down	9.42935	9.21712	10.4345	8.83552	9.66901	2.4516	2.43189	2.57957	3.05029	3.22384	2.68028	1.40623	1.35382	1.5986	1.29849	1.43745	-0.392561	-0.388819	-0.309982	-0.0383343	0	-0.210647	56234435	56232960
TMTC4	1.2764e-09	1.79486e-10	3.12165	down	10.2572	11.2313	11.2691	10.8097	11.0439	3.43668	3.47407	3.43292	2.70634	3.4555	3.04733	1.47156	1.59602	1.62745	1.55689	1.58035	-0.0286417	-0.00513542	-0.0257857	-0.265923	0	-0.129647	101327103	101256088
ZNF256	1.52832e-09	2.2862e-10	3.12133	up	5.55081	4.758	5.00019	4.95431	4.59796	14.9278	14.0629	15.1327	15.1042	14.1785	15.235	-1.38459	-1.63981	-1.55891	-1.57498	-1.70551	0.0599933	0	0.0827599	0.122426	0.0186093	0.132613	58459077	58452200
MYC	1.08432e-09	1.43507e-10	3.12064	down	21.6183	22.9267	19.4327	22.2726	21.0965	6.80759	7.54849	8.26444	6.94688	7.61407	6.70734	1.52486	1.57553	1.39295	1.55669	1.47999	-0.248817	-0.0928135	0	-0.169597	-0.0845489	-0.21926	128753680	128748312
ZNF571	2.98204e-08	9.77898e-09	3.12024	up	2.50909	2.56515	2.06694	2.48579	2.95502	6.37251	6.08678	6.47615	6.08682	7.07395	6.36247	-1.56319	-1.53595	-1.89132	-1.57902	-1.36174	0.0135484	0	0.0395274	0.0224388	0.177269	0.079679	38085673	38055152
CYB5D1	2.67899e-09	4.75164e-10	3.12005	up	5.92209	4.96911	5.78881	5.01422	5.48755	15.6853	16.558	17.3762	15.7445	16.7028	16.7511	-1.39918	-1.69337	-1.45455	-1.68356	-1.5415	0	0.0880272	0.14601	0.0489717	0.11212	0.127692	7765600	7761063
MMAB	5.52478e-09	1.23728e-09	3.11982	down	6.77933	6.3845	6.09825	6.51685	6.73155	1.73029	1.75826	1.74442	1.46721	2.03753	1.64954	1.50759	1.39555	1.31071	1.43988	1.46988	-0.243667	-0.205099	-0.214232	-0.401714	0	-0.235735	110011358	109991520
AHCTF1P1	3.79399e-10	3.33389e-11	3.11625	up	2.44234	2.47677	2.49383	2.45543	2.27731	6.17715	5.70714	6.12379	6.52359	6.32368	6.36932	-1.51679	-1.50623	-1.51844	-1.50911	-1.66505	0.0564539	0	0.0434802	0.18971	0.123686	0.166791	162364413	162355584
LOC100506071	7.62602e-08	2.93682e-08	3.11607	down	7.5798	7.14491	6.1064	6.39132	7.13548	1.7496	1.6486	2.0176	1.69196	2.18603	1.73634	1.56333	1.45818	1.18957	1.28247	1.44422	-0.346601	-0.413851	-0.117349	-0.336912	0	-0.298346	31359014	31345384
TBC1D1	7.82706e-12	5.03892e-14	3.11581	down	31.0159	31.546	31.0431	30.1116	31.7157	11.8509	11.2831	11.7091	10.7493	10.7729	11.1973	1.60172	1.58438	1.61417	1.54963	1.62863	0	-0.0405672	-0.0164819	-0.0801554	-0.0987518	-0.0274417	38140796	37892704
ARHGEF9	6.4627e-09	1.51166e-09	3.11488	down	8.13456	8.88058	8.11451	8.9715	8.52832	2.63815	2.42879	2.68106	2.023	2.28795	2.26817	1.41398	1.53592	1.40544	1.57967	1.47064	-0.0447265	-0.141429	0	-0.370792	-0.21453	-0.176789	63005426	62854848
PDSS2	1.766e-09	2.783e-10	3.11474	up	5.42361	4.89768	4.95486	5.68251	4.95316	15.2931	15.4895	14.6301	16.4251	16.3594	15.0087	-1.45765	-1.62558	-1.60898	-1.38825	-1.62383	0.0572407	0.0957139	0	0.19277	0.171167	0.0726068	107780779	107473760
ZNF383	2.9576e-07	1.3765e-07	3.11293	up	3.58253	4.2386	3.8864	3.71255	2.75772	9.95186	9.80651	9.16761	9.18378	11.4085	9.24348	-1.52613	-1.27947	-1.42938	-1.4916	-1.95179	0.106431	0.107872	0	0.0496252	0.298931	0.0527444	37734574	37717364
RPS24	2.96288e-11	5.38007e-13	3.1107	down	1950.51	2060.82	1860.24	2035.43	1860.09	389.21	397.819	398.865	379.62	409.846	364.778	1.51474	1.56044	1.53308	1.58292	1.53308	-0.0831833	-0.143901	0	-0.143901	-0.0618887	-0.121428	79816571	79793520
SPN	1.49676e-10	7.78147e-12	3.11023	down	45.7465	45.8133	49.5598	46.7532	47.6695	18.3262	17.6462	19.4968	16.6108	17.8005	17.0821	1.50356	1.45371	1.60655	1.52361	1.54794	-0.080286	-0.125	0	-0.188624	-0.116228	-0.14954	29681823	29674270
CDKN2AIP	7.75605e-11	2.80877e-12	3.10849	up	20.278	20.2927	19.4186	18.5088	20.6269	71.221	69.8531	74.9722	73.0221	75.2762	70.825	-1.52383	-1.55831	-1.55989	-1.66443	-1.499	0.0690126	0	0.13267	0.0860443	0.110551	0.0524588	184369049	184365792
PRDM10	1.98912e-09	3.23996e-10	3.1044	up	3.96401	4.45646	4.55357	4.2711	4.94244	12.9216	12.2194	13.8889	12.2346	12.4448	12.307	-1.75791	-1.57963	-1.55778	-1.64689	-1.41344	0.0560513	0	0.142751	0.0218325	0.0152569	0.0232213	129872730	129769600
TMTC3	2.47326e-09	4.29586e-10	3.10368	up	2.15564	1.96936	2.01261	1.94511	1.88198	5.02813	4.49756	4.5669	5.25995	5.29191	4.94735	-1.37203	-1.51791	-1.52784	-1.52124	-1.60469	0.128463	0	0.00311661	0.241999	0.21618	0.161645	88593664	88536072
CKS1B	6.61472e-11	2.12142e-12	3.10237	up	207.951	220.891	222.631	210.696	213.484	542.986	595.102	565.911	594.524	581.436	531.631	-1.61284	-1.57408	-1.504	-1.63296	-1.56955	0.0319643	0.0319643	0.114315	0.133696	0.0161695	0	154951725	154947120
TBCEL	4.78965e-09	1.03123e-09	3.10061	up	2.5278	2.37334	2.6828	2.56022	2.12836	6.10043	5.86444	6.55902	6.43373	6.2277	6.08693	-1.50005	-1.60463	-1.44137	-1.48265	-1.80414	0.00828624	0	0.104333	0.142481	0.070869	0.0699525	120960354	120894800
USP36	7.43236e-10	8.72961e-11	3.09992	up	6.27803	5.71898	6.32164	5.70527	5.76403	18.7258	19.2325	17.1164	17.7296	18.0014	18.9655	-1.41944	-1.59699	-1.4244	-1.59272	-1.5818	0.13203	0.179243	0	0.0830708	0.0838513	0.176784	76836969	76792960
CDK20	1.58062e-07	6.77343e-08	3.0998	up	2.39415	2.2168	1.59831	2.17952	2.12907	5.15994	4.9509	5.61457	5.10442	4.90701	5.22646	-1.34348	-1.465	-1.98738	-1.49101	-1.57209	0.0353773	0.006423	0.138221	0.0742915	0	0.108001	90589695	90581360
NBEAL2	9.95944e-09	2.55768e-09	3.09957	down	17.9557	19.0119	22.5082	17.7613	20.4681	7.12195	6.51646	7.16018	5.84031	6.5204	6.34312	1.43768	1.48725	1.78489	1.41725	1.62792	-0.000333548	-0.0881755	0	-0.196881	-0.0990467	-0.101958	47051194	47021172
SLC2A4RG	1.79053e-09	2.82746e-10	3.09931	down	22.1542	25.9833	24.9793	23.6489	24.8105	9.28483	9.45491	8.09778	8.28379	7.80319	8.02913	1.36961	1.56101	1.55909	1.46125	1.53045	-0.0415478	0	-0.214378	-0.130605	-0.249295	-0.178171	62375403	62371208
GAS7	9.18853e-11	3.63489e-12	3.09716	down	26.6822	27.3937	29.5517	27.5082	28.5525	10.2288	10.2459	10.3616	9.74773	9.41425	9.79437	1.5326	1.53414	1.70013	1.57173	1.63321	-0.0196841	0	-0.0133979	-0.0387862	-0.110076	-0.0375471	10101868	9813925
DNAJA1	3.51183e-10	2.99105e-11	3.095	up	100.176	104.853	92.8218	105.936	96.7433	302.129	327.253	294.765	344.412	333.416	326.9	-1.51227	-1.50727	-1.59284	-1.44887	-1.54946	0.0373087	0.0737696	0	0.194598	0.154363	0.186746	33039062	33025208
HES4	4.43689e-09	9.37797e-10	3.09476	down	43.1455	47.3855	46.5298	41.0746	43.6988	18.7267	16.8487	15.0362	15.1923	17.4294	18.1194	1.47557	1.55597	1.58138	1.39308	1.4734	0	-0.135468	-0.305221	-0.250479	-0.0901413	-0.0223804	935552	934341
AGTRAP	1.04162e-06	5.574e-07	3.09278	down	7.91827	7.80382	9.46546	8.47748	8.99941	2.26037	3.3178	2.54738	1.96216	2.65636	1.98962	1.09985	1.05753	1.40711	1.21102	1.2964	-0.529208	0	-0.343971	-0.677544	-0.277441	-0.658984	11810828	11796141
ABHD15	1.90552e-09	3.05436e-10	3.09247	down	5.76633	5.77467	6.04483	5.72855	5.35901	1.62702	1.55491	1.44915	1.2856	1.52028	1.56957	1.54758	1.5302	1.61422	1.53118	1.41291	-0.017476	-0.0503964	-0.169469	-0.274985	-0.0969183	0	27894042	27887688
WAC	7.82706e-12	4.25561e-14	3.09164	up	39.2993	40.2632	36.7599	39.3688	37.0663	136.737	142.071	138.484	142.659	138.007	140.469	-1.57011	-1.56567	-1.64298	-1.56665	-1.65413	0.0220847	0	0.0447173	0.0447173	0.00615501	0.0531235	28912041	28821420
CORO7	1.59717e-08	4.62994e-09	3.09158	down	12.0823	14.289	14.2149	12.9183	13.9672	4.45138	4.2922	5.23328	3.71186	3.96416	4.13092	1.21668	1.4602	1.48574	1.33037	1.43683	-0.218683	-0.247714	0	-0.380073	-0.34876	-0.259031	4466962	4404542
ZNF496	3.53783e-09	6.92118e-10	3.09125	down	16.9204	20.5713	19.3403	19.5063	17.42	6.17034	6.14893	7.19781	6.27764	5.87116	6.31248	1.33935	1.5949	1.56359	1.54895	1.37819	-0.213513	-0.169602	0	-0.120864	-0.236851	-0.118327	247495045	247463616
SNHG11	5.41988e-07	2.70584e-07	3.08823	up	4.22034	6.11075	6.55913	5.01494	5.09911	16.6363	16.6313	16.2048	15.7248	16.2221	14.1863	-1.87067	-1.27496	-1.14044	-1.5855	-1.5674	0.184953	0.190634	0.14646	0.144766	0.167102	0	37079564	37075296
RALGPS1	6.64488e-08	2.51015e-08	3.08804	down	10.4083	8.75512	8.95883	9.072	9.09716	2.55575	3.00874	3.18443	2.19137	2.71308	2.37256	1.61847	1.29522	1.36088	1.38494	1.37283	-0.296868	-0.0550224	0	-0.444338	-0.198768	-0.326334	129985445	129677056
MZB1	1.35362e-07	5.70006e-08	3.08716	down	144.686	142.826	157.246	142.097	150.744	57.7512	58.2901	67.2308	44.3875	50.784	53.4206	1.29325	1.23571	1.45635	1.23571	1.36628	-0.235354	-0.251371	0	-0.614749	-0.422717	-0.328719	138725605	138723264
CDT1	3.24094e-10	2.63581e-11	3.08368	down	96.3737	115.984	101.896	101.771	103.523	43.2634	41.0027	40.2799	37.3264	38.5388	37.681	1.42749	1.60035	1.502	1.47417	1.50754	0	-0.0964804	-0.0948272	-0.202889	-0.161776	-0.178093	88875666	88870184
DDX39A	7.94383e-11	2.91387e-12	3.08291	up	60.7334	66.0549	65.7369	61.0114	67.8001	217.722	234.123	212.977	219.448	217.3	214.156	-1.66464	-1.57992	-1.52659	-1.65549	-1.50218	0.0292664	0.09482	0.0247407	0.0343361	0	0.0480013	14530195	14519609
SMEK2	1.15917e-10	5.36559e-12	3.08136	up	19.549	18.6641	18.6799	18.2146	18.1	67.075	64.8634	64.9345	71.4752	66.5323	70.611	-1.47239	-1.57398	-1.52102	-1.58368	-1.58605	0.0712357	0	0.0240221	0.155022	0.056242	0.150346	55844796	55775512
LOC550112	9.27786e-09	2.32648e-09	3.08088	up	4.89774	5.23189	5.38134	4.37418	4.54216	13.7289	14.7321	15.9441	13.9816	13.3808	13.8093	-1.51576	-1.42482	-1.3765	-1.71581	-1.66336	0.0180397	0.126471	0.219387	0.0810397	0	0.0596178	68588222	68566992
ZNF691	5.79654e-06	3.60247e-06	3.08055	down	8.66393	8.12015	7.7899	8.0584	7.71589	2.65647	2.42538	1.72531	1.61143	3.19434	2.23842	1.27701	1.13961	1.08653	1.14646	1.06397	-0.274622	-0.387717	-0.864259	-0.915913	0	-0.440325	43318146	43312244
MVB12A	3.86326e-09	7.81254e-10	3.07907	down	24.6171	24.9599	23.7902	23.2118	23.8442	9.18428	8.99873	9.11676	7.21244	9.08985	7.24429	1.57201	1.55584	1.54017	1.48578	1.51679	-0.00196791	-0.00180697	-0.0066936	-0.258634	0	-0.261147	17536140	17530912
TMEM87A	4.8385e-10	4.7224e-11	3.07883	up	12.3155	12.1639	13.1248	12.4181	11.4073	42.7686	43.0436	40.2484	44.2509	44.0171	44.4855	-1.51573	-1.56201	-1.40186	-1.50469	-1.65596	0.0835662	0.0735641	0	0.125961	0.125961	0.156929	42565755	42502724
YY1AP1	8.77773e-11	3.37751e-12	3.07419	up	36.1668	35.6061	35.0331	35.136	33.6056	121.897	134.254	117.182	134.415	124.964	129.7	-1.48173	-1.54263	-1.5136	-1.52673	-1.59597	0.0389419	0.131702	0	0.160614	0.0615921	0.135607	155658823	155629232
GABARAPL1	1.81684e-11	2.35647e-13	3.07182	up	21.6903	21.8031	22.268	22.2629	22.56	77.0793	80.7545	77.0047	83.2019	80.2788	81.938	-1.5814	-1.61584	-1.52801	-1.55435	-1.54094	0	0.0372891	0.0213099	0.102868	0.0547872	0.113656	10375724	10365488
ZNF527	2.4095e-10	1.67097e-11	3.07117	up	2.13669	2.03613	2.12841	2.1165	2.07093	4.85841	5.08207	5.16652	5.58809	5.11048	5.09317	-1.46317	-1.54244	-1.51492	-1.4892	-1.5643	0	0.0908136	0.0786686	0.247661	0.091852	0.114899	37883966	37862056
HECTD2	7.3623e-07	3.80369e-07	3.07009	up	2.84725	3.20394	2.11382	3.55892	3.08781	7.79073	6.7484	7.6579	7.43396	7.54803	7.59756	-1.49659	-1.35228	-1.98138	-1.1857	-1.42599	0.162419	0	0.138516	0.158107	0.140773	0.179558	93274520	93170096
DDTL	6.06697e-09	1.38559e-09	3.06906	down	9.46721	11.5748	10.9727	9.84416	11.0024	3.51821	3.25856	3.0058	2.92977	3.32435	2.97778	1.33005	1.63576	1.58838	1.39232	1.56949	0	-0.088437	-0.209457	-0.179761	-0.0489061	-0.161022	24314748	24309024
ZFX	1.63142e-08	4.77331e-09	3.06751	up	3.91925	3.40715	3.03745	3.70321	3.73473	9.37885	8.73824	9.9907	9.18282	9.51134	9.78641	-1.33259	-1.57611	-1.78191	-1.44958	-1.43283	0.0728757	0	0.155631	0.0973773	0.115389	0.173497	24234372	24167760
CCNE2	6.42624e-10	7.11991e-11	3.06747	down	20.4728	21.0819	18.0163	20.8161	19.762	6.63793	6.34692	7.56895	7.00936	6.78409	6.96581	1.55624	1.55855	1.38948	1.5751	1.50384	-0.172432	-0.197011	0	-0.0423865	-0.132773	-0.0578213	95907482	95892448
PAXBP1	1.88746e-09	3.01928e-10	3.06605	up	21.8046	19.6406	21.4434	20.6349	21.2243	76.4275	69.5065	77.3628	75.9755	72.8115	82.4754	-1.40686	-1.5984	-1.42015	-1.49322	-1.45483	0.156385	0	0.19264	0.130528	0.0757089	0.29486	34144169	34106208
TRIAP1	6.4905e-10	7.26583e-11	3.06394	up	21.3275	22.0605	19.3095	20.2297	18.9884	69.8366	73.0715	68.9373	80.8837	76.9879	73.0372	-1.46031	-1.45362	-1.58546	-1.53841	-1.63681	0.0213718	0.0350585	0	0.200321	0.127218	0.098815	120884215	120881760
VAPB	9.46164e-11	3.91678e-12	3.06247	up	5.84453	5.82797	5.52246	6.20085	6.00525	17.292	18.1403	17.4411	17.943	17.8419	18.0171	-1.5621	-1.58878	-1.66733	-1.47056	-1.52793	0	0.0793319	0.0131927	0.0805225	0.0510092	0.0840788	57026156	56964176
COX10	5.48902e-10	5.71436e-11	3.06085	up	4.89425	5.2909	4.88331	5.43029	5.21796	15.3208	15.514	13.7023	15.3874	15.6103	14.9502	-1.53026	-1.4191	-1.554	-1.37809	-1.44369	0.149725	0.187213	0	0.198457	0.200432	0.157598	14111996	13972718
MPND	9.36739e-08	3.7116e-08	3.05599	down	12.7847	14.2048	15.2961	12.8695	13.1121	4.72755	3.8398	5.56899	4.32079	3.81549	4.33898	1.23832	1.38001	1.53097	1.24868	1.26074	-0.21157	-0.471319	0	-0.263695	-0.471319	-0.261462	4360083	4343523
TYW1	4.23903e-10	3.93114e-11	3.0552	up	6.02447	5.58042	6.11645	6.06936	6.16921	17.1753	18.5536	17.4014	19.2091	17.8911	18.6496	-1.49761	-1.6496	-1.48792	-1.49999	-1.47601	0	0.120811	0.0183887	0.179985	0.0666494	0.148402	66704507	66461792
ATG2B	8.46025e-09	2.08489e-09	3.05383	up	3.8401	3.33397	4.3653	3.84646	4.096	10.6519	9.92271	10.5958	10.4023	10.6604	10.949	-1.53705	-1.78177	-1.35404	-1.56025	-1.44596	0.0682721	0	0.0557005	0.0847824	0.0905905	0.149493	96829678	96747592
CDK5RAP3	5.22022e-10	5.25773e-11	3.05183	down	176.133	167.118	171.85	163.764	176.019	63.6217	64.0626	68.0192	58.3465	65.0541	63.2786	1.54316	1.4473	1.56037	1.41262	1.57967	-0.0934029	-0.109182	0	-0.230734	-0.0716753	-0.101307	46059147	46048428
IFI27L1	1.17631e-08	3.15699e-09	3.05138	down	44.9835	52.0351	52.729	48.7554	56.9479	19.1504	21.0786	21.4214	19.4897	20.704	16.9668	1.34893	1.50458	1.58107	1.44938	1.67894	-0.147368	-0.0076766	0	-0.103782	-0.0313525	-0.291095	94569060	94547640
LRP8	9.05282e-09	2.25929e-09	3.05082	down	7.59922	7.15212	8.18043	7.51572	7.71927	2.22983	2.23867	2.43331	1.88653	1.94194	2.12106	1.4225	1.31566	1.54841	1.40528	1.4359	-0.149779	-0.118384	0	-0.334753	-0.34353	-0.155434	53793821	53708040
ZBTB10	1.54058e-09	2.3194e-10	3.04957	up	6.02238	6.24527	6.73484	6.72447	6.22109	19.8228	17.6961	20.5698	20.1134	18.7695	20.692	-1.55276	-1.50946	-1.3676	-1.37134	-1.52107	0.155572	0	0.196809	0.19523	0.0821714	0.235174	81434610	81398448
EP300	5.54746e-11	1.54581e-12	3.049	up	13.7747	13.7676	14.6453	13.7044	13.7324	49.767	47.561	49.1406	48.0906	50.1901	50.4804	-1.53877	-1.56805	-1.44063	-1.55248	-1.56233	0.102607	0	0.0854058	0.037055	0.0993381	0.130891	41576081	41488612
PLOD1	1.61663e-08	4.71605e-09	3.04839	down	10.2195	11.5317	9.61031	10.6799	11.0963	3.28934	3.62448	3.19556	2.68743	3.66864	2.91391	1.39061	1.55686	1.28878	1.46114	1.51305	-0.158924	-0.027066	-0.194245	-0.353461	0	-0.262055	12035599	11994723
RPL13A	8.61114e-11	3.22964e-12	3.04782	down	689.97	686.248	660.425	686.514	658.644	185.119	207.176	182.132	201.028	197.864	190.835	1.55022	1.55022	1.58728	1.45996	1.63013	-0.092114	-0.00498438	-0.117735	0	-0.0427094	-0.0557523	49995564	49990808
IQSEC1	1.99481e-08	6.08016e-09	3.04772	down	7.61311	7.64198	8.49714	7.58867	8.15055	2.42766	2.02183	2.63803	2.13402	1.98777	2.20541	1.32647	1.32609	1.51599	1.32196	1.42659	-0.126796	-0.365898	0	-0.253714	-0.406916	-0.192531	13114617	12938541
AGBL5	1.00376e-10	4.26855e-12	3.04696	down	36.1486	39.9659	34.9555	37.1361	36.5986	14.5095	14.8918	13.8476	12.856	13.8999	13.9554	1.49665	1.61234	1.46273	1.53864	1.51767	-0.0525143	0	-0.114824	-0.165851	-0.0869834	-0.0704203	27293490	27274490
FRS2	9.47615e-09	2.39976e-09	3.04629	up	3.67002	3.44225	2.96878	3.64511	3.38085	8.71036	8.14683	8.88646	9.43736	9.08627	9.09506	-1.35754	-1.47839	-1.73677	-1.39246	-1.52284	0.0624697	0	0.0898628	0.212513	0.129172	0.162684	69973562	69864128
FAM216A	6.34674e-09	1.47213e-09	3.04573	down	30.3188	30.1355	24.7266	29.4515	27.5159	10.5879	10.5571	9.98335	9.50687	11.9512	9.68473	1.5335	1.48436	1.24005	1.47826	1.37803	-0.176518	-0.158132	-0.25302	-0.268205	0	-0.247813	110928192	110906232
DAGLB	1.13242e-08	3.01431e-09	3.04569	up	5.54859	6.13094	6.83523	5.81054	5.75045	16.6985	20.0458	17.1282	18.9635	18.1812	18.1521	-1.60458	-1.45496	-1.25375	-1.53224	-1.55811	0	0.256093	0.0315495	0.19871	0.127409	0.142475	6487643	6448746
ZNF569	1.15637e-10	5.32442e-12	3.04536	up	7.36764	7.06826	6.63324	7.33245	7.06375	22.0459	21.7605	22.098	21.6727	22.7372	23.0842	-1.50098	-1.57494	-1.68013	-1.50756	-1.58826	0.0199308	0	0.0137453	0.0101347	0.0669928	0.106624	37958339	37902060
NDUFA4L2	1.36297e-05	8.97158e-06	3.04388	up	2.62772	2.43128	1.44883	1.94372	2.35971	4.9816	5.52179	6.26204	3.75604	6.08932	4.66162	-0.893063	-1.03218	-1.83245	-1.34311	-1.10289	0.297931	0.464438	0.577365	0	0.578922	0.272389	57634475	57628684
FNIP1	1.54593e-09	2.3326e-10	3.0432	up	6.44914	7.15421	7.31983	7.42097	7.63162	23.013	20.4912	23.4997	22.8953	22.5452	23.1978	-1.63542	-1.4692	-1.43004	-1.40261	-1.37309	0.163175	0	0.192707	0.167152	0.141811	0.196247	131132756	130977408
EEF2K	2.49483e-10	1.76893e-11	3.04161	down	7.3201	7.31406	6.88908	7.44834	6.97928	1.97442	2.04986	2.0106	2.11161	1.99566	1.84808	1.5346	1.52955	1.42721	1.56283	1.43156	-0.161055	-0.0755994	-0.0914534	0	-0.12794	-0.190057	22300066	22217592
METRN	8.809e-07	4.63586e-07	3.0404	down	15.3916	19.3833	17.4418	14.7453	17.4843	6.7402	6.98561	6.52388	4.43531	4.5701	5.29645	1.21177	1.52095	1.40589	1.14135	1.39915	-0.067446	0	-0.121336	-0.550221	-0.544536	-0.327076	767480	765172
GPSM1	6.31252e-08	2.36003e-08	3.03789	down	7.55716	7.4844	7.74112	7.18308	7.4665	2.60464	1.90274	2.20743	1.92657	1.77647	2.18867	1.34639	1.31954	1.3807	1.2583	1.30454	0	-0.408887	-0.197848	-0.376303	-0.533843	-0.170176	139254057	139221936
LTV1	1.17883e-09	1.6207e-10	3.03721	up	9.91149	8.95839	8.56142	9.68855	9.2905	29.6107	32.035	30.5501	31.2196	28.1421	30.8989	-1.36685	-1.56602	-1.61889	-1.41622	-1.49573	0.0738616	0.171024	0.111031	0.151149	0	0.152947	144184943	144164512
CDC20	1.54602e-10	8.18794e-12	3.03579	up	82.0102	91.3394	87.367	81.8485	91.59	284.676	297.707	279.214	280.934	273.567	267.093	-1.64125	-1.54326	-1.52297	-1.65725	-1.47597	0.0845175	0.0277596	0.0845175	0	0.00679684	0	43828873	43824624
MTRF1L	4.93711e-10	4.84533e-11	3.03539	up	9.10928	8.39372	8.41196	8.36323	8.20277	26.1073	27.9049	25.8629	29.0157	26.6898	28.1115	-1.38986	-1.55858	-1.526	-1.53911	-1.58963	0.0174317	0.104396	0	0.173803	0.0476761	0.14418	153323925	153308400
TNFAIP8	2.92143e-09	5.35849e-10	3.03483	down	57.7716	58.1095	51.5048	57.5746	53.3413	21.7866	22.7571	24.2422	21.1815	21.0677	18.6364	1.51352	1.46784	1.35386	1.49522	1.39728	-0.147667	-0.0851598	0	-0.174809	-0.188437	-0.340353	118730294	118604416
NCKAP1L	1.41608e-11	1.54588e-13	3.03367	down	41.7429	40.5662	42.109	41.6708	43.0123	16.2988	15.7059	16.2688	15.8235	16.2934	16.5395	1.56173	1.47224	1.58364	1.55174	1.59511	-0.0509331	-0.0870237	-0.0575635	-0.0570993	-0.0363979	0	54936899	54891496
PCGF6	1.72399e-08	5.10563e-09	3.0324	up	8.39666	7.53786	7.01431	8.7459	7.33404	25.1027	22.9767	25.1396	26.377	23.8157	24.7235	-1.34921	-1.55261	-1.66732	-1.28417	-1.60353	0.131253	0	0.128864	0.211444	0.0487218	0.134281	105110891	105062552
CBWD6	2.69919e-09	4.80497e-10	3.03096	up	9.29665	7.93253	7.89235	8.2384	7.94873	25.3713	25.9674	25.1723	26.6374	27.8382	26.9172	-1.31317	-1.60361	-1.60542	-1.52953	-1.60261	0.015583	0.040153	0	0.0913897	0.146768	0.11953	69262593	69204536
MIR1244-1	0.00199593	0.00164407	3.02886	down	11374	10767.4	12211.1	12546.6	12369.4	4094.81	5112.49	6234.28	5716.19	6879.15	5770.1	0	1.99847	1.99847	1.99847	1.99847	0	0	0	0	0	0	118310362	118310280
SCARB1	1.06788e-09	1.39891e-10	3.02857	down	10.2206	10.7921	11.3761	10.7334	10.4619	3.22488	3.69313	3.38037	3.05353	3.01535	3.37387	1.39	1.45985	1.56999	1.46816	1.41355	-0.185457	0	-0.124427	-0.194594	-0.252629	-0.0728673	125348519	125262176
UBE2F	2.86403e-09	5.22534e-10	3.02746	down	59.5144	59.3443	50.8388	57.8622	51.8745	22.4516	22.6812	19.174	21.6826	22.7636	21.4006	1.64183	1.57165	1.41769	1.58779	1.43236	-0.0243144	-0.00801897	-0.247854	-0.0579114	0	-0.0689659	238951423	238875584
PPP2CA	6.42624e-10	7.12015e-11	3.02441	up	71.4241	72.8725	64.7125	73.0256	68.2587	222.774	236.152	216.474	243.86	225.218	238.243	-1.46794	-1.49463	-1.59406	-1.45542	-1.53979	0.0331349	0.0744796	0	0.191614	0.0168872	0.201602	133561950	133532144
PLEKHF1	2.58194e-08	8.25206e-09	3.02439	down	9.91037	10.6752	9.91146	8.49606	9.25884	3.03547	2.90089	2.56619	3.09825	2.58958	2.97162	1.51585	1.61353	1.52214	1.25047	1.38274	-0.0858978	-0.120481	-0.298982	0	-0.273943	-0.0588895	30166383	30156326
HIBADH	1.85484e-10	1.08459e-11	3.02428	down	22.2474	21.2698	21.8994	21.63	23.1189	7.953	7.67357	8.16931	7.09688	8.47416	7.36152	1.51881	1.41248	1.51003	1.471	1.56375	-0.0938108	-0.117882	-0.0624499	-0.187753	0	-0.146361	27702620	27565058
PTRH2	4.93466e-09	1.06886e-09	3.02394	up	10.5125	11.1444	10.8802	12.2094	12.3772	38.0017	40.3581	36.454	40.3525	35.9347	42.6445	-1.61289	-1.54153	-1.5472	-1.36981	-1.36547	0.0810218	0.141202	0.0177407	0.161215	0	0.253101	57784856	57774664
CYCS	7.82706e-12	5.03962e-14	3.02261	up	22.1268	22.0178	21.3347	21.7497	20.9423	74.7491	76.8579	75.4161	79.8832	78.9209	78.0487	-1.51731	-1.56692	-1.55715	-1.5491	-1.60366	0	0.00158167	0.0123682	0.0718546	0.0592971	0.0767274	25164980	25158268
RASA3	6.97833e-10	7.97244e-11	3.02192	down	24.9226	25.8186	26.3394	25.6244	25.8912	9.69148	8.92353	10.6753	9.00976	9.46065	8.11441	1.40214	1.41716	1.49912	1.4347	1.45603	-0.122716	-0.205126	0	-0.165241	-0.132581	-0.29616	114898095	114747192
LRIG2	3.00107e-10	2.32248e-11	3.02156	up	3.35846	3.36261	3.41809	3.4903	3.58337	9.51731	8.04293	9.3334	9.31546	8.49163	8.71452	-1.48489	-1.50228	-1.50752	-1.44195	-1.40877	0.19191	0	0.168742	0.210761	0.0596137	0.12625	113667342	113615832
NKD2	5.95664e-09	1.35525e-09	3.02096	down	36.2668	38.3725	39.0094	33.4198	37.506	15.0775	14.6201	14.3279	11.9527	15.6089	13.082	1.43422	1.47853	1.5543	1.3091	1.49146	-0.0733321	-0.0953267	-0.133324	-0.330175	0	-0.216762	1038927	1009076
PPAPDC1B	5.9594e-08	2.20225e-08	3.01944	down	32.8368	32.8657	31.9182	31.29	38.644	13.5463	11.0433	14.8994	12.742	10.8524	13.2745	1.385	1.33228	1.34779	1.30899	1.62591	-0.121946	-0.375164	0	-0.15942	-0.395506	-0.113669	38126738	38120648
SMYD2	2.61183e-10	1.90345e-11	3.01936	down	22.1107	19.8378	19.3022	21.4175	19.2955	7.18687	7.09967	7.18983	6.98645	7.07371	7.33973	1.66097	1.46453	1.48614	1.61012	1.45925	-0.0728345	-0.0652895	-0.0753014	-0.0550444	-0.0797708	0	214510477	214454560
DARS	5.97666e-10	6.41464e-11	3.01871	down	87.5868	88.5563	78.2765	87.3203	77.3834	32.2605	31.4347	35.1087	33.632	31.3439	33.7038	1.58028	1.53957	1.43454	1.57247	1.39511	-0.117369	-0.17116	0	-0.0582838	-0.15098	-0.0394611	136743222	136664256
DNAJB4	1.52136e-08	4.35921e-09	3.01537	up	4.52942	3.96915	4.66606	4.20116	3.98404	10.9631	11.6005	10.7286	12.5332	11.4804	13.0877	-1.33497	-1.56979	-1.3196	-1.47686	-1.57064	0.0333612	0.126368	0	0.250494	0.110787	0.306775	78482995	78470632
TMEM126B	1.87276e-09	2.99173e-10	3.01482	up	16.9819	16.8959	17.833	20.3914	19.1844	61.0801	66.303	66.2435	67.2852	63.6702	63.6646	-1.61942	-1.64893	-1.53068	-1.34971	-1.44105	0	0.0819402	0.110488	0.128783	0.0558095	0.0676494	85347583	85339616
FIG4	3.85361e-09	7.78053e-10	3.01255	down	11.5125	10.2917	10.5085	10.5776	11.388	3.54462	3.6217	3.03433	3.45011	3.5174	2.97913	1.61177	1.39781	1.48066	1.46961	1.58239	-0.0286552	0	-0.238283	-0.00173008	-0.0234174	-0.203145	110146634	110012424
DNASE1	5.99339e-09	1.3662e-09	3.01131	down	5.32887	5.29654	5.15042	5.34592	5.59665	1.37919	1.40114	1.31522	1.60868	1.54583	1.28263	1.37968	1.35936	1.31392	1.37306	1.44649	-0.29046	-0.226429	-0.342833	0	-0.109028	-0.326595	3708096	3702939
UGCG	3.43012e-09	6.63261e-10	3.00747	up	5.44566	6.33674	6.16333	6.79143	5.87843	18.564	19.2861	18.7158	17.9478	17.8004	17.6263	-1.72892	-1.4854	-1.53034	-1.35965	-1.61338	0.0528183	0.115731	0.0638213	0.0326395	0	0.00507498	114695433	114659208
CCNT2	5.39658e-10	5.52956e-11	3.00513	up	6.17096	6.21911	5.95726	6.98465	6.45509	18.6867	18.6621	19.3295	19.4301	19.4773	19.5329	-1.57275	-1.58208	-1.64632	-1.37286	-1.51961	0	0.0107079	0.0476847	0.0770087	0.0679388	0.088871	135716915	135676384
LOC338799	2.97322e-09	5.48085e-10	3.00382	down	18.8209	19.2792	22.2631	19.2349	20.5227	6.51105	7.15284	7.61887	6.55095	7.34969	7.16182	1.43006	1.42445	1.68461	1.44911	1.55014	-0.207983	-0.0560224	0	-0.147093	-0.0274534	-0.0361989	122241390	122233168
OAS2	1.07877e-06	5.80077e-07	3.00366	down	5.48134	4.79373	4.56363	5.39689	5.5367	1.54938	1.54114	1.20475	1.59587	1.04291	1.32134	1.43829	1.21712	1.11292	1.40627	1.44325	-0.113863	-0.0866188	-0.446693	0	-0.656897	-0.274834	113449528	113416272
PHF21B	1.20147e-09	1.66222e-10	3.00288	up	8.34529	9.23997	8.69499	9.67571	8.75692	30.622	29.0021	30.2775	26.3629	29.0118	27.3313	-1.57137	-1.42371	-1.50965	-1.33312	-1.50856	0.205229	0.121543	0.182011	0	0.128242	0.0653691	45405809	45277040
YARS2	1.56811e-10	8.45747e-12	3.00164	up	10.0052	10.2392	10.1716	10.768	10.0229	33.2687	36.0194	31.984	35.7086	32.5516	34.2945	-1.52986	-1.5254	-1.49028	-1.41148	-1.55025	0.0539694	0.145916	0	0.151072	0.0335507	0.121271	32908887	32899476
GYG1	5.17728e-06	3.19299e-06	3.00157	down	5.42512	7.4608	7.16614	6.38474	7.69124	1.70949	1.86799	1.51348	1.86071	2.69061	1.86968	0.72957	1.25512	1.192	1.00582	1.29681	-0.662786	-0.502159	-0.825682	-0.475045	0	-0.473438	148745456	148709200
C10orf118	1.95619e-09	3.15672e-10	3.00087	up	4.28938	4.07025	3.82909	4.21921	4.18697	10.6	10.0248	11.7436	11.517	11.1107	11.8508	-1.36912	-1.47259	-1.59336	-1.40691	-1.42411	0.047864	0	0.177575	0.200217	0.130342	0.236976	115934364	115881976
LOC100288637	1.34687e-08	3.72819e-09	2.99639	up	5.91667	5.20685	6.63601	6.29691	6.4775	18.7809	17.5836	18.4631	19.1893	16.8986	18.2343	-1.53002	-1.75308	-1.34231	-1.42708	-1.39277	0.12822	0.0452466	0.103908	0.177515	0	0.11016	31065209	30938316
NAA16	1.62294e-11	1.89448e-13	2.99635	up	10.6894	10.7213	10.7137	10.6097	10.4809	34.9348	34.058	36.2571	35.7107	35.5941	36.8549	-1.49493	-1.50837	-1.47304	-1.50837	-1.53726	0.0610657	0	0.100568	0.0839548	0.0809731	0.146282	41951166	41885340
HPS6	3.07983e-08	1.01486e-08	2.99606	down	6.48893	7.71529	6.67859	6.7524	6.91056	1.94961	2.0921	1.84992	1.73054	2.28684	1.67935	1.24796	1.52528	1.29225	1.31172	1.33095	-0.26298	-0.130098	-0.304855	-0.356137	0	-0.394522	103827795	103825120
AEBP1	1.14994e-10	5.28238e-12	2.99604	down	57.0355	59.9478	55.6399	56.9845	55.7739	23.4748	22.7407	23.4876	20.4648	21.4714	23.2481	1.53188	1.54679	1.51052	1.51493	1.50449	-0.00634623	-0.0500474	-0.00833845	-0.180481	-0.122808	0	44154159	44143960
PTENP1	1.20721e-08	3.26259e-09	2.99573	up	5.34678	4.60735	4.4612	4.99037	4.23995	12.8742	13.2008	12.9595	13.9594	12.5713	13.5863	-1.30036	-1.55187	-1.62356	-1.42215	-1.69951	0.0191159	0.0663991	0.0173876	0.157641	0	0.119967	33677418	33673500
MAGEF1	1.50382e-08	4.30079e-09	2.99564	down	17.0135	20.5463	18.6057	18.2716	20.7233	6.29872	7.11368	7.90875	5.82162	6.45889	6.48037	1.2302	1.47359	1.38099	1.32843	1.51729	-0.306362	-0.10837	0	-0.327446	-0.237459	-0.200964	184429836	184428160
AP4E1	3.16295e-10	2.52297e-11	2.99484	up	3.8459	3.75557	4.28575	3.95778	3.91834	10.5598	9.86244	10.4846	10.9761	10.5366	10.9128	-1.525	-1.57211	-1.37374	-1.49353	-1.5138	0.0662959	0	0.0562053	0.160847	0.0827558	0.154947	51298097	51200868
ATG10	6.42751e-06	4.02657e-06	2.99379	down	7.46455	7.53263	9.3179	6.4576	7.49361	2.48466	2.34199	1.60128	2.57403	1.7658	2.40819	1.27348	1.27746	1.65377	1.03663	1.26121	-0.115652	-0.184125	-0.712082	0	-0.590081	-0.0868499	81551216	81267840
NFKBIA	1.97801e-10	1.20579e-11	2.99324	up	11.2543	12.3829	10.8564	11.6794	12.2472	40.677	40.1435	38.1188	40.9945	38.1452	39.2106	-1.58002	-1.44302	-1.62711	-1.51551	-1.46044	0.102501	0.0538244	0	0.105863	0.00805044	0.0687127	35873960	35870716
SLC7A5P2	1.55739e-08	4.48769e-09	2.99179	up	2.79971	2.99059	3.78562	3.31333	3.47045	8.83599	7.83725	8.62586	7.56933	8.2069	8.51571	-1.70257	-1.63842	-1.2912	-1.47119	-1.41727	0.139004	0.0131238	0.109049	0	0.0585792	0.141523	21531765	21529228
SULT1A1	5.92917e-09	1.34771e-09	2.98849	down	13.3898	14.9265	13.944	13.9086	14.0457	4.8179	5.23146	5.1583	3.8133	4.4407	4.58736	1.35602	1.5046	1.41982	1.41168	1.41683	-0.145308	0	-0.0565925	-0.376802	-0.225852	-0.1412	28634907	28616908
ZFP62	4.23803e-09	8.859e-10	2.98747	down	9.68335	10.8615	10.4411	10.8376	10.7436	3.20173	3.00064	3.26867	3.12512	3.90408	3.11911	1.21875	1.3963	1.36619	1.41283	1.38466	-0.269381	-0.334409	-0.243476	-0.239347	0	-0.252446	180288286	180274608
APBB1IP	2.01712e-11	2.85607e-13	2.9856	down	85.3225	83.1021	78.7494	84.0586	81.8082	32.9966	33.9434	33.3683	31.305	33.5746	31.8444	1.59651	1.49538	1.50141	1.57003	1.53559	-0.0312619	-0.0127401	-0.0180755	-0.102352	0	-0.0649753	26856732	26727264
GRAMD1A	2.01336e-09	3.29877e-10	2.98471	down	30.5199	32.9936	35.2696	30.3425	31.9028	12.538	12.967	13.1907	11.0387	12.7987	11.1299	1.43735	1.50575	1.66192	1.42547	1.49936	-0.0541482	0	-0.0045073	-0.1855	-0.0122201	-0.173348	35517373	35491244
FNBP1	1.09801e-12	1.30546e-15	2.98346	down	79.1518	81.78	78.9153	80.6998	77.5056	31.4774	31.4824	32.082	31.8734	31.9253	30.5241	1.56164	1.53658	1.57816	1.57316	1.52479	-0.0254006	-0.0434051	-0.00176907	-0.010776	0	-0.051363	132805473	132649464
UTY	2.28695e-10	1.52841e-11	2.98326	up	8.37877	7.93437	7.94673	8.3906	8.40722	25.0528	25.8145	24.2583	26.1878	27.7334	26.0193	-1.42791	-1.54512	-1.53323	-1.43406	-1.45089	0.0526576	0.0867724	0	0.124933	0.198803	0.128717	15592550	15360258
DPCD	0.00042773	0.000333973	2.98228	down	11.8081	13.4482	10.4753	10.4032	9.82791	4.09841	3.99686	1.4932	4.51443	4.62074	3.79241	1.31058	1.49973	1.13603	1.1005	0.993452	-0.197443	-0.209585	-1.56957	-0.00150037	0	-0.232027	103369410	103348088
ITGAE	2.61787e-09	4.61778e-10	2.98061	up	3.72471	4.17578	4.56784	3.97706	4.03508	10.4951	11.8497	10.4623	10.9216	10.7737	11.188	-1.62932	-1.46481	-1.32018	-1.53608	-1.51285	0.00939894	0.186027	0	0.104351	0.0641389	0.133861	3704537	3617918
PIK3R5	6.05655e-07	3.06095e-07	2.98011	down	6.71484	7.25448	7.08175	7.28697	7.14587	2.46019	2.10685	2.53579	1.80597	1.67942	1.61579	1.17552	1.2946	1.25502	1.30292	1.2558	-0.0565815	-0.250333	0	-0.432546	-0.588221	-0.583895	8869029	8782232
GET4	9.19756e-11	3.6617e-12	2.97937	up	19.4696	21.0136	20.2983	21.2335	18.8131	71.7352	74.6625	69.7811	70.1341	68.8744	69.7241	-1.57784	-1.50771	-1.49647	-1.45597	-1.63697	0.0832586	0.0792046	0.0295486	0.0206461	0	0.0274382	936071	916190
PXDN	1.88628e-11	2.48731e-13	2.97897	down	24.4426	25.3699	24.7892	25.1575	25.3175	9.43023	8.90202	9.94382	8.61162	8.91589	9.14276	1.4609	1.48183	1.50388	1.50073	1.5156	-0.0659852	-0.116375	0	-0.131401	-0.120676	-0.0589378	1748291	1635658
GNG2	5.66651e-12	2.26612e-14	2.97825	down	47.5386	48.1162	47.7671	47.8935	48.0608	19.2866	19.2415	19.6027	19.1272	18.0837	18.3357	1.54204	1.51539	1.55056	1.54204	1.5537	-0.016151	-0.0125632	0	-0.011322	-0.0996666	-0.0625939	52436518	52327020
EIF4EBP1	6.17042e-07	3.12789e-07	2.97677	down	10.9277	16.0888	15.7874	14.4692	13.9668	4.32432	4.92045	4.77707	4.04829	4.72229	5.52043	0.93504	1.53191	1.53659	1.38568	1.32084	-0.376264	-0.175022	-0.242424	-0.380095	-0.216615	0	37917883	37888020
TP53	1.32323e-07	5.54208e-08	2.96915	up	3.14029	2.66937	3.27896	3.47321	3.90437	8.69981	8.27548	9.64996	7.16801	8.13191	7.9043	-1.45619	-1.70417	-1.44709	-1.32548	-1.1399	0.197341	0.154334	0.330502	0	0.126229	0.124505	7590868	7571719
GRWD1	1.03669e-08	2.69929e-09	2.9689	up	10.1748	9.54912	10.2573	9.22769	8.33058	30.9736	31.9766	28.4633	30.6231	31.6288	29.7584	-1.33717	-1.47317	-1.30878	-1.50437	-1.7008	0.120478	0.152201	0	0.113225	0.159899	0.0846348	48957164	48949028
CCDC90B	9.58146e-08	3.80897e-08	2.96821	down	22.9253	21.3757	20.5813	23.0626	24.0851	8.01517	8.55373	6.72407	7.24579	10.1832	8.22951	1.31868	1.18007	1.18358	1.32817	1.38727	-0.324589	-0.222221	-0.555348	-0.399419	0	-0.238668	82997377	82972504
LCMT1	4.40353e-09	9.26208e-10	2.96801	down	31.9718	32.0716	27.8889	28.1768	29.1359	11.4862	12.843	10.4122	11.3211	10.4537	11.5544	1.52601	1.48037	1.33087	1.323	1.37547	-0.163531	0	-0.293103	-0.139108	-0.264869	-0.113492	25189551	25123046
CWC22	9.74504e-10	1.23551e-10	2.9672	up	14.633	12.7165	13.3896	13.7785	12.9273	43.8693	44.2708	45.6873	47.609	47.8658	47.7666	-1.35331	-1.59992	-1.48474	-1.44907	-1.56639	0.00989962	0	0.0720153	0.115921	0.128601	0.144052	180871780	180809600
KDELC1	3.80344e-07	1.8232e-07	2.96484	down	5.21458	5.20202	4.0201	5.48693	5.27252	1.28575	1.47011	1.4077	1.11655	1.51959	1.27242	1.48308	1.46656	1.01628	1.55517	1.48666	-0.257583	-0.0272272	-0.115978	-0.3896	0	-0.208012	103451404	103436632
CUL9	4.32993e-08	1.51679e-08	2.96455	down	9.29054	9.17822	10.6683	9.24706	9.94093	3.33206	2.71192	3.27909	2.37657	3.03398	3.00279	1.37184	1.32469	1.6175	1.36139	1.46654	0	-0.253061	-0.0204148	-0.3879	-0.0969957	-0.078147	43192325	43149920
WDR43	1.68437e-08	4.97167e-09	2.96345	up	10.9843	9.61798	10.0078	10.1537	8.43675	30.7421	30.9958	30.9895	33.3209	31.763	32.6402	-1.32537	-1.56718	-1.46215	-1.44974	-1.78504	0.00678158	0	0.0130806	0.115777	0.0579553	0.102692	29171080	29117532
PKN3	1.01132e-06	5.39654e-07	2.96238	down	4.77732	5.2001	5.60235	5.10777	5.24166	1.5387	1.29379	1.88884	1.04713	1.4342	1.30058	1.02125	1.13809	1.25828	1.11297	1.14874	-0.329553	-0.547934	0	-0.806268	-0.401626	-0.499952	131483199	131464800
ZFAND1	1.23639e-08	3.35959e-09	2.96175	down	40.8666	38.9996	32.9717	35.6931	34.2398	15.5117	12.8915	13.3261	13.5291	15.014	15.2188	1.63615	1.51883	1.33296	1.42642	1.36343	-0.0140474	-0.24175	-0.222766	-0.153907	-0.0328877	0	82633539	82613568
ANKRD13C	6.43379e-10	7.15561e-11	2.96164	up	4.32984	4.41999	5.01202	4.3386	4.58768	12.3596	11.9203	13.0014	12.6558	12.0327	12.6108	-1.57099	-1.55616	-1.34206	-1.58071	-1.49565	0.0305257	0	0.0920935	0.107313	0.0140333	0.0997102	70820417	70724688
RAP1GAP2	4.26143e-08	1.48738e-08	2.96081	down	8.57026	9.21586	10.2008	8.6885	9.55046	3.02363	2.59348	3.44955	2.63275	2.52527	2.55559	1.19064	1.28941	1.49649	1.2101	1.35281	-0.176614	-0.358246	0	-0.288774	-0.385653	-0.339307	2941035	2699731
SNAPC3	5.96152e-10	6.39195e-11	2.95968	down	38.2356	36.1003	33.6527	40.1297	35.1552	15.1787	14.066	13.9294	14.1323	13.862	14.4517	1.56511	1.45121	1.40189	1.64344	1.44821	0	-0.0860054	-0.115359	-0.0549891	-0.0978003	-0.0266755	15461627	15422781
ECHDC1	1.07576e-09	1.41854e-10	2.95857	up	17.2112	17.3067	19.1143	18.1734	19.1074	62.1682	64.1155	58.1781	67.0992	61.7981	65.7856	-1.52822	-1.55043	-1.3476	-1.45213	-1.37658	0.0979123	0.119234	0	0.197481	0.0808024	0.187998	127664754	127609856
TOB1	8.20626e-09	2.01254e-09	2.95828	up	7.66183	8.99538	6.82627	7.86665	8.1257	24.7566	23.341	24.485	24.6764	24.4881	24.062	-1.53386	-1.29023	-1.73362	-1.49389	-1.45748	0.0878391	0	0.0642037	0.0883355	0.0721645	0.0651193	48945339	48939584
SEL1L3	8.07616e-08	3.13462e-08	2.95749	down	6.06945	5.31549	6.11814	5.58315	5.98298	1.85066	1.82527	1.33008	1.48533	1.60684	1.51091	1.45191	1.21421	1.44957	1.29544	1.41231	-0.0170357	0	-0.476086	-0.252414	-0.20737	-0.245208	25864610	25749048
NECAB3	3.02358e-09	5.6014e-10	2.95736	down	7.8666	8.03044	8.77132	7.73252	8.75671	2.53517	2.55599	2.48131	2.10589	2.47447	2.28018	1.41655	1.4294	1.60078	1.37983	1.58278	-0.0393031	0	-0.0481281	-0.246069	-0.0511365	-0.110005	32262264	32244892
DDX19A	1.29531e-08	3.56027e-09	2.95634	up	7.598	7.61083	6.14749	7.8917	7.08027	22.3935	21.0087	22.5755	21.6611	22.5568	22.0293	-1.40648	-1.41602	-1.77001	-1.34415	-1.54041	0.0849271	0	0.0839653	0.0524826	0.100851	0.08816	70407281	70380824
TRPT1	1.36364e-08	3.79379e-09	2.95197	down	31.9887	36.5647	28.9848	33.4534	32.8354	13.8546	14.5771	12.3424	12.2205	11.9028	11.0265	1.36022	1.51304	1.21711	1.41103	1.3796	-0.0785007	0	-0.232177	-0.201728	-0.263568	-0.336896	63993726	63991272
BIRC5	9.85925e-11	4.15597e-12	2.95185	up	54.2927	59.6052	55.7605	56.2164	56.5118	190.604	195.262	194.665	192.81	186.525	181.287	-1.53814	-1.46215	-1.48258	-1.50395	-1.47732	0.104275	0.041316	0.186025	0.0640874	0	0.0170321	76221716	76210272
TRIM23	2.75505e-09	4.94312e-10	2.94954	up	4.77116	4.36419	4.74543	4.41065	5.14906	12.757	12.697	11.9143	13.3662	13.6411	12.9127	-1.38327	-1.56135	-1.42661	-1.52796	-1.28557	0.099477	0.0982475	0	0.194939	0.197882	0.150696	64920187	64885504
LARP4	3.38272e-09	6.48977e-10	2.94939	up	9.85025	11.1888	9.23176	10.7294	10.7999	32.5446	34.4056	31.6655	33.6926	36.1893	33.818	-1.54373	-1.35574	-1.65367	-1.40383	-1.40091	0.0417733	0.100058	0	0.0906815	0.190482	0.110051	50873788	50794592
ATG16L2	1.81479e-08	5.42947e-09	2.94691	down	18.2536	17.409	19.4657	16.6592	19.7148	7.07843	6.34458	7.32395	6.26977	6.75123	5.38377	1.43575	1.32922	1.54899	1.28428	1.54109	-0.0384371	-0.157043	0	-0.148324	-0.0964642	-0.347748	72540680	72525448
DHFR	6.15587e-11	1.84303e-12	2.94664	down	76.2656	73.8449	76.9998	76.6638	75.5305	30.3494	31.5865	32.3821	29.7513	30.1364	28.9332	1.49524	1.39242	1.52703	1.49018	1.48442	-0.0907102	-0.0507812	0	-0.109894	-0.0977664	-0.138131	79950800	79922048
ATAD3B	2.54399e-08	8.10325e-09	2.94588	up	3.80076	4.43652	4.1502	3.46663	3.73639	10.8696	10.06	9.33444	9.58928	11.5857	9.82558	-1.45243	-1.21827	-1.34241	-1.61902	-1.50419	0.193142	0.116022	0	0.0781007	0.293781	0.107572	1431582	1407163
CCM2	1.93344e-10	1.14519e-11	2.94468	down	58.0832	63.7192	59.1696	57.7488	57.4138	23.6753	24.5049	24.5824	21.8641	25.2425	22.6093	1.45461	1.53212	1.50354	1.43422	1.43829	-0.0929771	-0.0428662	-0.0442772	-0.196245	0	-0.13695	45116069	45039344
DHX57	1.20721e-08	3.26251e-09	2.94381	up	3.35433	3.03963	2.63832	2.95416	2.85454	7.35067	7.04741	7.30391	7.39472	6.62586	7.87865	-1.22456	-1.39871	-1.60744	-1.42263	-1.49578	0.120166	0.0911081	0.109491	0.185882	0	0.26052	39103021	39024876
FAM76B	1.27006e-08	3.4674e-09	2.9424	up	8.03423	8.54192	8.13196	9.83028	8.43668	26.2103	24.3167	28.2844	29.1779	26.0196	26.4571	-1.51318	-1.44292	-1.49478	-1.17719	-1.45423	0.109327	0	0.213448	0.271989	0.102747	0.145667	95522954	95502104
LSM1	2.25711e-11	3.48861e-13	2.94226	up	20.7243	21.3582	21.1619	20.805	20.9047	69.9735	76.9824	69.2014	74.0376	77.0247	70.2018	-1.50909	-1.50701	-1.46667	-1.51064	-1.50308	0.0220861	0.106448	0	0.0802994	0.124024	0.0128989	38034248	38020840
SPOPL	3.97027e-08	1.3672e-08	2.94108	up	2.52323	2.19708	1.98518	2.59674	2.18812	5.63509	4.84331	5.62105	5.57452	5.29575	5.4917	-1.25302	-1.45679	-1.65522	-1.21483	-1.50369	0.165059	0	0.159657	0.21873	0.11126	0.183127	139330805	139259344
ZNF473	8.2316e-10	1.00448e-10	2.9389	up	5.10655	5.31017	4.77587	5.50087	4.95794	13.7592	14.6572	13.8078	14.5202	14.5284	14.8034	-1.46948	-1.42581	-1.61111	-1.36477	-1.54189	0	0.0966752	0.00149536	0.109003	0.0941482	0.134664	50552031	50529212
ARHGAP10	2.18369e-08	6.81089e-09	2.93822	up	3.66656	4.42527	4.33454	4.91368	4.64085	11.3249	12.0731	12.137	11.5199	11.3318	12.2072	-1.75952	-1.4664	-1.51019	-1.28742	-1.38968	0	0.109455	0.0918286	0.0693681	0.0207498	0.142423	148993927	148653456
ZADH2	6.64808e-10	7.4805e-11	2.93755	down	9.86419	9.95394	9.11196	9.80527	9.6811	2.97408	2.8178	2.76897	3.16672	3.11736	2.959	1.4777	1.46284	1.33533	1.46035	1.42825	-0.155305	-0.195293	-0.22668	0	-0.0575665	-0.0954697	72921281	72909280
ADM5	2.1948e-06	1.25753e-06	2.93228	up	3.57882	2.52915	2.60956	1.96355	2.64545	6.2192	6.79851	6.83734	5.67979	5.75076	6.80047	-0.94303	-1.47021	-1.4468	-1.83239	-1.42917	0.062994	0.223726	0.202352	0.0277739	0	0.249384	50194247	50191940
ARL13B	3.30215e-10	2.70332e-11	2.93134	up	4.83144	4.84507	5.17453	5.14027	4.58833	13.9062	13.2875	13.227	14.2699	13.6298	13.6433	-1.4933	-1.49962	-1.3988	-1.4089	-1.604	0.0798321	0.0399837	0	0.148577	0.0678284	0.0876081	93774522	93698984
BBS2	3.48426e-11	7.41172e-13	2.93013	down	22.742	24.7033	21.9147	22.7376	23.1159	8.91164	8.54777	8.30559	7.86193	8.85507	8.39487	1.48906	1.57082	1.45138	1.48517	1.50387	-0.0120029	-0.044955	-0.0972953	-0.112047	0	-0.0391119	56554008	56518256
GBA2	7.94067e-10	9.50958e-11	2.9298	down	14.8986	15.2924	16.1004	14.0125	15.3981	5.70595	5.24621	4.86791	5.11663	5.19666	5.22584	1.44255	1.46556	1.5743	1.34182	1.48967	0	-0.0737965	-0.213064	-0.0868912	-0.0980055	-0.0563555	35749225	35736864
RPL10A	2.41129e-11	3.85723e-13	2.92975	down	1137.68	1234.08	1093.58	1162.99	1138.87	258.175	283.081	275.715	288.299	289.764	274.676	1.4959	1.52056	1.48387	1.50568	1.5285	-0.119663	-0.102805	-0.0203943	0	0	-0.0203943	35438558	35436176
SPRED1	1.12981e-09	1.52522e-10	2.92934	up	3.51321	3.07226	3.18493	2.98075	3.35599	7.99385	7.59626	7.76248	8.17934	7.88224	8.15035	-1.33843	-1.5644	-1.53719	-1.59357	-1.44427	0.0423341	0	0.00372791	0.124871	0.0377891	0.121295	38649450	38545052
CASZ1	6.03967e-09	1.37805e-09	2.92914	up	2.35727	2.70319	3.02712	2.46697	2.78531	6.77994	5.86866	6.74103	6.17542	7.01649	5.90916	-1.60221	-1.4076	-1.28821	-1.54197	-1.38889	0.157586	0	0.141856	0.0914109	0.211948	0.025399	10856733	10696665
RABAC1	2.65499e-09	4.69473e-10	2.9286	down	54.8548	64.9808	63.8014	54.7765	61.7948	25.6203	24.409	24.8858	23.2178	24.2954	22.3625	1.34643	1.53882	1.58114	1.32595	1.52052	0	-0.0738711	-0.0509057	-0.137417	-0.0837517	-0.179901	42463528	42460832
LPCAT1	8.46334e-10	1.04008e-10	2.92763	down	20.6656	22.0611	20.2254	20.1388	20.1499	7.87918	7.90101	8.49654	6.70141	7.35857	6.89692	1.42235	1.47892	1.41224	1.38637	1.38407	-0.0928817	-0.0645452	0	-0.260104	-0.164244	-0.215888	1524076	1461541
SLC38A6	2.06889e-07	9.15033e-08	2.92711	up	4.09205	3.66572	3.29261	4.33454	3.96154	9.26038	10.3221	9.20876	11.7711	9.03267	10.1719	-1.31097	-1.49501	-1.70053	-1.21916	-1.37288	0.0168774	0.184096	0.0153081	0.379536	0	0.182763	61550451	61447832
EMC7	1.42237e-09	2.0779e-10	2.92593	up	39.0121	35.8959	39.1822	39.5924	37.7484	124.073	134.041	118.691	141.621	138.99	133.408	-1.39415	-1.55412	-1.37056	-1.36861	-1.43161	0.0497408	0.105541	0	0.219183	0.20501	0.171048	34394053	34376224
SPINT2	4.43573e-10	4.18231e-11	2.92528	down	35.0099	35.7227	32.9098	36.9066	35.948	14.9384	14.3278	13.1087	12.6414	14.4479	14.171	1.47448	1.45896	1.3986	1.54437	1.50808	0	-0.035147	-0.177238	-0.16982	-0.0168898	-0.0309544	38783254	38755096
TJAP1	1.80931e-08	5.4033e-09	2.92426	up	7.92702	9.76178	7.62282	8.31523	7.70534	26.0848	25.6713	26.3621	23.236	26.17	24.6091	-1.47926	-1.15271	-1.55418	-1.40503	-1.54964	0.158711	0.125379	0.170524	0	0.166337	0.0984893	43474294	43445260
CYSTM1	6.24484e-11	1.91692e-12	2.92387	up	30.8019	32.5645	30.9222	30.3957	30.2642	110.766	111.99	101.598	112.377	114.336	101.742	-1.45655	-1.42195	-1.439	-1.47983	-1.49014	0.126288	0.0982437	0	0.131251	0.155152	0.0313811	139623374	139554656
GKAP1	1.93745e-10	1.15803e-11	2.92094	up	15.6778	15.2728	13.4389	15.0768	14.8813	51.783	50.5553	49.7922	51.0046	50.4718	49.9792	-1.43016	-1.49425	-1.667	-1.49966	-1.52199	0.0560374	0	0.0081253	0.0381207	0.0155816	0.0250545	86432752	86354336
KIAA1958	1.03066e-08	2.6769e-09	2.91642	down	16.6869	14.7986	17.7813	16.5488	16.5722	6.42056	5.21774	5.85614	5.16898	6.03717	6.29219	1.44139	1.23707	1.54927	1.42039	1.41527	-0.0376296	-0.259366	-0.155976	-0.254349	-0.0817866	0	115422706	115249248
RUNX2	4.6689e-09	9.97411e-10	2.91619	up	3.80227	3.4104	3.78316	3.43679	4.2123	9.73693	9.2846	9.44179	8.84837	9.60311	9.8209	-1.43188	-1.62862	-1.48832	-1.61233	-1.28679	0.0699081	0.0249004	0.0327322	0	0.0737011	0.125732	45518819	45296052
ARHGAP25	8.22897e-08	3.20638e-08	2.91596	down	10.4654	10.5989	8.45696	9.67802	10.4047	3.15314	3.36791	3.04428	3.47504	2.63288	2.85257	1.45457	1.44633	1.09109	1.31246	1.42775	-0.186136	-0.0922966	-0.235157	0	-0.407882	-0.263735	69053957	68961912
NUDT7	0.000278911	0.000214308	2.91302	down	6.02795	3.90702	5.06351	4.40373	5.30534	1.61489	1.26165	1	1.99813	1.81816	1	1.29659	0.566259	0.99342	0.770914	1.07036	-0.358907	-0.675322	-1.20393	0	-0.176334	-1.20354	77776157	77756384
GSTM4	5.86074e-09	1.32899e-09	2.91282	down	19.8843	20.665	18.4467	19.3721	20.6531	6.4299	7.85866	6.93354	7.13235	8.21686	6.77059	1.38874	1.41339	1.30054	1.34871	1.44664	-0.343818	-0.0424919	-0.232126	-0.14342	0	-0.215005	110208123	110198696
JUNB	3.74279e-08	1.27551e-08	2.91233	up	10.0683	13.3444	12.2266	10.1201	10.8196	37.9482	37.1823	36.4863	36.4335	36.1466	36.7752	-1.69458	-1.2601	-1.36814	-1.68889	-1.58753	0.0697761	0.012742	0.0094986	0.00570393	0	0.0362477	12904125	12902309
TK2	8.37649e-08	3.27382e-08	2.91045	down	6.9353	7.81772	7.84255	7.34812	7.57721	2.29523	2.09748	2.74473	1.76972	2.21148	2.09226	1.11632	1.30256	1.308	1.21061	1.24774	-0.266996	-0.36737	0	-0.571342	-0.286363	-0.333135	66584315	66541904
GFI1	1.18177e-10	5.54355e-12	2.90953	down	24.7735	25.9778	26.5068	24.2927	23.8795	9.90201	9.83572	9.21626	9.09567	9.32306	9.05687	1.47179	1.50396	1.59057	1.44352	1.40843	-0.0128007	0	-0.102555	-0.0735004	-0.0711005	-0.0828383	92952433	92940320
CCRN4L	6.1627e-09	1.42011e-09	2.90803	up	3.07691	3.86391	3.70286	3.69242	3.45305	8.34566	8.63515	8.71432	9.23212	9.04257	9.28427	-1.64229	-1.29711	-1.40009	-1.3821	-1.49384	0	0.0570097	0.0530791	0.177803	0.114387	0.179463	139967095	139936944
VAMP5	1.74498e-08	5.17912e-09	2.90443	down	72.3109	79.5688	89.2672	74.1422	75.4583	29.5995	34.8029	33.5482	29.4403	34.8806	29.3651	1.31925	1.38463	1.63619	1.34025	1.37903	-0.22876	-0.0220323	-0.0562015	-0.230144	0	-0.221152	85820511	85811528
WDYHV1	6.72498e-09	1.58166e-09	2.90437	down	15.5245	17.0347	15.0487	15.9952	14.7133	5.53375	5.96054	5.61875	5.94992	4.68493	5.24852	1.39472	1.51066	1.35149	1.44038	1.29881	-0.16028	-0.0294905	-0.141761	0	-0.335973	-0.166572	124454260	124428960
GMEB1	1.44754e-07	6.15971e-08	2.90411	up	3.77871	3.69109	3.35895	4.48138	3.51865	9.79767	8.99543	8.26461	10.2252	10.2999	9.51762	-1.30675	-1.35908	-1.54298	-1.02631	-1.45103	0.217446	0.133971	0	0.32416	0.301851	0.227759	29042115	28995240
VTI1B	6.38067e-09	1.48413e-09	2.9037	down	33.1987	31.3279	31.939	31.0015	30.517	13.9556	12.9503	10.5955	11.6649	12.6355	12.7387	1.48306	1.34807	1.43525	1.37894	1.34585	0	-0.0847893	-0.369269	-0.191452	-0.112058	-0.0804005	68141602	68117864
DNAL1	1.7934e-09	2.83587e-10	2.90263	up	3.30249	2.89721	3.41386	3.26507	3.01994	7.59435	7.10746	7.82243	7.71791	7.96464	8.06435	-1.34854	-1.56512	-1.34854	-1.37594	-1.52493	0.0607741	0	0.0956404	0.142382	0.138867	0.19081	74170431	74111576
RTN4R	8.39737e-07	4.39745e-07	2.89841	down	5.71898	6.77248	6.92103	5.95752	6.89693	2.14274	2.15996	2.03247	1.73037	1.4345	1.59701	1.12269	1.39652	1.43671	1.17373	1.41544	-0.037196	0	-0.0800941	-0.270756	-0.585269	-0.384156	20255816	20228936
FABP5	4.52733e-10	4.33551e-11	2.89577	down	67.1328	69.7121	61.6282	68.8908	65.0029	25.5229	26.4335	26.4272	28.2226	27.7462	29.3183	1.44256	1.43486	1.3351	1.46674	1.38643	-0.213657	-0.175807	-0.17117	-0.0643859	-0.0998473	0	82197012	82192720
FBRS	3.12821e-09	5.86285e-10	2.89471	up	17.5325	20.4527	20.955	18.9335	21.8042	70.7243	67.1053	67.8234	65.0369	67.7687	66.4949	-1.65308	-1.45657	-1.37142	-1.53994	-1.3382	0.14568	0.031394	0.0760512	0	0.0650072	0.0513291	30682131	30675776
C14orf80	1.73229e-07	7.50622e-08	2.89375	down	11.4363	13.5084	13.528	11.7993	11.6028	4.93514	4.48498	4.79759	3.3631	3.7891	3.65144	1.20402	1.45531	1.48776	1.26247	1.21721	0	-0.10927	-0.0428536	-0.427842	-0.328244	-0.337309	105965585	105956192
APPBP2	4.93711e-10	4.84015e-11	2.89329	up	6.66184	6.7111	6.15307	6.73254	6.31596	19.3237	17.9949	18.2104	19.6019	18.9513	19.9813	-1.40621	-1.40294	-1.55305	-1.39408	-1.51994	0.0909767	0	0.00657368	0.132924	0.0704947	0.163823	58603580	58520520
ACTR1B	2.7033e-10	1.99855e-11	2.89299	down	30.5894	31.4346	28.664	27.5395	29.1809	12.2131	12.1293	11.5867	10.6203	11.3656	10.9298	1.51888	1.51749	1.43482	1.35182	1.44361	-0.01896	0	-0.0956004	-0.15431	-0.0905728	-0.115985	98280561	98272400
ITSN2	4.97632e-10	4.90532e-11	2.89211	up	6.79768	6.37009	7.14042	6.60518	7.19411	20.2052	19.757	19.1319	20.3807	19.9312	21.1893	-1.44488	-1.56561	-1.3699	-1.49954	-1.37236	0.0881114	0.0510426	0	0.11309	0.069746	0.168013	24583397	24425734
FAM133DP	2.0677e-07	9.13838e-08	2.89107	up	18.2972	20.3298	22.6208	25.5583	17.2848	68.8367	73.9478	70.7721	69.9721	64.2792	73.0755	-1.5685	-1.45807	-1.24954	-1.09485	-1.66662	0.112752	0.161556	0.147811	0.110057	0	0.212352	92219696	92190368
METTL3	5.48082e-09	1.2227e-09	2.88923	down	30.4603	28.1334	29.2058	28.2815	30.2233	11.4284	10.554	11.2199	11.2639	13.6213	10.5233	1.36921	1.20558	1.31471	1.24932	1.35038	-0.248835	-0.330548	-0.281528	-0.226004	0	-0.310136	21979457	21966280
LOC100507173	1.73235e-05	1.1559e-05	2.88887	up	5.0568	4.56823	2.75998	4.34384	3.27434	9.94498	9.4515	8.92708	11.2272	10.1302	10.7513	-0.928253	-1.1072	-1.91963	-1.19177	-1.67302	0.135251	0.0829833	0	0.329755	0.172767	0.27842	27678001	27661812
TRIM56	1.73342e-08	5.1373e-09	2.88722	down	11.5285	12.3599	14.0186	11.456	11.7333	4.4077	4.08673	4.7063	3.76883	3.7107	3.8422	1.28652	1.37976	1.60456	1.27777	1.3022	-0.0865057	-0.172483	0	-0.211736	-0.284115	-0.202294	100733889	100728784
FXYD5	8.40981e-08	3.28866e-08	2.88598	down	40.6308	53.1605	45.9331	43.8087	45.4334	19.0055	18.709	21.8864	16.2348	20.5668	15.8227	1.16217	1.50683	1.3555	1.27426	1.31653	-0.188336	-0.200876	0	-0.37188	-0.0688472	-0.406097	35660788	35645624
FOXO3B	3.50196e-10	2.97508e-11	2.88506	up	3.48553	3.36481	3.23886	3.49844	3.22709	8.5806	7.99827	8.35276	8.35016	7.61618	8.15159	-1.35019	-1.42691	-1.5096	-1.36189	-1.51174	0.133601	0.0689697	0.099278	0.156055	0	0.121297	18576494	18569236
NDUFAF6	3.95379e-08	1.35904e-08	2.88479	up	3.2295	4.3052	3.24892	3.5716	3.78421	9.15517	8.70653	9.06133	8.59632	9.63174	8.81108	-1.63391	-1.19699	-1.66996	-1.49445	-1.40301	0.0485883	0	0.0416999	0.0176137	0.136503	0.0483911	96070944	96037216
TUBB2A	3.48112e-08	1.17288e-08	2.88327	up	5.99359	6.83346	7.01106	5.4794	6.83136	18.709	20.5628	17.4531	18.1163	18.1987	18.437	-1.52763	-1.32294	-1.27819	-1.69347	-1.3335	0.0961571	0.232347	0	0.0799665	0.0662379	0.104648	3157783	3153901
RPSAP9	2.11471e-10	1.35325e-11	2.88264	down	82.2918	83.3622	83.5871	83.1815	84.7074	32.2243	36.9792	34.0426	32.7025	36.4431	34.2522	1.4353	1.38674	1.47678	1.4353	1.47678	-0.175894	-0.00696421	-0.101329	-0.159094	0	-0.0679865	79014954	79013512
QTRTD1	3.18273e-08	1.05541e-08	2.88239	up	6.14367	5.97704	4.77811	5.12857	5.19307	14.9695	15.1955	14.4251	15.2334	14.8287	15.6095	-1.22583	-1.30691	-1.6734	-1.54199	-1.52774	0.0412993	0.0844879	0	0.109989	0.053776	0.142975	113807268	113775584
BTG3	9.70236e-10	1.228e-10	2.88029	up	24.3915	27.2701	24.5235	28.6117	26.1564	85.8905	90.5304	87.7716	93.5608	83.6945	92.0425	-1.54083	-1.40371	-1.50895	-1.30077	-1.43413	0.0529718	0.0761981	0.0881581	0.155135	0	0.158742	18985268	18965968
SHF	1.34161e-07	5.63788e-08	2.87778	down	5.13487	6.17461	5.52282	5.07066	5.84963	1.71357	1.64557	1.27304	1.69526	1.45056	1.56528	1.25052	1.53514	1.35563	1.21783	1.45022	-0.0511576	-0.0863463	-0.459825	0	-0.263859	-0.117337	45493373	45459412
RIOK1	2.67781e-10	1.9615e-11	2.87774	up	14.7229	13.8509	14.3194	15.4774	15.0109	47.1883	48.858	47.0035	51.4544	49.9201	50.6457	-1.46033	-1.57969	-1.49599	-1.38231	-1.43752	0.00647163	0.0180516	0	0.118817	0.0652533	0.114018	7418270	7390061
SNURF	0.000292373	0.000225252	2.87626	down	23.3358	30.1174	27.7378	18.1597	22.2545	12.0443	10.5978	5.78856	6.20812	15.7352	7.58196	0.766481	1.11289	1.04226	0.396594	0.687442	-0.381012	-0.523956	-1.33213	-1.17805	0	-0.923202	25213976	25200068
CHMP2B	4.29271e-08	1.50282e-08	2.87573	up	11.7905	11.8374	10.2719	11.0814	9.10101	33.4149	33.4421	33.0531	36.3501	37.1408	33.5865	-1.30946	-1.32637	-1.51567	-1.40845	-1.75524	0.0153942	0.00327158	0	0.133144	0.169444	0.0440688	87304698	87276416
SLC30A1	1.52273e-08	4.36476e-09	2.87264	up	5.61477	4.90391	4.4799	4.93779	4.55394	13.88	12.3807	12.5068	13.5728	13.3473	13.4509	-1.19444	-1.41783	-1.59026	-1.41268	-1.55599	0.140339	0.00588202	0	0.147582	0.100671	0.134333	211752099	211748384
YRDC	1.0909e-09	1.44998e-10	2.8723	up	14.6721	14.5518	12.3773	14.2934	14.4767	44.1373	47.0485	47.3802	47.2843	49.6282	45.8563	-1.37047	-1.40613	-1.6275	-1.41702	-1.39975	0	0.0617642	0.104989	0.0854912	0.152044	0.0639095	38273865	38268612
CLIP2	5.22781e-08	1.88556e-08	2.87202	down	6.68937	7.17472	6.57884	6.90316	6.63267	2.31467	1.97767	2.27112	1.6183	1.97222	1.78067	1.30601	1.41533	1.26642	1.35156	1.27033	-0.00712717	-0.199926	0	-0.44678	-0.232682	-0.314296	73820273	73703808
LINC00339	1.00309e-08	2.58375e-09	2.87192	down	27.1771	24.1594	27.8384	25.1492	26.9895	9.76669	10.4664	11.8141	10.0986	9.10717	9.53274	1.39837	1.19142	1.45433	1.27462	1.38989	-0.246639	-0.135015	0	-0.15022	-0.3191	-0.230757	22357715	22351706
RECQL5	1.41764e-08	3.99834e-09	2.87149	down	8.15473	8.74371	9.69093	8.73765	8.92841	2.78545	2.79367	2.97473	2.56874	2.98362	2.2485	1.27869	1.36227	1.57418	1.39537	1.41501	-0.115722	-0.0816572	-0.0203428	-0.150976	0	-0.331481	73663269	73622928
MAK16	1.99088e-10	1.21579e-11	2.87027	up	5.78393	5.59957	5.789	6.17452	5.75942	15.6882	16.6255	16.5419	16.3439	15.8864	17.1812	-1.43574	-1.51717	-1.45499	-1.33795	-1.46372	0	0.0918724	0.0810285	0.0982969	0.0425565	0.161884	33358778	33342684
CSPP1	2.52885e-10	1.81218e-11	2.87004	up	5.72179	5.01784	5.50955	5.51031	5.62466	14.97	14.8595	15.369	15.3632	15.7786	14.948	-1.39306	-1.61638	-1.46849	-1.46674	-1.43967	0	0.010185	0.0388529	0.0791278	0.0962725	0.0407822	68108849	67976600
MED17	6.7153e-10	7.59163e-11	2.86965	up	7.44932	7.7627	7.74766	8.01089	7.00735	21.5711	23.5345	22.0838	23.0282	23.5044	22.1576	-1.47028	-1.40908	-1.40961	-1.34882	-1.59256	0	0.129418	0.0263395	0.103705	0.123135	0.0662303	93546496	93517408
RHOG	4.92017e-09	1.06496e-09	2.86924	down	78.681	85.9061	75.1946	76.6649	77.4456	32.0592	34.5926	37.025	29.6035	33.6887	28.7734	1.35576	1.42217	1.30791	1.30791	1.32727	-0.198092	-0.108072	0	-0.301222	-0.121703	-0.329684	3862213	3848207
MAN2C1	2.03757e-09	3.35852e-10	2.86909	down	9.81042	9.73878	9.82299	8.70172	10.2001	3.28987	3.10766	3.19014	3.04036	2.96711	2.66145	1.47538	1.44167	1.48431	1.27602	1.52129	0	-0.06069	-0.03835	-0.0446076	-0.123165	-0.218354	75660968	75648128
RFX5	7.89117e-12	5.76494e-14	2.86785	down	36.1518	35.161	33.9901	34.1925	35.2333	14.0047	14.2422	14.2172	13.9281	14.4507	13.3307	1.53176	1.45162	1.45755	1.44977	1.49411	-0.0617084	-0.0288496	-0.0440543	-0.0336196	0	-0.089833	151319769	151313120
SNX14	2.15591e-08	6.69703e-09	2.86705	down	17.509	13.7955	15.6298	14.7087	15.62	5.09274	5.6102	6.01425	4.9185	6.03154	5.18593	1.59127	1.20073	1.43209	1.32503	1.41273	-0.245385	-0.0857747	-0.0439858	-0.223351	0	-0.164694	86303629	86215216
SLC38A10	4.75155e-09	1.02105e-09	2.86693	down	12.259	13.727	14.0153	13.0226	13.2797	4.94485	4.57855	4.83278	3.73	4.83639	4.42617	1.31792	1.47532	1.53279	1.41704	1.43299	-0.00236011	-0.0835843	-0.0372639	-0.297003	0	-0.0855444	79269096	79218800
SSBP4	2.87276e-08	9.37405e-09	2.8665	down	25.3963	31.6195	30.97	27.5071	29.7479	12.1751	11.803	13.2138	9.69604	10.9555	10.5938	1.16023	1.45216	1.47422	1.273	1.39504	-0.101177	-0.117007	0	-0.344633	-0.214996	-0.232352	18545372	18530144
SLAMF6	1.65194e-09	2.52112e-10	2.8658	down	12.307	12.4732	11.8276	12.2412	11.3088	4.05075	4.46492	4.36922	3.68466	4.23113	3.58331	1.44286	1.44885	1.38781	1.43397	1.29161	-0.150223	0	-0.0489061	-0.197248	-0.0632851	-0.247829	160493052	160454816
C12orf23	1.05809e-09	1.37579e-10	2.86552	down	25.0782	23.3242	23.0462	23.0359	22.8706	8.30793	8.86836	10.2103	8.88891	8.65376	8.46905	1.46783	1.32638	1.35586	1.3385	1.32294	-0.266642	-0.159387	0	-0.124425	-0.196876	-0.191644	107367813	107349544
NUP88	3.44329e-10	2.90291e-11	2.86526	up	17.7114	18.1278	16.7103	17.3924	17.5598	56.9227	61.3841	54.3477	63.278	57.7738	61.1285	-1.36681	-1.36624	-1.44567	-1.3981	-1.38521	0.0793581	0.161629	0	0.224639	0.0970144	0.194932	5323059	5289345
RGS14	5.36334e-09	1.18664e-09	2.86456	up	15.5102	16.9448	15.8781	15.413	15.3745	58.1867	54.122	58.8364	47.9067	52.0014	49.2801	-1.38539	-1.27414	-1.34317	-1.40033	-1.40738	0.286431	0.153349	0.316272	0	0.119	0.062324	176799599	176784848
GRAMD4	4.74466e-09	1.01898e-09	2.86406	down	29.9644	32.7657	33.5462	30.7465	31.2325	13.6134	13.4559	14.1326	11.1242	12.0877	11.3912	1.31835	1.40016	1.49141	1.35096	1.36612	-0.0471344	-0.0417521	0	-0.273816	-0.188508	-0.244762	47075688	47022656
GAMT	1.95164e-08	5.93382e-09	2.8637	down	32.6261	35.9957	35.0188	29.336	34.397	15.3493	13.1971	14.9564	12.6764	12.2823	11.9363	1.33941	1.43221	1.44456	1.16038	1.39645	0	-0.177185	-0.0314639	-0.20572	-0.277833	-0.287455	1401569	1397024
PPP2R3C	5.80726e-10	6.17634e-11	2.8623	up	16.5258	14.7822	15.5828	15.1508	16.8725	50.3582	52.1106	53.6067	53.088	54.573	54.4395	-1.37347	-1.56748	-1.45714	-1.51525	-1.35129	0	0.0119085	0.0746355	0.0682178	0.108948	0.121796	35591519	35554676
AP3B1	8.75213e-09	2.16911e-09	2.86028	up	8.62478	9.06025	7.88755	9.22168	8.7471	25.8722	26.6325	23.4469	28.3763	26.4308	28.2392	-1.33133	-1.27855	-1.49868	-1.2211	-1.32618	0.154802	0.184966	0	0.292098	0.181443	0.296638	77590579	77298152
RHOF	7.53628e-09	1.81457e-09	2.85992	down	22.3332	25.5121	24.5926	23.4313	27.0042	9.68261	9.28004	8.71263	9.1413	10.8357	8.81236	1.20067	1.35518	1.3556	1.26011	1.48069	-0.16841	-0.206895	-0.304013	-0.192264	0	-0.241565	122231594	122215656
BRD8	1.17697e-09	1.6156e-10	2.85931	up	32.344	32.4695	34.3605	30.2185	34.0518	110.34	106.674	117.05	109.233	112.653	112.673	-1.4012	-1.44983	-1.30883	-1.51551	-1.338	0.098537	0	0.226175	0.0845494	0.107524	0.16117	137514358	137475456
CEP95	9.42346e-11	3.89079e-12	2.85914	up	17.7522	17.157	16.4124	16.8481	16.1885	54.9133	56.9092	55.0773	59.936	56.3396	57.3883	-1.388	-1.46553	-1.49644	-1.47437	-1.54342	0	0.0176325	0.00145864	0.120458	0.0299959	0.0826225	62534062	62503156
LIG3	2.28045e-11	3.54934e-13	2.85582	down	20.6719	20.2945	20.7116	21.0919	19.841	7.92955	7.7686	7.99412	7.24504	7.87009	7.20582	1.49988	1.43597	1.51855	1.52208	1.44012	-0.00750375	-0.0105176	0	-0.0720997	-0.00644612	-0.0869279	33332088	33307516
PAGR1	3.41396e-09	6.5884e-10	2.85432	down	16.5955	18.3424	16.5363	17.465	17.1448	6.67187	6.37343	6.76163	5.65283	6.99565	5.32177	1.33805	1.45603	1.34087	1.40787	1.37661	-0.0749111	-0.102322	-0.0603826	-0.225527	0	-0.31242	29833816	29827528
METTL21D	1.9711e-09	3.18717e-10	2.85386	up	6.7092	7.12621	7.18962	7.31471	7.29926	20.321	18.3531	21.5025	21.1056	21.7556	22.5554	-1.42076	-1.33073	-1.31522	-1.28408	-1.30365	0.139058	0	0.20623	0.2002	0.240249	0.306425	50583297	50575348
CARHSP1	2.99715e-11	5.53207e-13	2.85341	down	75.755	79.7977	72.754	73.6594	77.1032	31.4352	32.267	33.1718	29.9389	31.3324	29.9955	1.45593	1.46241	1.40686	1.39636	1.47169	-0.0711589	-0.0529714	0	-0.131728	-0.0704117	-0.117944	8962863	8946801
CAMKK2	8.74572e-09	2.16563e-09	2.85192	down	11.0036	10.5781	9.7747	11.1542	11.9383	3.55284	3.95344	3.38647	3.27599	3.94837	3.29535	1.41549	1.33068	1.22851	1.44356	1.54072	-0.138405	-0.000808239	-0.207955	-0.184486	0	-0.189209	121736111	121675496
EIF5	1.18112e-09	1.62915e-10	2.85182	up	22.0379	22.0299	19.5827	21.6733	18.9078	67.1212	68.7985	68.0727	75.267	67.8894	72.0946	-1.37115	-1.41161	-1.51787	-1.40007	-1.59729	0	0.00834894	0.0262494	0.147153	0.0113087	0.120651	103811361	103800336
TRIM14	5.41965e-10	5.57078e-11	2.8514	down	21.7449	20.9728	22.1228	22.1347	21.9815	8.94587	8.80115	8.18126	7.94688	7.38578	8.01625	1.43237	1.33932	1.4695	1.4479	1.4376	-0.000828028	0	-0.109728	-0.0917106	-0.224801	-0.0909438	100881488	100831568
DLEU1	4.89746e-09	1.05815e-09	2.84888	up	26.0928	28.2759	30.5662	26.5025	24.4731	90.1426	89.4039	87.8533	97.8575	90.2161	93.3871	-1.48623	-1.40497	-1.2344	-1.47038	-1.58749	0.0730681	0	0.0359201	0.163265	0.0477991	0.12213	50679433	50656412
RCHY1	1.40425e-10	7.08802e-12	2.84771	up	7.64553	7.6243	7.57847	7.56182	7.47993	22.1809	21.6376	21.0427	23.5727	23.0847	23.2231	-1.38192	-1.39867	-1.4039	-1.4031	-1.44006	0.0813847	0.0493202	0	0.183182	0.143766	0.167972	76439640	76404248
FAM65A	4.59833e-08	1.62472e-08	2.84669	down	12.9018	12.512	14.5433	11.5639	14.0602	4.53031	4.35115	5.49084	4.42151	4.12645	4.34054	1.27072	1.19828	1.46236	1.09215	1.39019	-0.257432	-0.288318	0	-0.217153	-0.351432	-0.244933	67580691	67562720
PRCC	1.39615e-10	6.93048e-12	2.84579	up	16.9397	16.4119	15.2533	15.2049	15.9739	52.6419	54.0566	50.3248	53.7939	54.7032	53.9492	-1.33382	-1.4078	-1.48563	-1.50569	-1.43335	0.0628548	0.0710244	0	0.0865803	0.116925	0.11605	156770609	156737280
FAM126B	1.40999e-09	2.05433e-10	2.84406	up	4.91755	4.41772	4.39017	4.74797	4.70943	12.7397	10.9927	12.5852	12.3013	12.1473	12.5328	-1.25574	-1.45448	-1.47465	-1.31658	-1.35087	0.179692	0	0.155984	0.170131	0.127922	0.191221	201936392	201838432
LMTK2	5.87992e-10	6.2795e-11	2.84398	up	3.55792	3.71628	4.12302	3.83276	3.96551	10.1699	9.79679	8.90673	9.12223	9.85054	9.47342	-1.50338	-1.44321	-1.29614	-1.40673	-1.34723	0.169682	0.139658	0	0.0738432	0.148379	0.119883	97838944	97736192
FAHD2B	5.23703e-09	1.15303e-09	2.84377	down	20.0022	19.8961	20.1194	19.6356	22.7052	7.75003	8.429	7.66003	7.75692	8.0422	6.46696	1.36182	1.32042	1.39544	1.33562	1.53809	-0.129104	0	-0.14101	-0.063827	-0.0624764	-0.308766	97760582	97749320
DDX27	1.42237e-09	2.07852e-10	2.84362	up	13.1908	13.2235	15.295	12.8032	13.8123	43.8605	45.1978	44.9822	44.157	44.8758	46.4066	-1.52257	-1.5427	-1.28158	-1.57276	-1.4647	0	0.0218887	0.0328064	0.00471449	0.0321159	0.0936694	47860614	47835832
TXLNG2P	1.98903e-09	3.23765e-10	2.843	down	53.7207	46.6946	52.7972	52.2162	52.7749	22.5406	19.6333	22.5993	20.6369	21.7906	21.412	1.50467	1.26885	1.50549	1.4558	1.48217	0	-0.190313	-0.00648022	-0.103936	-0.0352826	-0.048079	21769056	21729244
SLC35E2	6.42624e-10	7.13645e-11	2.84244	down	24.591	26.5482	26.8179	25.2228	27.4953	10.9493	9.8776	10.7993	9.15069	9.78467	10.3363	1.34015	1.42397	1.4947	1.37291	1.50689	0	-0.114189	-0.0252156	-0.182691	-0.123448	-0.0309098	1677438	1656276
PAPOLG	4.98046e-10	4.9155e-11	2.84146	up	5.03186	5.09689	4.51439	5.14964	5.01774	13.074	12.9546	13.3446	13.2397	13.4314	13.6856	-1.43182	-1.41795	-1.63917	-1.40607	-1.45946	0.00608373	0	0.0159616	0.0537548	0.0473175	0.091301	61029221	60983364
SAT2	2.33964e-09	4.01067e-10	2.83954	up	19.8365	18.6358	19.0004	17.9272	21.2204	60.7337	68.642	67.2662	62.6698	67.6341	60.257	-1.37716	-1.49767	-1.41302	-1.53036	-1.28053	0.0105238	0.150962	0.157845	0.0409145	0.15522	0	7531194	7529555
C22orf29	6.04894e-12	2.74595e-14	2.83897	down	11.7006	11.9998	11.3099	11.6001	11.4415	4.13919	3.9933	3.96959	3.72786	3.94936	3.70495	1.4737	1.49783	1.42578	1.46755	1.4269	0	-0.0322952	-0.059128	-0.0615644	-0.044945	-0.0841591	19842371	19833660
UBL5	4.07257e-10	3.7323e-11	2.83879	up	189.154	212.508	192.14	197.703	218.031	488.854	536.432	453.848	514.54	563.732	489.228	-1.53195	-1.41965	-1.45705	-1.49291	-1.32582	0.0270233	0.0981808	0	0.055335	0.151258	0.0270233	9940797	9938555
TTC26	7.96648e-10	9.55771e-11	2.83853	up	2.76165	2.59432	2.74571	2.95966	2.56239	6.44814	6.10373	6.2246	6.64068	6.33892	6.42807	-1.39723	-1.50238	-1.44299	-1.31027	-1.5509	0.0495734	0.0207939	0	0.146216	0.0600929	0.109645	138874550	138818496
CEP68	5.13683e-10	5.13193e-11	2.83745	down	8.21966	8.85358	9.013	9.07606	9.23072	3.01484	2.80659	2.89033	2.5282	2.61552	2.71638	1.30106	1.39478	1.44902	1.46447	1.47888	0	-0.0687244	-0.044754	-0.169612	-0.162499	-0.0761242	65314142	65283496
PREX1	4.43573e-10	4.18071e-11	2.83639	down	8.60482	9.3173	9.08565	8.40262	9.02712	2.85394	2.82854	2.85263	2.79448	2.83853	2.4107	1.40753	1.51569	1.4922	1.35946	1.46687	-0.0515832	-0.0249078	-0.0323164	0	-0.0293047	-0.196129	47444420	47240792
LOC645166	7.76458e-07	4.03755e-07	2.83598	up	5.33339	7.90393	7.37383	6.94971	8.26864	20.5407	20.6272	21.1811	19.7498	21.9167	19.5463	-1.91587	-1.27226	-1.37566	-1.47059	-1.19903	0.0499558	0.0515518	0.0802512	0.0136075	0.147628	0	148953054	148928288
MTR	7.75605e-11	2.81672e-12	2.83579	down	16.3312	15.229	15.2046	15.7299	15.0794	5.8468	5.31481	6.10483	5.37609	5.45434	5.51239	1.51795	1.38844	1.41396	1.45584	1.38546	-0.0443106	-0.124285	0	-0.0851135	-0.109647	-0.0651591	237067281	236958576
TASP1	3.94781e-07	1.89966e-07	2.83514	up	4.40002	5.73616	4.65037	5.76911	5.36703	12.9899	15.8654	12.1824	15.5763	13.1476	13.9114	-1.5568	-1.13937	-1.49317	-1.11969	-1.24729	0.0926125	0.367533	0	0.367126	0.115676	0.209991	13619583	13370035
BCLAF1	1.16166e-10	5.39897e-12	2.83312	up	21.4804	20.2788	19.2644	21.8343	21.204	68.0738	68.299	69.202	70.9167	68.4099	71.4465	-1.40161	-1.5231	-1.53711	-1.3846	-1.42627	0.0290823	0	0.0573955	0.0717101	0.0306206	0.0982971	136610989	136578000
IGBP1	2.70947e-09	4.83793e-10	2.83304	down	78.1184	84.6848	74.7263	80.9951	74.5072	30.5201	36.5417	29.5965	34.0292	34.9423	32.5672	1.37708	1.43535	1.33172	1.41869	1.31027	-0.235064	0	-0.278747	-0.081368	-0.0435762	-0.127651	69386173	69353320
CSRP2BP	1.91295e-08	5.79549e-09	2.83284	down	6.11251	6.28759	6.22263	6.27123	6.55005	2.02386	1.92788	1.58762	1.97569	1.62048	1.88973	1.3381	1.3611	1.34829	1.37043	1.43164	-0.0229636	-0.0507601	-0.336037	0	-0.32432	-0.0599366	18169031	18122868
GLIS2	2.47391e-07	1.12198e-07	2.83223	up	2.04941	3.05472	3.15578	2.49585	2.93128	6.39681	6.61862	6.78892	5.79317	6.04126	6.05907	-1.81032	-1.26204	-1.24076	-1.53668	-1.33915	0.0540094	0.137104	0.137104	0	0.0148997	0.0417795	4389598	4382224
LIN7B	2.56911e-06	1.49032e-06	2.83173	down	12.2117	15.999	12.4968	15.0112	14.5248	5.99163	6.13307	5.01181	5.21503	3.93988	3.82308	0.998698	1.40203	1.05026	1.3247	1.26832	-0.0723941	0	-0.304873	-0.192652	-0.596796	-0.59056	49621717	49617616
SIPA1L2	1.08643e-10	4.86618e-12	2.83045	up	4.45987	4.64102	4.79425	4.82592	4.83823	12.7696	12.1653	13.4981	12.387	12.0545	11.5738	-1.50365	-1.45602	-1.41603	-1.38707	-1.38932	0.0966387	0.0485864	0.157684	0.0901847	0.030592	0	232651243	232533712
FAM78A	6.24218e-10	6.83455e-11	2.82831	down	8.28815	8.1047	8.09841	8.18485	7.71215	2.536	2.65902	2.20864	2.37401	2.51315	2.42276	1.45928	1.38674	1.40759	1.42296	1.31284	-0.0901303	0	-0.251183	-0.114643	-0.0753695	-0.0810322	134151906	134133464
TET2	8.52067e-09	2.10162e-09	2.8281	up	3.37594	2.90829	2.84419	3.25237	3.49914	7.63394	6.99751	7.58292	7.66318	7.50697	7.56249	-1.29107	-1.53519	-1.58987	-1.36284	-1.26547	0.0882149	0	0.0813143	0.153857	0.0920057	0.130292	106200960	106067032
KCNA3	1.41251e-08	3.97249e-09	2.82782	down	14.5299	15.481	16.3463	15.1397	15.292	5.81788	5.8624	6.58179	4.59593	5.13682	5.47365	1.23298	1.31029	1.42425	1.28793	1.30503	-0.15497	-0.110294	0	-0.393851	-0.288213	-0.178234	111217655	111214312
GMFG	4.59231e-10	4.40769e-11	2.8269	down	300.32	312.102	314.203	301.009	311.564	108.756	119.736	117.151	106.859	118.54	106.067	1.37685	1.38518	1.4626	1.34178	1.4626	-0.15383	-0.0489631	0	-0.167355	-0.0245233	-0.165823	39826726	39819000
CRCP	1.26335e-10	6.11738e-12	2.82442	up	11.833	12.2749	11.9459	11.9033	12.1143	37.3925	38.2142	35.8153	41.5684	39.4387	38.9284	-1.41461	-1.36958	-1.3894	-1.40067	-1.39005	0.0692053	0.0765576	0	0.205631	0.138031	0.141126	65619553	65579804
HSPA14	3.87722e-10	3.44055e-11	2.82441	up	20.2023	20.448	19.4699	22.2954	22.4509	69.4554	67.9865	66.9723	70.7013	73.6304	70.0891	-1.48988	-1.50477	-1.51624	-1.35264	-1.34805	0.0662503	0	0.00546074	0.0675015	0.123948	0.0706487	14913740	14880260
CDK5	3.41557e-10	2.86176e-11	2.82396	down	38.217	39.8542	37.8481	37.4548	36.9661	15.7436	16.6107	17.0052	15.8755	14.1751	14.9249	1.40966	1.44458	1.42531	1.39015	1.36944	-0.105631	-0.0217617	0	-0.052279	-0.222881	-0.136801	150755052	150750896
SBK1	3.14081e-09	5.89327e-10	2.82303	down	27.3047	32.742	28.3534	29.4319	27.34	12.8802	11.9496	11.9332	10.3095	11.064	11.1072	1.28335	1.51455	1.35615	1.38935	1.28297	0	-0.0871599	-0.109214	-0.250726	-0.187897	-0.156846	28335170	28303840
SRSF6	2.09821e-10	1.33096e-11	2.82183	up	39.5325	39.2479	37.454	38.9617	36.4093	125.485	123.516	124.036	132.504	126.135	134.229	-1.34674	-1.40208	-1.4101	-1.3686	-1.47049	0.0845289	0	0.0779772	0.14212	0.0779772	0.199577	42092244	42086504
TIMM17A	2.12867e-10	1.37125e-11	2.8217	up	27.2789	25.6195	25.3535	27.2295	27.3493	82.9625	90.2172	84.6745	92.1105	92.7967	90.6325	-1.371	-1.50297	-1.46406	-1.38141	-1.36981	0	0.0652022	0.0242863	0.117576	0.138929	0.126304	201939789	201924624
FBXO3	6.66613e-08	2.51889e-08	2.82138	up	6.75477	6.95848	6.51319	8.55762	7.30466	21.2122	20.0214	19.7441	23.3394	20.7312	20.5011	-1.49914	-1.46354	-1.57387	-1.10286	-1.38959	0.105585	0.022131	0	0.256681	0.0812139	0.0780206	33796071	33762488
C9orf16	7.69112e-08	2.96522e-08	2.82043	down	91.6383	106.404	96.3356	85.5525	93.8732	43.6775	43.9377	41.8498	33.1803	43.4794	34.9345	1.34587	1.48466	1.4181	1.24	1.36479	0	-0.0100794	-0.0563416	-0.388528	-0.0021081	-0.294313	130926207	130922536
FLNB	4.27309e-11	9.97608e-13	2.82006	down	40.4185	40.51	40.9647	40.6161	40.4384	17.5568	17.2273	17.845	15.7504	16.1364	16.6708	1.43194	1.39655	1.46714	1.43686	1.42848	-0.0217156	-0.0376148	0	-0.135963	-0.123196	-0.0627053	58157982	57994128
DHTKD1	3.78053e-11	8.49926e-13	2.81859	down	14.2913	13.825	13.6856	14.0598	14.5825	5.32357	4.90511	5.02867	4.8707	5.21249	4.65229	1.47756	1.39329	1.40779	1.43999	1.49371	0	-0.0787323	-0.0777628	-0.0472713	-0.00301576	-0.108237	12165224	12110933
TRMT10A	1.41808e-07	6.00831e-08	2.81858	up	2.37478	2.2311	2.14256	2.07072	2.869	5.1024	4.59857	5.25046	5.84746	5.3903	5.45549	-1.26342	-1.35941	-1.45731	-1.46879	-1.01952	0.113804	0	0.154761	0.357361	0.207577	0.254151	100485189	100467864
PCGF3	2.81831e-11	4.8434e-13	2.81747	down	29.6262	30.0927	31.7769	30.159	31.3455	12.4618	12.6522	12.4001	11.7427	12.3218	12.3932	1.43062	1.40785	1.54282	1.44687	1.50045	-0.0308483	0	-0.0403855	-0.0653002	-0.0333965	-0.00212765	764427	699572
CCNI	3.72444e-12	1.00726e-14	2.81738	down	169.652	184.452	166.281	173.147	169.28	68.3845	69.0319	68.7344	71.773	69.7887	71.1773	1.44073	1.48873	1.43278	1.47152	1.4584	-0.0543971	-0.0726247	-0.0471907	-0.00126743	-0.0400562	0	77997125	77969176
ITFG3	2.41403e-08	7.61624e-09	2.8167	down	14.145	16.8496	15.7578	14.779	15.9342	5.93625	5.53473	6.87074	4.76802	5.6118	5.14386	1.12756	1.37357	1.30108	1.19223	1.29855	-0.197633	-0.243747	0	-0.405745	-0.243747	-0.321575	316119	284800
GALK2	4.26143e-08	1.48904e-08	2.8154	up	3.53747	4.24786	3.45809	4.20348	4.28841	9.79572	10.1213	8.95164	9.51626	10.3498	9.66194	-1.52303	-1.24889	-1.60733	-1.252	-1.22481	0.107587	0.174137	0	0.119577	0.197792	0.133675	49622002	49447976
DRG1	1.07644e-09	1.4206e-10	2.81536	up	46.8622	45.2314	44.2776	43.0213	41.5674	134.167	157.962	135.268	154.801	149.476	144.641	-1.28427	-1.38362	-1.35969	-1.41179	-1.47217	0	0.182412	0.0166917	0.189962	0.154765	0.122224	31830172	31795538
CD70	2.91434e-07	1.35385e-07	2.81519	up	2.35042	2.71414	2.79994	3.30366	2.64274	6.91532	7.19633	6.80954	5.85292	5.07679	6.39785	-1.40985	-1.20728	-1.19467	-0.926846	-1.27341	0.385201	0.453777	0.351665	0.224787	0	0.32949	6591163	6585849
PECAM1	1.59271e-08	4.61355e-09	2.81397	down	10.5866	9.36133	9.93691	10.1204	9.1897	3.08026	3.14634	3.71369	2.68799	3.34024	3.19807	1.45361	1.2196	1.35578	1.37765	1.20024	-0.235963	-0.198037	0	-0.347329	-0.106824	-0.139231	62407083	62396776
SENP6	3.96675e-09	8.10329e-10	2.81268	up	7.65914	6.29243	6.70237	7.20149	7.05692	19.9122	19.3658	19.2495	20.7305	20.2229	20.5163	-1.25844	-1.60369	-1.48517	-1.36589	-1.41715	0.0562105	0.0196085	0	0.122796	0.0840807	0.112567	76427994	76311624
C16orf58	1.38006e-08	3.85738e-09	2.8124	down	28.6734	31.3556	31.9046	28.1595	31.6123	12.4715	12.4381	13.8752	10.3789	13.3472	11.0512	1.27405	1.36058	1.44318	1.23601	1.41173	-0.135095	-0.122512	0	-0.333546	-0.0347316	-0.254277	31519706	31500812
DAD1	1.96741e-10	1.18232e-11	2.81237	up	122.819	118.664	113.958	110.964	121.326	316.208	343.358	335.235	330.458	351.857	333.215	-1.36381	-1.45395	-1.43167	-1.4995	-1.37798	0	0.0262394	0.130253	0.0115223	0.130253	0.100156	23058143	23033806
CTBP1	6.45082e-10	7.1885e-11	2.81216	down	78.2098	89.8699	85.2182	79.3561	84.9668	38.0121	36.2815	36.4388	33.2902	35.0493	33.4523	1.30122	1.45231	1.44672	1.31278	1.42147	0	-0.0886788	-0.0655599	-0.191038	-0.117807	-0.165582	1242908	1205227
BCAT2	8.89252e-09	2.21352e-09	2.81184	down	21.9625	26.7329	22.2862	22.6414	21.8277	9.71369	9.52242	8.39953	7.94886	9.60485	8.18579	1.33114	1.58167	1.36782	1.36872	1.31144	-0.00849152	-0.0121231	-0.194399	-0.206539	0	-0.174574	49314320	49298320
RINT1	2.03694e-08	6.22619e-09	2.80995	up	7.21069	7.04353	6.42158	7.4279	8.30797	20.8353	19.7145	20.3519	22.7107	20.7105	21.7018	-1.40196	-1.44821	-1.60536	-1.35076	-1.18244	0.0775466	0	0.0349426	0.210427	0.0736957	0.160181	105208124	105172528
TNNT1	2.63842e-06	1.5328e-06	2.80931	down	9.47706	8.01422	6.85525	8.18221	8.73415	2.99002	2.3886	3.10279	2.02244	2.90734	2.09748	1.49466	1.1893	0.94232	1.23893	1.3411	-0.0563777	-0.341183	0	-0.547369	-0.0730189	-0.475786	55660606	55644160
NMI	1.26926e-07	5.28172e-08	2.80848	down	18.1491	20.8225	18.1695	21.0222	18.8178	7.39275	7.69661	6.05435	6.43003	8.63845	8.03242	1.19334	1.35391	1.21418	1.39976	1.23866	-0.217767	-0.138602	-0.492965	-0.347386	0	-0.062196	152146430	152126976
DHCR24	3.29631e-11	6.62682e-13	2.80763	down	52.9826	53.6149	54.1122	50.2201	52.4376	22.0143	22.4993	22.8113	22.3313	20.996	22.2715	1.47161	1.45251	1.52554	1.39823	1.45853	-0.0427051	-0.0112596	0	-0.00935078	-0.102415	-0.00266695	55352921	55315300
SQRDL	8.1414e-10	9.85557e-11	2.80724	down	16.541	16.6018	17.9145	17.201	17.4221	5.99036	6.24623	6.28098	6.88349	6.49569	6.38421	1.31369	1.29417	1.44993	1.36455	1.38459	-0.239763	-0.145006	-0.183587	0	-0.104815	-0.0934298	45983492	45923344
DUSP12	5.28463e-08	1.91062e-08	2.80695	up	15.6529	15.3591	12.1965	15.6522	13.7654	44.7911	48.63	45.2083	50.1345	43.4356	51.4369	-1.24362	-1.2997	-1.63405	-1.25123	-1.46135	0.0443125	0.125557	0.0492649	0.190008	0	0.256945	161726952	161719584
LOC400657	1.03441e-08	2.69001e-09	2.80613	up	3.76807	3.13021	3.34298	3.66859	3.47043	8.16411	7.35848	9.05805	8.38537	8.55254	8.02261	-1.18785	-1.50636	-1.42326	-1.25156	-1.34602	0.106639	0	0.247858	0.200746	0.182734	0.135466	72265071	72259008
RPS23	1.84276e-11	2.41001e-13	2.80363	down	274.277	294.369	278.322	280.384	279.879	99.0835	107.808	103.544	104.471	104.578	102.976	1.43676	1.49647	1.50324	1.40399	1.49647	-0.0830717	-0.0110202	-0.0124216	-0.0074954	0	-0.00543356	81574235	81569136
ZNF57	2.58969e-07	1.18148e-07	2.80349	up	5.42293	5.27997	4.53878	5.25085	4.25905	12.8952	13.9735	10.7874	14.224	12.5351	13.7221	-1.05172	-1.10691	-1.36944	-1.11651	-1.46459	0.247567	0.361941	0	0.405514	0.221097	0.356217	2918474	2900895
FASTKD3	2.01524e-08	6.15115e-09	2.80302	up	5.56255	6.10785	5.10926	6.31709	5.89942	14.6901	15.4483	15.857	17.5433	15.1563	16.6857	-1.42169	-1.28899	-1.56685	-1.20898	-1.33272	0	0.0871603	0.106872	0.270381	0.0653753	0.209009	7869150	7859271
C5orf56	8.78948e-08	3.45423e-08	2.80085	down	44.771	46.7071	56.3111	45.5252	45.8872	19.882	21.0505	24.0385	19.4083	19.5233	17.4781	1.17129	1.17826	1.50633	1.18511	1.19242	-0.261605	-0.181207	0	-0.282274	-0.2867	-0.423318	131811736	131746464
BAD	6.36431e-10	7.01642e-11	2.80057	up	25.76	31.4804	27.4126	27.7408	27.8704	94.7263	98.4267	94.101	91.3614	91.4039	88.4501	-1.55259	-1.29107	-1.44089	-1.45161	-1.43811	0.0883369	0.0998564	0.0883369	0.0106859	0.0179701	0	64052176	64037300
HPRT1	7.53414e-11	2.62213e-12	2.79809	down	63.236	64.1626	56.9867	63.8464	60.4709	24.9862	26.5089	26.213	26.9032	26.6112	25.3196	1.47661	1.44858	1.34238	1.48763	1.41202	-0.115835	-0.039072	-0.0505671	0	-0.0278482	-0.0726771	133634698	133594176
CHTOP	2.81831e-11	4.83093e-13	2.79726	up	38.4046	38.952	35.0828	37.2139	36.4146	120.673	122.145	119.294	124.012	126.635	124.076	-1.38448	-1.39664	-1.49604	-1.42267	-1.45477	0.0408807	0	0.0408807	0.048295	0.10326	0.0852556	153618782	153606464
HPS4	2.99715e-11	5.53947e-13	2.79705	down	25.2915	26.9465	24.6175	26.3671	25.046	10.7079	9.62944	10.5593	9.60964	10.3128	9.90965	1.41879	1.47316	1.39431	1.47101	1.39923	0	-0.113744	-0.0233839	-0.0933099	-0.0311794	-0.0540116	26879829	26846848
TMEM14B	5.35047e-09	1.18275e-09	2.79697	down	68.1648	67.9209	63.959	66.227	68.7635	27.6115	28.2378	33.3291	28.2544	28.8781	24.7439	1.30618	1.24604	1.22509	1.25373	1.30418	-0.257346	-0.23373	0	-0.217928	-0.199746	-0.392158	10757214	10747994
INTS12	9.62188e-09	2.45077e-09	2.79675	up	13.5665	11.1274	12.8261	11.9662	12.9179	37.3068	40.1781	37.7197	42.1809	39.9146	42.0521	-1.25167	-1.59883	-1.32833	-1.45349	-1.3497	0	0.0769882	0.00817633	0.16514	0.0950694	0.178725	106629881	106603784
PRPS2	4.44787e-10	4.20906e-11	2.7962	down	53.3433	53.0706	48.6092	53.2062	50.4777	21.9323	23.0104	23.6558	21.5081	20.515	20.2305	1.42966	1.38819	1.30706	1.41374	1.35423	-0.101998	-0.0317421	0	-0.117476	-0.188451	-0.189672	12842346	12809473
XRCC1	1.70418e-10	9.56852e-12	2.79545	down	37.6512	41.8546	41.5199	40.712	41.1034	17.0351	17.2044	18.1018	16.0078	17.4755	16.1269	1.30027	1.42381	1.46306	1.41876	1.42931	-0.0898225	-0.0622177	0	-0.135067	-0.0414791	-0.127641	44079730	44047464
MTRR	1.00208e-08	2.57776e-09	2.79476	up	7.71765	7.69428	6.61469	8.22263	7.38063	21.0992	21.5704	20.8027	22.4984	21.2865	23.4238	-1.34644	-1.3639	-1.61265	-1.24768	-1.44327	0.0312343	0.0645108	0	0.134327	0.0503802	0.199165	7901235	7869216
JAM3	1.6628e-10	9.16587e-12	2.79475	down	55.7836	59.2295	52.0877	58.2945	51.0846	23.3115	23.4019	23.1628	22.9371	24.1716	22.6847	1.46316	1.4868	1.37312	1.51864	1.32934	-0.0532346	-0.0432897	-0.0656962	-0.0653696	0	-0.063468	134021652	133938816
PCGF1	1.08432e-09	1.43523e-10	2.79286	up	17.9809	16.9181	15.4606	15.6893	15.6717	53.0949	58.042	54.6683	52.4421	50.7772	52.9897	-1.25205	-1.36533	-1.47206	-1.46191	-1.47092	0.0683999	0.165595	0.105612	0.0422039	0	0.0819473	74734821	74732168
SMAP1	7.05448e-08	2.68622e-08	2.79265	up	7.9347	6.98379	7.27708	8.01998	6.42129	20.3316	22.8023	18.8026	22.4597	19.9499	22.1431	-1.16206	-1.38875	-1.31709	-1.15129	-1.54177	0.118259	0.275135	0	0.267496	0.0969324	0.258834	71571716	71377480
FH	5.79556e-09	1.30838e-09	2.78869	down	58.2772	55.7454	49.1207	55.9918	52.4821	22.1522	24.1791	25.0632	22.0662	23.7014	20.222	1.47235	1.35409	1.22649	1.39087	1.31469	-0.181767	-0.0476027	0	-0.171859	-0.0834165	-0.282701	241683085	241660864
ENDOD1	7.64792e-09	1.8475e-09	2.78854	down	15.6984	16.1457	12.8899	15.21	13.7274	5.34583	5.39361	5.51921	5.02148	5.68547	4.94474	1.51417	1.52953	1.21636	1.45727	1.2862	-0.0981803	-0.0501881	-0.0588658	-0.119956	0	-0.145629	94865815	94822976
ERCC1	1.34596e-09	1.9203e-10	2.787	down	22.3547	20.1133	19.6456	20.5633	20.8459	7.65139	8.41066	7.38481	8.3464	8.17379	7.87104	1.50193	1.31138	1.33556	1.37642	1.39299	-0.173347	-0.0284438	-0.214596	0	-0.0706596	-0.0832941	45927177	45910592
PPIL1	3.10905e-10	2.47277e-11	2.7866	up	16.726	19.4848	17.7327	18.137	18.9871	58.6638	61.2989	58.7568	60.7035	62.2682	55.9115	-1.51727	-1.32923	-1.42073	-1.40731	-1.33516	0.0565534	0.0880442	0.0657072	0.101853	0.147236	0	36842800	36822604
RPS4X	1.88503e-10	1.10463e-11	2.78659	down	1966.69	1957.96	1885.22	1938.37	1918.19	393.848	448.337	427.822	434.761	448.663	402.019	1.41316	1.34043	1.42969	1.384	1.45217	-0.166507	-0.0623884	0	-0.103729	0	-0.115043	71497141	71492448
ZBTB40	1.21209e-10	5.71198e-12	2.78645	up	7.59012	7.27958	8.0293	7.42312	7.72555	22.3206	21.1987	22.8713	21.2527	22.2662	22.5297	-1.41949	-1.49481	-1.32556	-1.45616	-1.40223	0.0681911	0	0.095552	0.0111313	0.0726552	0.105145	22857650	22778344
FAM108A1	7.65285e-09	1.84952e-09	2.78566	down	36.3196	43.1438	39.7672	37.7846	39.6722	19.1729	15.1932	17.3563	15.2377	16.5437	15.5205	1.16838	1.38127	1.31567	1.22765	1.29922	0	-0.311402	-0.146396	-0.284296	-0.191991	-0.263413	1885518	1876974
NRDE2	4.80701e-10	4.68128e-11	2.78561	up	5.87889	5.33436	5.55353	5.39052	5.96388	15.5521	15.4852	15.0085	14.6052	14.6761	15.8739	-1.34975	-1.52424	-1.45362	-1.50328	-1.33823	0.0547519	0.0686898	0.00738335	0.0108166	0	0.123384	90798481	90744400
TP53I11	2.32029e-10	1.57214e-11	2.7855	down	25.0704	28.1139	27.3956	26.1133	26.5981	11.4835	10.9197	10.6078	9.78082	10.907	10.1309	1.31672	1.44695	1.46782	1.3675	1.39834	0	-0.0438252	-0.106032	-0.157768	-0.0434713	-0.1197	44972857	44953896
RNF19B	4.42386e-09	9.33351e-10	2.78486	up	9.2481	11.0768	9.90113	9.08858	9.06865	29.485	29.8596	29.2387	29.3854	28.1908	29.1004	-1.48564	-1.20713	-1.3644	-1.51649	-1.53928	0.0655718	0.0764952	0.0521655	0.0683956	0	0.0674915	33430286	33402048
CWC25	3.70213e-09	7.34264e-10	2.78463	up	12.9451	12.86	13.7789	11.068	13.2986	40.3463	41.2492	40.1624	41.195	39.8306	41.0817	-1.41648	-1.45106	-1.3183	-1.6777	-1.39106	0.0199046	0.0294747	0.011445	0.0411401	0	0.0574064	36981603	36956688
DNLZ	7.48396e-07	3.87545e-07	2.7821	up	3.6562	4.88753	3.80639	4.45424	4.87592	11.6546	12.3583	9.77068	9.10075	11.5479	10.9548	-1.53345	-1.06045	-1.50869	-1.21185	-1.07686	0.26728	0.368194	0.0395787	0	0.277057	0.235392	139258263	139256352
TTC7A	2.44929e-10	1.71937e-11	2.78196	down	26.5562	27.8201	26.442	26.2028	28.0133	11.2999	11.1259	11.9658	10.1518	10.1741	10.1939	1.34956	1.3794	1.35405	1.32045	1.42521	-0.0744956	-0.0744956	0	-0.158452	-0.192806	-0.161935	47303275	47168312
LOXL1-AS1	7.45391e-07	3.8567e-07	2.78044	down	7.24253	7.55472	7.31179	7.4876	6.70686	2.28403	1.70772	2.72075	2.125	2.05069	2.50633	1.19707	1.25404	1.2071	1.25109	1.04848	-0.264817	-0.660225	0	-0.310458	-0.405385	-0.0616752	74220589	74209808
C9orf72	5.39217e-09	1.19476e-09	2.77959	down	13.8551	12.7585	13.4802	13.0099	13.1515	4.81738	4.09367	5.28041	4.47208	5.14196	4.60533	1.43297	1.27453	1.39228	1.32936	1.32986	-0.126319	-0.325879	0	-0.156093	-0.0143886	-0.115747	27573864	27546542
NOP56	3.06824e-11	5.92452e-13	2.77919	up	53.3533	50.6124	48.6614	49.3088	52.2909	155.55	163.997	159.56	167.61	161.075	163.585	-1.37152	-1.48127	-1.49182	-1.48127	-1.40181	0	0.00273895	0.0459924	0.0428138	0.0194216	0.0637813	2639039	2633177
FBXO4	2.63514e-07	1.20421e-07	2.77265	down	7.47157	8.82303	7.43143	7.28224	7.50451	2.10176	2.79499	2.47388	2.52641	1.99882	2.34598	1.20553	1.4617	1.1965	1.15963	1.19497	-0.423251	0	-0.17056	-0.0974845	-0.486822	-0.187485	41941672	41925356
SECISBP2	1.27325e-09	1.78905e-10	2.77089	down	29.8272	29.8583	30.8206	30.8235	28.3551	11.9662	11.4687	13.8347	11.4348	12.2408	12.8317	1.34139	1.29575	1.39713	1.3853	1.25252	-0.19266	-0.222039	0	-0.202283	-0.142971	-0.055639	91974561	91933408
MAFG	1.62635e-10	8.8595e-12	2.77081	up	9.48991	10.7103	10.3656	10.4115	10.3966	32.2143	30.6585	30.6635	30.9074	31.8439	31.5963	-1.55215	-1.37175	-1.38667	-1.39987	-1.41323	0.0842638	0	0.00909567	0.0317864	0.0759482	0.0723352	79885587	79876144
UHRF1BP1L	1.72846e-09	2.69193e-10	2.77067	up	4.99613	5.334	5.22935	5.76178	5.33551	14.3307	13.5361	13.3744	15.1862	13.8455	14.7608	-1.46178	-1.37282	-1.40037	-1.23909	-1.36984	0.0964606	0.043571	0	0.215904	0.0738149	0.178985	100536642	100430864
FAM45A	4.10204e-05	2.88189e-05	2.77031	down	8.14307	9.39304	8.02293	9.57079	8.09642	2.53471	3.63977	2.88043	3.50517	1.66402	2.78506	1.01733	1.23041	0.984971	1.28179	0.984447	-0.49986	-0.0108365	-0.31512	0	-1.08606	-0.309672	120897223	120863608
VPS51	1.98821e-09	3.23285e-10	2.77004	down	44.6359	51.5699	47.1651	45.2155	47.7789	20.8332	21.9705	22.0602	19.033	18.9292	18.646	1.29547	1.44579	1.37109	1.30543	1.38179	-0.071167	0	-0.00206995	-0.184326	-0.201005	-0.201387	64879332	64863584
ZNF280D	3.52359e-09	6.8895e-10	2.76931	down	15.782	16.8696	16.3267	16.6658	14.7269	6.01763	5.60513	6.93454	5.67064	5.62393	6.08686	1.28101	1.35937	1.34143	1.35576	1.16193	-0.195598	-0.245753	0	-0.198738	-0.257581	-0.120096	57025787	56922372
F8A1	2.93453e-08	9.61366e-09	2.76794	down	9.03117	10.5955	9.47257	9.02076	8.5082	2.9483	3.49625	3.10588	3.00574	2.6954	2.96088	1.25055	1.49264	1.33928	1.25155	1.12856	-0.245357	0	-0.160542	-0.149475	-0.333408	-0.169009	154116336	154114640
SH2B3	7.64028e-10	9.05074e-11	2.76539	down	7.51784	6.67821	6.99703	6.69909	7.2579	2.17086	2.30752	2.12188	2.1186	2.03183	2.08143	1.49194	1.28729	1.36485	1.29706	1.41642	-0.100406	0	-0.10413	-0.0822389	-0.186022	-0.103019	111889427	111843752
FAM53C	2.1485e-10	1.38868e-11	2.76448	up	17.0198	16.6397	17.0989	16.5351	15.7401	53.0338	51.1609	53.5202	55.7519	55.5401	55.3406	-1.32087	-1.37906	-1.30797	-1.37395	-1.45312	0.078495	0	0.0806479	0.142365	0.143126	0.155458	137685418	137673216
C10orf137	3.06116e-10	2.41862e-11	2.76423	up	10.4748	10.6312	10.4189	10.9512	10.9624	32.7154	31.2997	31.5191	35.5888	32.0124	34.1487	-1.4069	-1.40923	-1.40303	-1.33215	-1.3473	0.083034	0	0.0263019	0.193826	0.0567532	0.163046	127452712	127408080
PAPD5	1.66944e-08	4.90999e-09	2.7639	up	2.67599	3.30207	3.50286	3.40312	3.21339	7.12226	7.28196	6.92992	7.73456	7.47464	7.78092	-1.59769	-1.30847	-1.25152	-1.26171	-1.37768	0.0393188	0.0874879	0	0.202727	0.116079	0.19814	50269219	50186828
TINF2	1.55007e-09	2.3422e-10	2.76263	down	26.2351	30.4991	28.2105	27.7089	28.0217	11.2874	12.6401	10.7243	10.7951	12.2084	10.9378	1.24202	1.42606	1.3654	1.31411	1.33696	-0.165089	0	-0.233187	-0.177161	-0.0416617	-0.157672	24711880	24708850
IRGQ	5.43534e-09	1.20727e-09	2.7622	up	3.54183	3.69374	4.13397	3.955	4.13083	9.9111	9.24457	8.9431	9.71883	8.66131	10.14	-1.48851	-1.4362	-1.26779	-1.32562	-1.2494	0.15661	0.0828605	0.02982	0.178621	0	0.225961	44100287	44088520
COMMD3	3.57798e-08	1.21006e-08	2.76063	down	64.7136	57.9049	55.3284	60.4429	60.9343	24.4377	27.5375	27.1587	22.3712	29.4135	23.3472	1.38848	1.17617	1.17978	1.28928	1.30325	-0.265228	-0.100501	-0.119455	-0.384886	0	-0.315563	22609246	22605312
RBM15	2.4348e-09	4.21327e-10	2.76027	up	20.9491	22.2329	23.6959	21.7488	22.673	77.3947	67.2121	74.7021	70.3719	68.3498	75.566	-1.42006	-1.37362	-1.22727	-1.37272	-1.31967	0.218776	0	0.180543	0.074583	0.0453606	0.213597	110889303	110881944
OPN3	1.56954e-09	2.3767e-10	2.75859	down	10.5126	11.5856	10.8082	11.0595	10.7475	3.75556	3.89411	3.85613	3.84685	3.23926	3.89191	1.32627	1.45336	1.38235	1.40577	1.34995	-0.101284	-0.0472522	-0.0686831	-0.00119233	-0.263931	0	241803701	241756448
IFITM2	5.86277e-10	6.24804e-11	2.75744	down	24.1601	23.7575	23.0423	22.8489	23.1963	8.99657	9.2535	10.0453	8.07096	9.97564	9.18925	1.41458	1.36468	1.36577	1.33523	1.35148	-0.153866	-0.0998995	-0.0113199	-0.235283	0	-0.0815373	309410	308106
PGD	2.90684e-11	5.11921e-13	2.75743	down	133.349	137.875	134.643	132.09	132.305	54.3355	58.5185	54.1865	55.881	58.4275	56.6453	1.39116	1.41754	1.44505	1.37234	1.40671	-0.10669	-0.0298266	-0.116117	-0.0702095	0	-0.0177588	10480201	10459084
CNTROB	4.70855e-11	1.17447e-12	2.75712	up	26.3972	29.4322	28.3702	27.4661	27.8044	93.0935	91.5685	91.8498	88.8743	90.0031	90.4903	-1.49804	-1.37271	-1.37204	-1.44542	-1.42125	0.0896158	0.0192513	0.0766482	0	0.0166993	0.0454097	7853237	7835441
R3HDM2	5.87992e-10	6.28539e-11	2.75641	down	17.7489	17.4469	18.1265	18.0144	18.7247	6.46886	6.65915	7.38265	6.96916	7.41997	6.40186	1.35526	1.29924	1.40567	1.36668	1.4287	-0.202583	-0.127954	-0.0230074	-0.042907	0	-0.153616	57704246	57647548
PIK3CD	1.39e-09	2.00723e-10	2.7557	down	8.15816	9.11638	9.62464	8.52	9.11647	2.94976	2.77657	2.97298	2.7499	3.01751	2.70621	1.25885	1.4216	1.54151	1.32582	1.4277	-0.0665576	-0.112636	-0.0419345	-0.0733236	0	-0.109476	9789172	9711789
H1F0	1.09801e-12	1.2723e-15	2.75538	up	52.2381	54.26	50.6752	51.7293	51.8098	162.456	164.795	159.026	168.216	164.31	166.298	-1.42055	-1.40373	-1.44712	-1.43666	-1.42903	0.0436106	0	0.0309644	0.0376081	0.0250373	0.0717864	38203443	38201112
KPNA4	3.42984e-11	7.2289e-13	2.75321	up	8.44248	8.54784	8.31963	8.53165	8.68357	24.2038	23.6961	24.5394	25.7737	25.4117	25.2312	-1.38688	-1.4022	-1.42145	-1.37726	-1.36106	0.0318785	0	0.046834	0.128113	0.103657	0.117591	160283376	160212784
CCDC59	1.34706e-08	3.7302e-09	2.75003	up	19.1465	17.6725	15.8137	17.0987	19.6034	52.3302	59.4749	55.6636	61.7499	57.9087	60.0166	-1.19696	-1.35258	-1.48148	-1.3764	-1.17213	0	0.1573	0.0910606	0.248174	0.149761	0.214924	82752584	82746080
PKNOX1	5.70815e-08	2.09521e-08	2.74993	up	3.7999	4.12324	3.56227	3.76852	3.0527	8.19008	8.35141	8.70217	8.73543	8.88757	8.81676	-1.27785	-1.16733	-1.42868	-1.31325	-1.66235	0	0.0491402	0.0806749	0.135576	0.125497	0.146125	44453688	44394640
AURKA	1.72964e-11	2.09381e-13	2.74973	up	42.2019	43.1348	39.8307	42.1356	42.2004	132.942	142.315	129.311	141.832	133.631	135.948	-1.38017	-1.40158	-1.46197	-1.39497	-1.39594	0.0321574	0.0753574	0	0.105255	0.0238781	0.0775552	54967351	54944444
STARD4	3.63444e-10	3.1296e-11	2.74886	down	48.712	47.0696	42.4011	46.6256	44.6027	19.5644	18.4511	21.144	19.828	19.2064	19.9606	1.46558	1.37568	1.28784	1.4062	1.34172	-0.100568	-0.173807	0	-0.0582595	-0.119802	-0.0481405	110848157	110834024
BMF	2.64425e-08	8.49979e-09	2.74772	down	7.21681	7.32167	6.4684	6.38344	6.50376	2.00496	2.1537	2.3432	1.78243	2.14191	1.97043	1.38349	1.40678	1.1927	1.18179	1.19818	-0.263255	-0.13162	0	-0.358961	-0.132206	-0.227825	40401085	40380088
ZFR	4.6357e-11	1.11233e-12	2.74766	up	18.8126	20.0734	19.1324	19.9343	19.1938	61.8501	61.1216	61.0196	65.2501	64.0542	64.9395	-1.42106	-1.36616	-1.37762	-1.34129	-1.40013	0.0562105	0	0.0441775	0.12177	0.104872	0.134662	32444844	32354456
PJA1	6.38165e-09	1.48827e-09	2.74677	up	3.56128	4.3385	4.3283	4.11118	4.43515	10.049	10.093	10.871	10.1353	9.47145	10.3307	-1.59533	-1.29944	-1.30629	-1.36901	-1.26346	0.0598273	0.0822449	0.15017	0.118703	0	0.135217	68385365	68380576
ALDH5A1	3.93406e-09	8.01098e-10	2.74509	down	13.1501	12.8626	12.0192	12.7826	12.8482	5.17644	4.24203	5.10698	3.97748	4.39291	4.48501	1.3756	1.31849	1.23336	1.32687	1.31598	0	-0.245427	-0.0198264	-0.269214	-0.193583	-0.128706	24537435	24495196
KATNB1	5.0445e-07	2.50044e-07	2.74403	down	12.2518	14.7738	14.5965	13.564	14.4912	5.33638	5.71406	6.3747	4.19677	5.21667	3.98913	1.00028	1.27851	1.28469	1.16268	1.2601	-0.221426	-0.0994852	0	-0.461976	-0.223454	-0.547937	57791162	57769660
SLC37A1	6.96828e-09	1.65018e-09	2.74292	down	9.58737	11.1797	11.0985	10.2838	10.3491	3.92472	3.68848	3.41119	3.14823	3.47124	3.78516	1.20028	1.43883	1.45735	1.3214	1.31548	-0.011663	-0.0796869	-0.184516	-0.233292	-0.145093	0	44001550	43919740
RIOK3	1.12383e-09	1.51094e-10	2.74248	up	11.6807	11.5264	10.865	10.686	11.7192	32.8911	33.2569	32.9747	37.2866	35.4947	36.6201	-1.31848	-1.36724	-1.42162	-1.46113	-1.32356	0.00523806	0	0.00215244	0.179803	0.108924	0.166336	21063099	21032786
MOSPD1	2.99438e-08	9.82914e-09	2.74222	up	4.28006	4.88448	4.23985	4.58204	4.07614	11.1179	10.9142	9.59564	11.6945	12.1951	10.7034	-1.2967	-1.08032	-1.33992	-1.17403	-1.3899	0.190322	0.18541	0	0.303583	0.329941	0.185767	134049297	134021664
TRAPPC2P1	7.83658e-08	3.02579e-08	2.74123	up	13.7802	11.8875	10.3854	10.5068	12.4453	36.0777	34.238	36.3362	39.7826	35.4358	36.0787	-1.08607	-1.35429	-1.5329	-1.5343	-1.27036	0.0981364	0	0.0964432	0.227277	0.0651689	0.10843	57876721	57874880
RRM2	5.09696e-11	1.28911e-12	2.74105	down	152.2	154.061	142.568	150.945	146.434	62.0785	63.5891	65.1705	59.4711	61.9981	58.7415	1.41077	1.39171	1.34225	1.37914	1.3541	-0.0664511	-0.0522051	0	-0.1429	-0.0749316	-0.138316	10271546	10262694
HSD17B4	2.19392e-09	3.70595e-10	2.74073	down	36.4147	31.9674	30.5672	33.0216	29.9365	13.4675	13.6563	14.2718	13.7458	13.2759	12.685	1.58345	1.35182	1.33912	1.4376	1.29029	-0.0733814	-0.0430462	0	-0.0100231	-0.0820389	-0.116124	118878030	118788136
ZFAS1	5.54975e-10	5.83047e-11	2.73967	up	192.636	205.052	182.058	198.066	185.96	433.683	497.288	437.934	495.784	518.214	502.033	-1.33664	-1.28925	-1.3546	-1.30573	-1.3407	0	0.105364	0.0889759	0.128121	0.195619	0.253628	47905795	47894712
AKAP11	4.28398e-09	8.96895e-10	2.73886	down	10.1635	9.31105	9.441	10.1011	10.6416	3.69961	3.10146	3.56397	3.35025	3.11412	3.14177	1.38851	1.21596	1.26666	1.37562	1.45387	0	-0.213578	-0.0487204	-0.0591723	-0.198871	-0.160365	42897403	42846288
AGAP6	2.00732e-10	1.228e-11	2.73881	up	5.77145	6.17348	6.15519	6.16022	6.05068	16.568	16.9146	15.2886	17.0334	16.0019	16.7477	-1.41157	-1.31555	-1.31247	-1.31126	-1.34063	0.111125	0.154569	0	0.181399	0.0848031	0.159632	51770259	51748076
HDHD2	7.43187e-11	2.57215e-12	2.73843	down	27.3224	26.4886	26.3216	26.7201	26.6379	10.6469	11.5132	11.4161	10.7619	10.9154	9.95289	1.41931	1.33364	1.37546	1.37546	1.3759	-0.123298	0	-0.0415986	-0.0663717	-0.0690718	-0.164021	44676871	44633780
NINL	3.4381e-10	2.89109e-11	2.73836	down	15.156	15.5203	13.8739	15.0906	15.1687	6.23174	5.297	5.76858	5.14795	5.64547	5.33603	1.37371	1.39168	1.23565	1.361	1.36614	0	-0.156334	-0.0885668	-0.178053	-0.0939119	-0.129221	25566153	25433336
COPG1	1.41608e-11	1.54272e-13	2.73804	down	47.7225	48.2721	47.5136	46.0768	48.2571	20.6355	21.2294	21.4663	19.8581	19.7306	20.2241	1.41984	1.3915	1.41984	1.36913	1.43759	-0.0441074	-0.00102663	0	-0.0784717	-0.100166	-0.0496092	128996616	128968448
BTN2A1	1.24246e-11	1.23547e-13	2.73799	up	14.7436	14.6334	14.0005	14.8064	14.734	44.6303	47.4386	45.6585	46.6005	47.8603	46.8536	-1.37886	-1.41079	-1.45808	-1.37068	-1.38615	0	0.0533299	0.0330081	0.052772	0.0913453	0.0827599	26476849	26458152
SSR2	1.0812e-11	9.9671e-14	2.73709	down	194.414	196.417	179.905	191.924	188.592	75.477	79.2035	76.0566	79.4383	81.2499	73.4642	1.40147	1.39505	1.35242	1.37709	1.41121	-0.0953975	-0.0655069	-0.0780969	-0.0419583	0	-0.11019	155990758	155978832
ADSL	3.05314e-09	5.66277e-10	2.7361	down	62.4546	62.7461	61.0037	61.8892	59.0967	23.7517	28.2625	25.8249	28.1721	28.8919	24.5901	1.36991	1.31468	1.35778	1.3465	1.28882	-0.276863	-0.0327883	-0.162215	-0.0233111	0	-0.204304	40762575	40742504
C16orf54	2.325e-09	3.98055e-10	2.73574	down	9.69642	11.3174	10.9296	10.4363	10.7913	3.69903	4.05743	3.65634	3.29382	3.46276	3.66868	1.17711	1.41118	1.39127	1.30195	1.35105	-0.126178	0	-0.146288	-0.208435	-0.189422	-0.0821953	29757340	29753784
KCTD17	1.08286e-06	5.82392e-07	2.73488	down	7.72666	8.38297	8.35589	8.40291	8.16745	2.53279	3.33191	3.26944	2.44987	2.04562	2.29226	1.05019	1.15756	1.17885	1.18747	1.12263	-0.378439	0	-0.0322615	-0.358208	-0.667326	-0.436577	37459430	37447776
RC3H1	3.61417e-09	7.13302e-10	2.73419	up	2.95577	2.75823	2.78376	3.19097	3.09156	6.8162	6.12508	6.65555	6.95886	6.25889	7.16389	-1.33058	-1.43512	-1.45201	-1.23072	-1.30693	0.109378	0	0.0684998	0.188434	0.0189979	0.214932	173962210	173900352
TMEM128	7.88702e-09	1.9189e-09	2.73336	up	10.9026	11.63	10.7457	11.9607	9.8541	31.6566	34.0166	31.2348	35.028	34.9765	34.384	-1.36025	-1.27954	-1.3671	-1.20112	-1.54267	0.0246377	0.100706	0	0.157968	0.159785	0.160145	4249934	4237268
SFI1	9.99722e-09	2.56954e-09	2.73115	down	18.3518	18.2208	19.3135	17.506	19.7866	7.67413	7.73186	8.3057	6.46774	6.49507	6.94553	1.28382	1.23158	1.3731	1.20009	1.38381	-0.107389	-0.0668039	0	-0.273346	-0.29959	-0.183039	32014537	31892124
CARD11	3.81427e-09	7.67225e-10	2.73096	down	9.046	9.98202	9.29178	9.08437	9.50935	3.26524	2.79856	3.51657	3.18124	3.06729	2.76003	1.25162	1.39176	1.30073	1.2609	1.32317	-0.0973246	-0.277886	0	-0.0665035	-0.158208	-0.262699	3083509	2945709
SCLT1	3.86889e-09	7.8281e-10	2.72959	up	4.95821	4.21892	4.68272	4.53824	4.23701	11.1786	11.7799	11.2847	11.4567	10.6515	11.5032	-1.2028	-1.49761	-1.3302	-1.34825	-1.48429	0.0427384	0.129796	0.0434413	0.120441	0	0.119916	130014764	129805152
TMEM160	1.14089e-07	4.6674e-08	2.72892	down	41.2144	45.3596	51.2853	43.3409	36.6695	20.5889	18.9656	16.3903	18.484	19.6316	18.2659	1.25869	1.35061	1.57545	1.32871	1.08044	0	-0.114122	-0.322873	-0.130529	-0.0609961	-0.14879	47551882	47549168
GATAD1	2.25561e-08	7.06523e-09	2.72887	down	7.26419	6.82238	7.32116	7.08047	7.3228	2.31883	2.20542	2.49402	1.86653	2.48617	2.00613	1.31996	1.20739	1.32944	1.27472	1.31851	-0.12237	-0.175685	0	-0.370836	-0.00113344	-0.279762	92089381	92076760
USPL1	1.04807e-09	1.36163e-10	2.72885	up	9.17996	8.16048	8.16758	8.4944	8.02736	23.3138	23.6356	24.3437	24.9588	24.3695	24.731	-1.22481	-1.4492	-1.42115	-1.35709	-1.47028	0	0.0242271	0.0605865	0.111423	0.0686703	0.117813	31233686	31191828
WDR13	2.7603e-08	8.92949e-09	2.72782	down	12.6462	15.0224	15.4784	12.6527	14.3672	5.51967	5.27155	5.1361	4.72752	5.6646	4.55912	1.18037	1.4272	1.50536	1.17388	1.36651	-0.054383	-0.0748923	-0.148176	-0.187681	0	-0.237373	48463582	48455880
SRD5A1	4.6945e-09	1.00517e-09	2.72755	down	12.7941	12.6371	12.0766	13.2557	13.2773	5.12328	5.09508	4.21935	4.64929	4.38437	4.25404	1.31886	1.27434	1.22999	1.37407	1.36165	-0.0262551	0	-0.279703	-0.0916417	-0.209782	-0.207576	6669675	6633499
PAQR4	4.12908e-09	8.55985e-10	2.72735	down	15.1929	16.2527	15.804	15.3144	15.727	5.82383	6.761	6.49414	5.17206	5.9126	5.39297	1.22815	1.30364	1.29796	1.23756	1.27119	-0.226325	0	-0.0877233	-0.321065	-0.175535	-0.268164	3023485	3019341
FAM101B	9.34461e-10	1.17028e-10	2.72624	down	26.7716	28.6996	29.5095	26.966	29.2498	12.1669	12.4418	12.4012	10.8499	11.3535	10.6495	1.28686	1.35125	1.4472	1.28686	1.41925	-0.0544269	0	-0.0240717	-0.153236	-0.123032	-0.177007	295731	289770
URB2	1.55004e-10	8.22599e-12	2.72542	up	4.68018	4.66882	4.30923	4.8601	4.65593	11.7177	11.7999	11.9285	11.4563	11.6568	11.4307	-1.39484	-1.41197	-1.56214	-1.34704	-1.42529	0	0.0340805	0.026947	0.0199375	0.0176237	0.0107427	229795946	229761984
OXLD1	3.00949e-06	1.76645e-06	2.72366	down	16.2011	22.8619	21.2602	20.7484	19.728	8.46599	10.3196	6.74437	6.98657	6.41095	8.90336	0.788767	1.25878	1.20115	1.14842	1.07717	-0.275099	0	-0.577492	-0.46953	-0.615472	-0.166536	79633618	79632064
DMPK	7.79248e-10	9.27315e-11	2.72312	up	5.30129	5.92503	5.77858	5.31124	5.97541	15.4294	14.2217	14.8633	14.3093	15.3777	15.2656	-1.46858	-1.30955	-1.34448	-1.48021	-1.28353	0.0957665	0	0.0448453	0.0312741	0.115148	0.120891	46285815	46272976
ITK	1.9734e-10	1.1995e-11	2.72242	down	31.8448	31.8198	31.0048	30.0417	30.9796	12.9175	13.432	13.9079	12.3611	13.8071	11.9078	1.41672	1.37027	1.38533	1.3185	1.36289	-0.101433	-0.0332258	-0.0135176	-0.12401	0	-0.172685	156682109	156607904
PGPEP1	3.81829e-09	7.68858e-10	2.7217	down	11.6509	11.5031	11.9665	11.0016	11.4848	4.4736	4.10511	3.51708	4.08969	3.97373	4.18415	1.36986	1.3206	1.42364	1.27974	1.33497	0	-0.0964463	-0.302053	-0.0383635	-0.132456	-0.023149	18480763	18451408
FGD1	2.35598e-10	1.60427e-11	2.72071	up	2.51248	2.43346	2.41678	2.2492	2.47994	5.28789	5.39809	5.18244	4.87162	5.67031	5.25716	-1.30502	-1.36301	-1.39043	-1.46767	-1.36226	0.0426729	0.104043	0.0116553	0	0.149227	0.090219	54522599	54471888
NOL9	1.93745e-10	1.15387e-11	2.72056	up	3.84838	3.95253	4.00563	3.88493	3.94304	9.37014	8.53689	9.28171	9.57274	9.92685	9.54013	-1.33385	-1.30584	-1.30531	-1.34745	-1.31245	0.0978386	0	0.0950644	0.175676	0.197321	0.171621	6614658	6581406
PPP1R16A	2.57684e-08	8.23229e-09	2.71905	up	4.58232	4.5013	5.23101	4.68697	4.82669	13.4828	13.2682	13.2464	10.2571	11.5266	10.9699	-1.31247	-1.35894	-1.10737	-1.27242	-1.24311	0.313266	0.310896	0.275176	0	0.120802	0.0853081	145727504	145722112
HNRNPM	2.15923e-11	3.21853e-13	2.71854	up	42.6019	40.9995	42.5284	43.0324	41.9347	132.349	138.765	131.748	140.164	134.794	137.295	-1.38924	-1.49595	-1.38725	-1.38725	-1.42863	0	0.00642729	0.0146236	0.0566869	0.00827932	0.0649905	8554002	8509802
ZNF592	4.35169e-10	4.06854e-11	2.71681	up	10.0471	9.87665	10.5288	10.2604	9.452	31.1116	29.9984	31.2561	29.0049	29.039	28.9683	-1.38687	-1.44788	-1.29413	-1.35629	-1.5088	0.0975389	0.0361066	0.102027	0.00573349	0	0.0172982	85349663	85291816
PARVG	1.62726e-09	2.47817e-10	2.71626	down	38.3976	39.3766	40.8674	37.0968	41.3217	18.1841	17.9226	17.9294	15.6126	16.0087	15.9252	1.31789	1.3209	1.43741	1.27425	1.43178	0	-0.00852966	-0.0199456	-0.17484	-0.159146	-0.148569	44603035	44568836
RRAS	2.43e-06	1.40411e-06	2.71379	down	10.7524	13.2784	9.79749	12.1895	13.6019	3.96547	3.73467	3.76684	4.62713	5.49073	3.89049	0.946772	1.27302	0.798855	1.15699	1.31445	-0.444601	-0.505473	-0.512311	-0.180425	0	-0.410954	50143400	50138552
CCDC159	3.62653e-08	1.22923e-08	2.71326	down	8.04611	7.63056	7.83231	7.18046	9.43597	2.68739	2.6534	2.50859	2.28899	2.64705	2.40636	1.40758	1.3053	1.34659	1.20844	1.66121	-0.00210965	0	-0.0818871	-0.155565	-0.000680089	-0.0849739	11465620	11457180
PCTP	5.45333e-06	3.37326e-06	2.71295	down	6.76376	5.60779	4.97732	5.77844	5.40694	1.87905	1.89297	2.07301	1.1894	1.65134	1.61768	1.45521	1.11413	0.937107	1.17751	1.06225	-0.179055	-0.132447	0	-0.767407	-0.351908	-0.312914	53854748	53828340
TP53BP1	3.30215e-10	2.70563e-11	2.71263	up	13.3681	12.5441	12.7621	13.7358	13.8857	40.5492	40.229	40.2046	42.5466	41.5094	43.2908	-1.35582	-1.47859	-1.41837	-1.31741	-1.31019	0.0386553	0	0.0253687	0.0981426	0.0755396	0.143991	43802707	43699412
ST3GAL5	1.60586e-08	4.67594e-09	2.71114	down	13.4591	13.2357	12.0933	11.9244	13.3656	5.08301	4.66422	4.70603	4.31876	5.32605	3.92191	1.35348	1.30231	1.18457	1.15815	1.32517	-0.0844405	-0.174539	-0.188254	-0.232121	0	-0.36562	86116157	86066272
UBC	5.16341e-09	1.13308e-09	2.71008	up	292.131	282.725	263.523	282.721	260.643	547.331	628.393	538.433	639.262	601.648	589.559	-1.25657	-1.31628	-1.33124	-1.31628	-1.34017	0.0316238	0.215301	0	0.301389	0.0316238	0.177444	125399587	125396192
TMEM242	4.07337e-09	8.39482e-10	2.70995	up	3.08115	3.35192	2.91203	3.35095	3.26028	6.83543	7.77018	6.70698	7.32212	7.24547	7.2552	-1.34732	-1.24362	-1.47602	-1.23715	-1.30077	0.0351198	0.221285	0	0.176657	0.119377	0.151283	157745253	157710048
NARF	1.53538e-10	8.04861e-12	2.70945	down	128.474	133.61	123.476	129.015	123.048	55.9184	55.6228	58.667	52.2046	52.477	53.3033	1.32851	1.34678	1.32753	1.33185	1.28538	-0.0756407	-0.112411	0	-0.186065	-0.178111	-0.131712	80446143	80416056
CRYL1	6.58119e-08	2.48039e-08	2.70902	down	21.2549	21.6576	21.8538	19.9171	21.3389	8.43621	9.39482	8.17697	7.54066	10.4428	7.07538	1.18093	1.16439	1.23484	1.08398	1.17848	-0.292614	-0.13882	-0.331674	-0.379352	0	-0.47301	21100012	20977804
TRIP11	1.08989e-09	1.44542e-10	2.70799	up	5.79729	5.02297	5.06932	5.34995	5.38261	14.1421	12.9402	14.107	13.4308	14.2739	13.945	-1.19599	-1.43951	-1.43203	-1.34538	-1.33547	0.102874	0	0.0981913	0.0738924	0.134576	0.115743	92506403	92434240
ASB3	1.09696e-09	1.46072e-10	2.70678	up	10.2403	10.7801	10.8582	11.3373	10.6614	31.61	32.5537	30.5102	36.3194	31.5789	32.5928	-1.42235	-1.35784	-1.31571	-1.25436	-1.3665	0.0577745	0.0813646	0	0.24488	0.0636687	0.111646	54014146	53897116
ZFP36L2	2.07267e-10	1.2971e-11	2.70604	down	56.6952	64.0075	62.591	59.1345	61.5194	27.3493	26.8295	27.9224	26.2809	25.5038	25.3562	1.27881	1.40527	1.44676	1.3317	1.39866	-0.021903	-0.0583024	0	-0.0733666	-0.123661	-0.106421	43453745	43449540
EML2	2.78125e-09	5.01419e-10	2.70599	down	19.7011	19.855	17.2954	17.4201	18.4932	8.08109	7.02824	7.40499	7.27163	6.53047	7.185	1.4187	1.39314	1.23053	1.23293	1.32523	0	-0.154061	-0.107554	-0.0781798	-0.252393	-0.104107	46148775	46112656
BSPRY	4.95073e-09	1.07448e-09	2.70436	down	9.36552	10.0579	8.74558	9.39232	9.69664	3.06282	3.51992	3.04979	3.03013	3.50024	2.82328	1.29803	1.39105	1.18357	1.30568	1.34444	-0.192048	-0.00334799	-0.196439	-0.149757	0	-0.242801	116133513	116111808
AKAP8	2.11803e-09	3.53692e-10	2.70424	up	7.85371	8.77701	9.44275	8.65364	9.1781	25.6725	25.8743	25.2163	24.9413	24.5496	25.3417	-1.5693	-1.41105	-1.25228	-1.40516	-1.31948	0.0678163	0.0642276	0.0358224	0.0243168	0	0.0704236	15490612	15464331
GSDMD	5.83285e-09	1.31774e-09	2.70417	down	22.8064	25.4144	23.5856	22.5408	24.9478	9.92478	9.62338	11.6124	8.59012	9.29377	9.14329	1.17047	1.29289	1.23683	1.14708	1.2998	-0.190021	-0.207889	0	-0.329171	-0.255534	-0.252001	144645231	144635552
CCDC150	2.14896e-08	6.67312e-09	2.70268	up	3.30295	2.84131	2.87394	2.98425	3.14209	6.45603	6.64143	6.08387	7.1978	6.96462	7.45914	-1.10384	-1.34387	-1.35478	-1.26116	-1.22401	0.0840955	0.160041	0	0.28645	0.20101	0.329556	197597530	197504352
GCDH	2.58602e-08	8.27068e-09	2.70148	down	12.3934	11.795	12.0929	10.6114	11.8451	4.42191	4.299	4.01551	3.52573	4.87802	4.04675	1.32726	1.21631	1.29137	1.06686	1.23738	-0.161294	-0.178641	-0.287963	-0.382582	0	-0.225014	13010783	13001973
KLF6	6.97833e-10	7.96987e-11	2.70124	up	7.43967	8.06972	7.06922	7.41293	7.53278	21.5988	21.5673	21.2244	21.5023	19.1224	20.8628	-1.30784	-1.19103	-1.39814	-1.31398	-1.30386	0.166664	0.169118	0.133715	0.172248	0	0.142184	3827473	3818187
KLHL6	6.62408e-10	7.43885e-11	2.70084	down	11.5158	11.0602	11.2253	11.6697	10.9777	4.02338	4.11334	3.75278	3.70852	4.40939	4.00132	1.34392	1.25624	1.30621	1.36935	1.25392	-0.149698	-0.103209	-0.234608	-0.177885	0	-0.0994852	183273499	183205312
POLR2L	5.64557e-09	1.27105e-09	2.70002	up	25.8573	29.9809	31.1738	28.7637	30.4939	97.076	98.5664	88.1489	90.0596	100.284	87.4044	-1.53295	-1.35034	-1.24	-1.3809	-1.2907	0.131916	0.115042	0.0072794	0.0072794	0.182433	0	842529	839720
FZD6	7.43236e-10	8.74995e-11	2.69901	up	7.63844	7.22058	7.92195	7.83533	7.01842	22.197	20.4928	20.8034	21.1232	20.7049	21.0637	-1.35346	-1.45337	-1.30093	-1.31411	-1.51931	0.1123	0	0.0126343	0.0566902	0.021872	0.0616674	104345094	104310656
ZNF521	8.52365e-08	3.33963e-08	2.69853	down	9.31232	9.66586	7.95913	10.0004	7.73467	3.11372	2.98424	2.92204	2.71001	2.84142	2.88806	1.4611	1.49644	1.18353	1.5764	1.12846	0	-0.0377654	-0.0791651	-0.109887	-0.106353	-0.0447624	22932214	22641888
POMT2	5.45593e-10	5.64935e-11	2.69805	up	2.29201	2.32878	2.58454	2.24881	2.34966	5.12333	5.32991	5.13035	4.65575	4.96856	5.32891	-1.37224	-1.36097	-1.22865	-1.40553	-1.37892	0.063591	0.151997	0.0610406	0	0.0506988	0.168602	77787225	77741296
DUSP3	2.58458e-09	4.52553e-10	2.69797	down	8.25168	8.99394	8.87933	8.65474	8.9364	2.82419	2.90179	3.39796	2.70131	2.74681	2.63643	1.14689	1.25985	1.26181	1.22234	1.26181	-0.257752	-0.182017	0	-0.231074	-0.262467	-0.274702	41856368	41843488
IFI6	2.20075e-08	6.86961e-09	2.69788	down	57.8483	55.7108	61.772	54.0979	53.9172	27.1609	26.3549	27.2188	22.6269	23.3212	22.6095	1.34733	1.2354	1.46879	1.22955	1.24243	0	-0.0486388	-0.0018034	-0.251431	-0.220318	-0.24055	27998724	27992572
H2AFZ	6.65715e-11	2.19458e-12	2.69755	up	528.72	522.22	512.064	511.652	521.376	841.776	904.365	906.348	913.911	927.658	863.618	-1.36293	-1.39991	-1.36293	-1.4749	-1.31027	0	0.0425024	0.0925455	0.0425024	0.059618	0.059618	100871512	100869240
OVCA2	6.97833e-10	7.96736e-11	2.69724	up	12.0469	11.5698	10.6109	11.0113	12.0987	33.05	37.3476	35.354	33.4672	35.6076	33.9057	-1.27603	-1.37051	-1.46464	-1.42129	-1.28332	0	0.146885	0.0906897	0.0152059	0.103589	0.0535846	1946725	1945276
AUH	3.7885e-06	2.27343e-06	2.69717	up	6.52284	6.92059	8.6098	6.31064	6.09893	17.3135	20.56	14.6058	21.6231	18.6402	21.1286	-1.14486	-1.05815	-0.676601	-1.20373	-1.27046	0.234997	0.47728	0	0.563958	0.349163	0.538706	94124206	93976096
CNPY3	3.21096e-10	2.58701e-11	2.69647	down	43.526	47.6758	42.6418	43.0369	42.87	20.115	18.6798	20.7908	18.4913	19.8394	17.8644	1.34986	1.42186	1.32108	1.31884	1.3105	-0.0297284	-0.132743	0	-0.131472	-0.0457973	-0.180141	42907008	42896860
FBXW9	2.28127e-07	1.02302e-07	2.69501	up	2.95326	3.71364	2.75667	2.81837	3.27429	7.23974	7.6575	6.19691	6.85928	7.55792	6.18504	-1.30072	-0.959704	-1.43282	-1.37708	-1.18289	0.216037	0.310402	0	0.194246	0.293438	0.0637629	12807455	12799729
NPDC1	1.20141e-06	6.54203e-07	2.69448	down	7.1494	7.74659	7.08053	7.74995	8.1398	2.83521	2.9302	2.17812	1.74857	2.41618	2.4291	1.06487	1.19016	1.04625	1.19975	1.26538	-0.0830919	0	-0.403842	-0.683749	-0.278031	-0.211636	139940676	139933904
MORC2	8.13759e-09	1.99394e-09	2.69445	down	6.39282	6.30997	6.23457	5.86082	6.23341	2.16095	1.95666	1.68734	1.79209	1.79087	1.98641	1.32895	1.2942	1.2746	1.17532	1.26754	0	-0.110202	-0.328245	-0.200582	-0.260829	-0.0713419	31364187	31322600
CREM	6.18286e-07	3.13554e-07	2.69372	up	7.09216	6.14979	5.66645	6.63035	4.98251	16.2715	16.5472	14.3051	17.0733	15.2124	17.412	-0.986345	-1.23894	-1.36821	-1.09556	-1.58973	0.174933	0.20341	0	0.268796	0.101946	0.293978	35501886	35415768
PTPRU	1.00309e-08	2.58472e-09	2.69304	down	8.807	10.3403	10.47	9.38456	9.2904	3.48538	3.22813	3.6424	3.05296	3.28488	2.94878	1.17199	1.4123	1.4802	1.27615	1.2426	-0.0541399	-0.142191	0	-0.163802	-0.0996934	-0.215732	29653325	29563028
POLR3GL	2.78793e-10	2.10029e-11	2.69256	down	25.303	28.425	25.6865	26.3743	25.2508	11.4256	10.5194	11.5061	11.1475	10.1212	10.3787	1.32536	1.46126	1.36435	1.37823	1.31602	-0.0110731	-0.0958002	-0.0126274	0	-0.151509	-0.0885899	145470387	145456240
LIN9	2.28695e-10	1.53007e-11	2.6908	up	8.09713	8.72279	7.88333	8.42343	8.43202	22.7447	22.9185	23.0095	24.0165	24.8954	23.8197	-1.39823	-1.30585	-1.45874	-1.3351	-1.35356	0	0.0136609	0.0131078	0.0923247	0.1339	0.0934191	226497449	226418848
ACAD9	5.83453e-08	2.14938e-08	2.69024	down	13.3215	12.7189	12.2581	13.0773	14.1715	4.59295	5.25278	5.7234	4.03239	4.38089	5.11874	1.26931	1.16915	1.14387	1.23886	1.35517	-0.28774	-0.0739639	0	-0.379327	-0.325981	-0.0877667	128631957	128598336
ZCCHC8	1.13251e-09	1.53009e-10	2.69	up	11.4611	10.6112	10.0547	11.5541	11.4307	32.2703	33.5119	31.3844	33.6218	33.1028	33.9511	-1.28598	-1.43508	-1.48637	-1.26602	-1.30145	0.0414128	0.0782108	0	0.0983357	0.0857353	0.132059	122985543	122956144
GFM1	3.67173e-09	7.27044e-10	2.68907	up	8.13982	8.47163	7.10377	8.43332	8.05308	22.1183	22.4496	22.5895	23.1325	21.7702	23.9392	-1.33812	-1.30218	-1.57254	-1.28116	-1.37895	0.0107322	0.0341373	0.0300164	0.0909729	0	0.149261	158410360	158362320
STAG3L1	1.23467e-09	1.72283e-10	2.68812	down	15.7552	14.2051	14.6668	14.0775	15.1471	5.64622	5.5486	6.14266	5.2938	5.91536	5.02156	1.45376	1.2658	1.34446	1.26977	1.38058	-0.0963926	-0.0828238	0	-0.120653	-0.00909328	-0.19339	74996914	74988432
PDE12	1.13517e-10	5.18998e-12	2.68808	up	10.8363	10.7582	9.92246	10.4091	10.4321	31.5225	29.4805	30.3136	32.2242	31.5059	31.2957	-1.28457	-1.31023	-1.41729	-1.35129	-1.35675	0.103758	0	0.0391016	0.13164	0.110712	0.110097	57547768	57541980
C11orf95	1.17881e-08	3.16618e-09	2.68515	up	3.53879	3.53649	4.10455	3.49672	4.26938	8.97244	8.78781	8.61305	8.72649	8.60788	9.13116	-1.46576	-1.48519	-1.25735	-1.50308	-1.17794	0.0482636	0.0404151	0	0.0623155	0.0132003	0.118644	63536113	63527364
FADS3	1.62229e-08	4.73958e-09	2.68493	down	13.5202	14.4366	11.8151	13.2981	14.8709	5.10575	4.95101	5.29996	4.36459	5.48126	5.06668	1.32943	1.4049	1.11555	1.29872	1.46887	-0.109725	-0.123204	-0.0572917	-0.249778	0	-0.0683346	61659006	61640996
TIMP2	1.72964e-11	2.0767e-13	2.68464	down	31.2876	32.6359	31.191	31.0087	29.8567	13.7003	13.7095	13.329	12.5294	13.6004	13.0223	1.40138	1.41465	1.40534	1.38774	1.3246	-0.0175016	0	-0.0624449	-0.0929754	-0.0120983	-0.0429034	76921472	76849056
MAP4K1	8.65437e-09	2.14021e-09	2.68392	down	25.7252	27.3184	26.5435	28.2189	28.4012	11.687	10.7289	13.2417	9.72436	12.2856	10.9348	1.1768	1.22845	1.23738	1.31079	1.32097	-0.156413	-0.247771	0	-0.343492	-0.0735028	-0.195596	39108643	39078280
DNAJB2	4.13833e-08	1.43357e-08	2.68366	up	12.9456	14.1763	13.0525	12.7224	10.7469	41.863	38.1271	40.4772	36.0569	38.7731	38.3454	-1.26954	-1.15506	-1.24816	-1.30287	-1.5887	0.222989	0.0630174	0.171552	0	0.10275	0.107704	220151622	220144032
NKIRAS1	1.54551e-08	4.45178e-09	2.6834	up	3.55322	3.6792	4.06207	3.53944	3.28268	8.90911	8.60789	7.86518	8.78442	7.47323	8.32223	-1.29428	-1.25167	-1.10935	-1.31499	-1.45232	0.203887	0.17855	0.0452874	0.239603	0	0.16993	23958537	23933572
AARS2	1.48433e-09	2.19633e-10	2.68271	down	10.2574	10.615	11.4631	10.0269	10.163	4.03806	3.69873	3.65501	3.6416	3.51234	3.43346	1.30003	1.33069	1.48948	1.25426	1.26236	0	-0.0935183	-0.125915	-0.0596347	-0.15222	-0.146665	44281063	44266464
IDI1	1.55937e-10	8.32609e-12	2.67925	down	162.72	152.709	150.713	151.606	157.272	65.2224	63.3926	67.1808	65.8439	69.0966	63.5324	1.4341	1.30034	1.33861	1.30034	1.38159	-0.0705385	-0.140213	-0.0310488	-0.0775304	0	-0.105674	1095061	1085963
CD58	3.99668e-08	1.37888e-08	2.67839	down	12.0365	12.8057	13.0861	12.141	11.9387	4.89322	4.14024	4.08185	4.0537	5.28911	4.87856	1.18072	1.263	1.32747	1.19583	1.15186	-0.121303	-0.330362	-0.366036	-0.295656	0	-0.0721831	117113715	117057152
CLN3	6.13446e-09	1.41095e-09	2.67827	up	6.79095	7.44136	7.76737	7.78021	8.28462	21.5011	22.7261	22.4881	19.5466	20.9002	19.8565	-1.50164	-1.35896	-1.29096	-1.2815	-1.19371	0.11209	0.192805	0.16481	0	0.0801568	0.0258293	28503623	28488600
LETMD1	6.66968e-11	2.21079e-12	2.67819	down	69.52	74.7279	71.0885	73.5083	69.3871	30.3522	32.4117	32.7558	30.5122	33.469	30.8019	1.31179	1.3558	1.3534	1.36878	1.30391	-0.146442	-0.0689292	-0.041265	-0.132514	0	-0.105973	51454207	51442080
CBR4	3.08933e-09	5.75994e-10	2.67703	down	13.6049	11.8551	12.2773	12.8874	11.9008	4.57347	4.53142	5.09954	4.61842	4.40357	4.25597	1.45452	1.20324	1.29784	1.36583	1.21841	-0.143151	-0.132009	0	-0.0641291	-0.166455	-0.170256	169931468	169908736
PRMT2	1.5805e-09	2.40013e-10	2.67685	down	26.0919	27.7422	26.0845	27.8842	24.3006	10.3343	11.9198	11.3156	11.4639	10.5192	10.501	1.30817	1.36133	1.3224	1.39922	1.19575	-0.199288	0	-0.0983486	-0.0219932	-0.16108	-0.138265	48085155	48055504
ZNF787	1.51322e-09	2.25379e-10	2.67548	up	10.0626	10.5964	10.3288	9.9171	9.67694	32.967	31.4984	28.9163	27.7293	29.3315	28.0778	-1.3302	-1.27454	-1.27369	-1.36045	-1.41511	0.235233	0.154868	0.0469084	0	0.066926	0.0300469	56632649	56598732
TERF2IP	7.75605e-11	2.81587e-12	2.67467	up	62.5426	63.703	59.8445	59.6267	63.3571	189.348	192.922	179.631	194.091	188.663	194.413	-1.33671	-1.36879	-1.3844	-1.41413	-1.31042	0.0886369	0.0159788	0	0.0756354	0.0229073	0.135658	75691341	75681632
ZNF79	2.49005e-07	1.13172e-07	2.674	up	3.04679	2.74836	2.32222	2.39231	2.35812	5.53458	5.83654	4.82603	5.8694	5.24097	5.95127	-0.942629	-1.09491	-1.36981	-1.29949	-1.35264	0.178323	0.280561	0	0.323258	0.136606	0.323888	130207651	130186656
PARPBP	1.36313e-09	1.95954e-10	2.67314	up	6.98337	6.87697	6.97808	7.18879	7.98808	19.1998	19.7892	18.8451	19.9965	20.8307	19.6942	-1.38588	-1.42046	-1.3903	-1.33883	-1.1784	0.031208	0.073277	0	0.112109	0.151102	0.0868731	102591298	102513952
EEF1A1	2.43552e-10	1.69791e-11	2.6726	down	4336.64	4470.65	4050.08	4289.5	4191.33	766.27	851.42	791.265	847.023	887.834	796.291	1.31764	1.31764	1.4436	1.31764	1.4436	-0.108073	-0.0842838	-0.0842838	-0.0123396	0	-0.0123396	74230755	74225472
MDP1	2.13463e-06	1.21867e-06	2.67231	down	16.5029	14.9943	18.0793	16.1081	17.679	7.27204	4.54997	7.37065	7.13352	7.45622	5.88039	1.23929	1.0678	1.3972	1.20145	1.33938	-0.0450149	-0.638827	-0.0329473	-0.0211179	0	-0.276458	24685276	24683142
GIMAP5	3.69736e-08	1.25843e-08	2.67184	down	19.6573	18.3473	16.7125	18.1159	17.6267	7.85795	7.84199	6.71185	7.71421	6.05637	6.74173	1.41022	1.28047	1.17992	1.28419	1.2453	-0.0341609	-0.0117452	-0.244858	0	-0.350617	-0.185494	150440737	150434432
RPL22L1	5.83285e-09	1.31889e-09	2.67069	up	6.92644	6.9948	6.58372	7.60295	7.18518	18.4851	17.6003	20.1702	20.7014	18.4454	20.4556	-1.31209	-1.30517	-1.40605	-1.16003	-1.27067	0.0580778	0	0.175951	0.235985	0.065105	0.22333	170588045	170582656
PPIL2	2.9673e-09	5.46289e-10	2.67042	down	14.7579	14.9614	15.9466	14.7495	16.0014	6.48017	5.97736	6.08008	5.29478	6.33436	5.18002	1.2713	1.272	1.40163	1.26998	1.38662	-0.000501871	-0.0631611	-0.0916901	-0.197458	0	-0.227763	22052202	22020272
PSMC6	3.40392e-08	1.14457e-08	2.66868	up	27.5603	24.5283	20.7129	25.3252	23.2688	69.5945	75.6684	72.6079	84.4073	77.5791	77.8684	-1.10116	-1.31591	-1.50827	-1.23918	-1.36751	0	0.0705562	0.0507069	0.244647	0.129499	0.162924	53194716	53173896
IKZF1	3.02629e-11	5.65875e-13	2.66765	down	45.9224	46.356	46.2867	47.1476	45.9362	21.2509	20.344	21.9172	19.516	20.5079	20.0352	1.34718	1.30459	1.36156	1.37002	1.3353	-0.0335464	-0.0974278	0	-0.133271	-0.0764465	-0.0903559	50472798	50344376
CTNNA1	3.89967e-11	8.85138e-13	2.66712	down	59.5691	62.2748	60.4777	59.0028	61.5329	26.5859	27.1895	25.3768	27.5798	26.9082	27.2643	1.35584	1.35323	1.3926	1.32609	1.3989	-0.0663233	-0.0427804	-0.135559	0	-0.0463762	-0.00865507	138270723	138089104
KIAA0101	4.22996e-10	3.91359e-11	2.66689	down	97.7979	100.718	95.1267	102.484	94.8334	41.4377	41.2397	45.5143	47.6297	44.1271	42.9508	1.30931	1.28916	1.28604	1.3543	1.27262	-0.185031	-0.215195	-0.0553613	0	-0.0983887	-0.123262	64673702	64657208
PDCD4	1.17269e-09	1.60719e-10	2.66581	down	19.1319	20.4748	18.0448	20.9265	18.2666	8.13119	7.84317	7.22094	8.0182	7.81147	7.53107	1.33313	1.39257	1.26188	1.45163	1.25601	-0.042768	-0.0558336	-0.193008	0	-0.0755744	-0.085994	112659764	112631552
SMCR7	3.10599e-08	1.02593e-08	2.66479	down	6.66184	6.06648	6.59326	5.65701	5.69711	2.03036	2.12516	1.79797	1.761	1.82445	1.77714	1.40205	1.21504	1.37395	1.11256	1.11688	-0.0946628	0	-0.243927	-0.228704	-0.236384	-0.21589	18169095	18163848
LOC284757	3.72802e-07	1.78383e-07	2.66446	down	5.88648	4.96274	5.80601	6.03789	5.42964	1.50364	1.532	1.68973	2.07347	1.87541	1.61624	1.19965	0.915226	1.15991	1.23156	1.05129	-0.519228	-0.455271	-0.316408	0	-0.189608	-0.333369	58897314	58713548
LOC388152	6.2843e-09	1.45394e-09	2.66187	down	16.7574	19.4554	17.77	18.065	17.2314	7.77926	7.15986	8.07678	6.47719	6.78908	6.26295	1.17719	1.36166	1.27666	1.28043	1.21145	-0.0486252	-0.13007	0	-0.234403	-0.215955	-0.276707	84898920	84867600
ACADVL	1.22766e-09	1.70508e-10	2.66168	down	109.509	118.641	116.467	109.455	115.761	53.4569	52.6842	53.9633	45.7311	49.9572	48.0848	1.27594	1.32784	1.38027	1.2685	1.35222	-0.00448418	-0.0527987	0	-0.232159	-0.112422	-0.146425	7128586	7120443
CDPF1	2.08449e-07	9.23061e-08	2.66059	down	12.5174	14.0772	13.3312	14.3576	15.0381	5.43978	4.80735	6.89004	4.57133	5.35458	4.54539	0.928222	1.08771	1.03458	1.13621	1.20672	-0.309343	-0.438203	0	-0.470352	-0.302711	-0.477732	46646193	46639908
CHAF1B	1.84251e-09	2.92348e-10	2.66058	down	24.7916	22.7414	25.5656	24.13	24.0471	10.3772	9.20933	9.95352	10.1816	9.77452	10.6648	1.34293	1.18382	1.41085	1.30034	1.29368	-0.0804574	-0.217403	-0.140169	-0.0566697	-0.137819	0	37789125	37757688
PIGG	1.04064e-08	2.71183e-09	2.66033	up	9.38174	8.33214	10.3987	9.29571	9.19188	26.4778	26.7571	26.481	26.0175	27.656	26.8253	-1.35917	-1.58495	-1.16694	-1.37208	-1.40338	0.0193825	0.0281596	0.0168304	0	0.0814791	0.0599451	533320	492988
SUMF2	5.7649e-10	6.10013e-11	2.65844	down	57.8482	58.6141	57.5008	58.0415	59.3082	25.9863	26.7582	28.7469	24.5863	25.7057	23.8652	1.26932	1.22771	1.28454	1.26558	1.3021	-0.136865	-0.103028	0	-0.21123	-0.151268	-0.241981	56148365	56131916
SLX1B-SULT1A4	0.00024582	0.000187978	2.65818	down	5.93015	6.09752	5.35366	5.36863	6.6305	2.73148	1.61383	1.58253	1.76362	1.05587	2.52414	0.879365	0.898894	0.697647	0.701259	1.04711	0	-0.723878	-0.745006	-0.552715	-1.33235	-0.039547	29476301	29466412
POLR3C	4.18168e-09	8.70505e-10	2.65672	up	12.1733	11.8932	11.3127	11.285	10.2646	35.7603	34.1959	31.0089	34.1681	33.8557	33.6494	-1.16974	-1.23082	-1.28147	-1.2911	-1.46715	0.205958	0.12029	0	0.13769	0.130994	0.134622	145610884	145592608
AKT3	8.28512e-08	3.23184e-08	2.65624	up	2.53687	2.14958	2.13766	2.80652	2.56452	4.83348	5.09433	5.89707	5.05477	5.21371	5.01078	-1.20305	-1.45473	-1.50216	-1.07052	-1.23149	0	0.104054	0.248847	0.119725	0.124012	0.105338	244006886	243651536
TSC22D2	5.66588e-10	5.96983e-11	2.65403	up	5.27602	5.89572	5.57293	5.56047	5.27864	15.2295	13.4353	13.4333	13.8193	14.5373	13.9895	-1.38278	-1.22482	-1.30363	-1.30665	-1.39321	0.172881	0.0307124	0	0.0837667	0.135655	0.0927894	150177615	150126784
USP16	3.85945e-10	3.41227e-11	2.65382	up	17.2925	15.4967	16.7034	16.6861	16.8197	50.8538	50.443	51.8009	52.9471	50.621	54.6687	-1.28126	-1.4666	-1.32325	-1.34102	-1.32828	0.0346417	0	0.0570102	0.0918155	0.0240226	0.152441	30426807	30396936
ARSK	7.26306e-08	2.77977e-08	2.65284	up	3.23387	3.86938	3.31618	3.76744	3.91015	8.17983	7.93372	7.31121	7.85141	9.5014	8.30769	-1.39187	-1.12167	-1.40865	-1.16956	-1.10978	0.142555	0.134185	0	0.1504	0.359483	0.216764	94940806	94890824
FUT8	1.42353e-10	7.26226e-12	2.65231	down	13.3686	13.5536	12.2186	12.731	13.1533	4.69484	4.97311	4.85606	4.70332	5.04628	4.84099	1.40863	1.40702	1.27111	1.32894	1.36674	-0.125522	-0.0169704	-0.0833993	-0.0544488	0	-0.0242295	66210839	65877308
C16orf59	8.7134e-07	4.57708e-07	2.65208	down	12.4364	13.3587	12.6056	11.5274	12.7132	5.55858	4.68068	5.35831	3.18462	4.56288	4.80552	1.19619	1.2871	1.22998	1.07289	1.21379	0	-0.196782	-0.0400419	-0.650814	-0.224689	-0.130479	2514964	2510114
NUP35	3.92517e-10	3.49158e-11	2.6514	up	11.3192	11.1001	11.3825	11.3221	11.7409	30.9344	34.3143	33.0925	36.2404	35.4343	33.3495	-1.28571	-1.33474	-1.26607	-1.2813	-1.23561	0	0.130232	0.0932798	0.217921	0.190637	0.124356	184026408	183989088
SLC25A6	6.95331e-11	2.34482e-12	2.64817	down	17.646	19.2473	18.1825	17.9056	17.8849	7.48934	7.69525	7.50692	6.77855	7.29915	6.83804	1.28963	1.38229	1.35505	1.30359	1.30961	-0.0600145	0	-0.05918	-0.140026	-0.0765832	-0.125972	1511039	1505044
UBE3D	5.79938e-07	2.91473e-07	2.64743	up	3.61892	4.4434	4.23216	4.50896	5.20609	9.65603	11.3243	9.26035	11.7611	10.4011	10.647	-1.52365	-1.20662	-1.30497	-1.16647	-0.945769	0.0447333	0.272404	0	0.35235	0.160498	0.220595	83775545	83602184
SPTBN2	1.11706e-07	4.54936e-08	2.64644	down	5.55927	5.71515	5.43711	5.28497	5.38562	1.85605	1.60621	2.05578	1.41664	1.5706	1.51037	1.13214	1.16161	1.08896	1.03553	1.06986	-0.17846	-0.364186	0	-0.481054	-0.400508	-0.4144	66488870	66452720
TMEM14C	5.54463e-10	5.80712e-11	2.64641	down	55.1608	56.2292	53.6637	55.8236	55.7441	23.9648	26.1085	23.8755	23.0245	27.0345	24.4424	1.28044	1.2604	1.25433	1.27643	1.29924	-0.177048	-0.0579815	-0.190619	-0.227871	0	-0.125698	10731362	10723147
SORD	3.33946e-10	2.75401e-11	2.64571	down	23.9091	24.0128	22.0167	24.1293	23.7578	9.41195	10.8672	9.701	9.43173	9.63253	9.50155	1.29188	1.26902	1.19181	1.30439	1.27281	-0.206895	0	-0.166284	-0.154283	-0.15335	-0.145243	45367287	45315300
TRMT2B	5.49302e-09	1.2278e-09	2.64515	down	11.1905	12.2465	11.55	10.7358	11.0104	4.12642	4.66792	3.87704	3.8614	3.88163	4.25224	1.22159	1.35261	1.28605	1.15601	1.18589	-0.188085	0	-0.263317	-0.196651	-0.24654	-0.0829179	100307105	100264336
ARAP1	1.92619e-09	3.09998e-10	2.64497	down	21.0015	21.7005	20.6586	19.2044	21.02	9.54381	8.22549	8.93614	7.50773	8.615	7.83142	1.29778	1.29879	1.28739	1.15787	1.28925	0	-0.168963	-0.0789583	-0.254276	-0.117032	-0.202987	72463434	72396112
STAG3L2	4.34304e-10	4.05107e-11	2.64412	down	21.52	20.393	20.9367	19.8523	21.638	9.24092	8.69515	8.58041	8.69619	8.3772	7.66473	1.37601	1.26118	1.35062	1.25659	1.37544	0	-0.0612497	-0.0912461	-0.0278273	-0.108719	-0.183883	74306731	74298264
DPH5	6.18416e-10	6.72424e-11	2.64381	down	22.5725	24.2481	21.1631	23.1673	22.6339	9.76637	9.52594	9.47057	8.6049	10.3131	8.6876	1.28214	1.3508	1.20159	1.31449	1.27221	-0.0907962	-0.0988738	-0.126009	-0.202412	0	-0.192141	101491362	101455176
BATF	6.36113e-05	4.57401e-05	2.64234	up	3.10502	3.66746	5.24756	2.87558	4.86346	9.61486	9.68538	7.33794	10.6721	7.79783	9.10235	-1.45107	-1.21476	-0.619702	-1.58033	-0.752208	0.347268	0.380777	0	0.5246	0.0933216	0.323261	76013334	75988784
NDRG3	3.00468e-10	2.32853e-11	2.64205	down	26.3209	28.4273	27.7441	28.0701	29.6378	11.8911	12.7717	12.3737	11.0809	12.3386	11.5238	1.236	1.31337	1.33232	1.32593	1.41006	-0.110633	0	-0.0526896	-0.156742	-0.0411994	-0.107458	35374541	35280168
SPTSSA	5.18756e-09	1.14102e-09	2.64124	down	11.9867	12.3588	11.3142	11.3491	11.4549	4.17249	4.23929	4.65281	3.56233	4.63769	4.33731	1.32623	1.361	1.24298	1.24476	1.24374	-0.173413	-0.135393	-0.0312242	-0.30435	0	-0.0604482	34931468	34902144
ENTPD5	3.84591e-06	2.31203e-06	2.64045	down	6.46292	6.44338	7.89634	6.80305	6.82126	2.63772	1.87444	1.89354	2.04385	2.9958	1.89952	0.880116	0.869517	1.2044	0.963214	0.950924	-0.190829	-0.641438	-0.628663	-0.501719	0	-0.600262	74486026	74433184
IFNAR2	6.70244e-10	7.56306e-11	2.64012	down	41.3531	47.1555	41.6925	44.6527	42.4217	20.1514	20.7614	19.9919	18.8755	17.9956	18.9551	1.24892	1.38789	1.26987	1.36758	1.27969	-0.0399351	0	-0.0641546	-0.123034	-0.202273	-0.109496	34636820	34602232
ASNA1	4.98845e-09	1.08536e-09	2.63939	up	24.3681	29.6367	25.4926	27.4159	27.4357	82.91	91.2636	76.6304	84.0417	89.5175	78.9677	-1.43113	-1.16692	-1.33755	-1.25495	-1.25051	0.111788	0.20798	0	0.108106	0.200768	0.0433073	12859137	12848305
MAN2B1	4.43049e-09	9.3571e-10	2.63883	down	16.1439	19.1045	19.3097	18.2181	18.1583	7.68292	7.55664	7.85497	6.45536	7.21727	7.10521	1.15661	1.3743	1.44882	1.33167	1.33432	-0.0294304	-0.0241599	0	-0.198858	-0.0918407	-0.0802486	12777591	12757321
PDRG1	2.17905e-10	1.42491e-11	2.63662	up	32.1753	36.264	31.6276	33.0455	35.0767	107.767	113.746	100.722	106.592	102.74	105.648	-1.37819	-1.24853	-1.39617	-1.35085	-1.26622	0.094749	0.121068	0	0.0905347	0.0311332	0.0866971	30539883	30532756
SKAP1	3.73346e-09	7.44514e-10	2.63639	down	20.7306	21.5738	20.0187	22.0165	20.4524	7.82809	9.67782	8.59649	8.11028	9.34792	8.04137	1.2366	1.25301	1.20489	1.31368	1.21266	-0.295424	0	-0.174814	-0.197503	-0.0471814	-0.211447	46507594	46210800
ETS1	1.40342e-10	7.06866e-12	2.63598	down	100.876	98.8962	91.0018	100.001	89.8668	43.5831	41.7411	44.9677	43.8522	44.2796	42.1612	1.42622	1.34869	1.30637	1.39913	1.27941	-0.0431285	-0.116946	0	-0.0323792	-0.0145569	-0.0712361	128457453	128328656
STRN3	3.53577e-10	3.03819e-11	2.6355	up	10.2563	10.3154	9.7255	10.8992	10.2581	29.2566	28.418	30.4001	30.4934	29.0503	31.0163	-1.32214	-1.3432	-1.40864	-1.21987	-1.34544	0.0438633	0	0.0909247	0.10819	0.0328956	0.145412	31495607	31363004
EIF4G2	3.64953e-11	7.93505e-13	2.63548	up	174.777	176.498	162.124	172.951	171.484	414.646	427.713	415.723	447.305	430.868	444.187	-1.30181	-1.31894	-1.35955	-1.30181	-1.30181	0.0721693	0	0.0721693	0.101688	0.0896339	0.152022	10830582	10818592
SLC25A11	4.93648e-09	1.07025e-09	2.63528	down	42.2242	46.434	46.6633	44.5368	45.8008	19.1919	20.5004	22.7307	19.4863	22.0288	18.1912	1.1739	1.25614	1.31753	1.24631	1.27534	-0.227956	-0.138087	0	-0.189784	-0.0261908	-0.282669	4843462	4840425
STAG3L3	4.22277e-09	8.81342e-10	2.63431	down	15.2617	14.8057	15.776	14.5666	15.6853	6.0883	5.59187	6.85533	5.57016	6.3245	5.23517	1.24801	1.18068	1.30654	1.16633	1.2784	-0.164804	-0.22976	0	-0.202953	-0.0799	-0.291176	72476448	72467984
PPIL4	4.97079e-09	1.08044e-09	2.62963	up	11.2605	10.8219	9.57898	11.3701	11.4269	30.4814	30.7081	32.3237	33.8772	32.0422	31.3104	-1.26769	-1.34975	-1.53311	-1.24876	-1.25753	0.00262833	0	0.082983	0.152857	0.082046	0.0604229	149867238	149825632
PLCB2	1.54338e-07	6.59756e-08	2.62862	down	5.3407	6.05362	5.03661	5.47909	5.84101	1.89345	1.46259	1.95176	1.44323	1.73481	1.70602	1.14069	1.3263	1.03532	1.17491	1.27835	-0.0805527	-0.412286	0	-0.381869	-0.190006	-0.154451	40600174	40580096
TRADD	4.74399e-06	2.90526e-06	2.62789	down	6.27084	6.28263	6.01148	5.02771	5.22314	1.9968	1.53583	2.07364	1.93285	1.97379	1.28452	1.32258	1.30471	1.23788	0.947731	1.00368	-0.101195	-0.437146	0	-0.0868928	-0.10218	-0.656109	67193812	67188088
BET1L	1.21175e-08	3.27692e-09	2.6277	down	16.1961	18.2285	19.38	17.6037	17.6515	7.56861	7.04494	8.14334	6.67182	7.46192	6.2491	1.11606	1.25957	1.40574	1.23541	1.23897	-0.0944087	-0.163872	0	-0.211044	-0.0955255	-0.291035	207422	202923
ARHGAP1	4.70855e-11	1.16e-12	2.62713	down	17.3078	18.5889	17.2007	17.8266	18.9771	7.5538	7.06155	7.27572	7.11632	7.32177	7.00906	1.30803	1.3852	1.30665	1.34874	1.44257	0	-0.062618	-0.0536211	-0.022923	-0.0224605	-0.0498874	46722215	46698624
WHAMMP3	4.4756e-08	1.5741e-08	2.62597	up	2.38775	2.40727	2.43965	2.10789	2.41018	5.46943	4.7554	4.23492	5.32172	4.54405	5.29668	-1.12547	-1.13037	-1.12844	-1.32052	-1.16074	0.3278	0.174866	0	0.354524	0.115443	0.34582	23208357	23187728
S100PBP	5.38808e-09	1.19328e-09	2.62589	down	25.125	23.5943	27.0581	25.821	25.6666	10.1149	11.2424	12.3279	10.1262	10.4407	10.3976	1.22286	1.09673	1.35355	1.25293	1.25008	-0.253165	-0.105516	0	-0.206106	-0.200897	-0.179771	33324480	33283042
LINC00467	3.61045e-06	2.15722e-06	2.62558	up	2.33662	2.13953	2.48686	2.25062	2.75524	5.19367	5.75353	5.7845	4.46055	3.48461	5.9516	-0.931159	-1.06328	-0.877036	-0.989244	-0.721167	0.495013	0.656937	0.627129	0.359681	0	0.718808	211605877	211556096
C8orf40	6.07344e-08	2.25555e-08	2.62421	down	17.5523	15.0172	18.4311	15.9956	16.188	6.73822	6.27716	5.81587	6.55565	7.25989	7.17367	1.35387	1.09391	1.44445	1.21629	1.21768	-0.123685	-0.186441	-0.325116	-0.111901	-0.0127144	0	42408140	42396296
CSRNP1	5.48051e-09	1.22204e-09	2.62413	up	6.0291	6.24732	5.78759	5.34581	6.08249	15.0956	15.6703	14.0474	15.6649	14.3454	15.8209	-1.2235	-1.18216	-1.31285	-1.44166	-1.2235	0.0927496	0.164897	0	0.18399	0.0493143	0.199677	39195102	39183340
TSC1	5.25242e-09	1.15812e-09	2.62396	up	6.48301	6.14737	7.51524	7.06166	6.8724	17.8528	17.6885	18.4088	17.8255	18.6981	17.8149	-1.42954	-1.53909	-1.19036	-1.29197	-1.35466	0.0036006	0	0.0485425	0.0279436	0.0784621	0.0251808	135820020	135766736
GAR1	5.47922e-08	1.99164e-08	2.62315	up	19.161	16.5717	16.2565	18.901	14.5844	54.52	52.5797	49.8043	55.0636	50.5132	53.0403	-1.13404	-1.38074	-1.37922	-1.16388	-1.56415	0.125058	0.0418758	0	0.12373	0.00871181	0.101983	110745893	110736664
COMMD4	3.04466e-10	2.37267e-11	2.62225	down	46.8798	49.3522	45.0711	43.8997	47.4333	21.7888	21.7945	21.1989	19.5587	22.2042	19.8567	1.33576	1.36512	1.29371	1.23919	1.34276	-0.0327744	-0.034533	-0.0815339	-0.164485	0	-0.13967	75632614	75628376
HBP1	5.48902e-10	5.71928e-11	2.6216	up	16.0007	15.3859	14.2931	15.6829	15.6659	44.6802	46.8902	44.9958	50.0337	48.2429	48.722	-1.25402	-1.33634	-1.4222	-1.28779	-1.29578	0	0.0394831	0.00436687	0.148006	0.102039	0.133417	106842974	106809408
MLL4	4.40912e-08	1.54882e-08	2.62146	up	8.88934	9.97806	11.2389	9.24473	10.5975	30.6041	27.4865	29.8496	26.0966	28.6232	28.4667	-1.44912	-1.28523	-1.05635	-1.38684	-1.16809	0.219042	0.0611305	0.182126	0	0.126371	0.1388	36229779	36208920
EIF5A	5.77003e-11	1.64767e-12	2.62136	up	205.388	218.063	205.546	194.835	208.303	470.636	518.095	454.427	496.06	468.865	467.419	-1.35678	-1.31331	-1.31331	-1.43929	-1.32264	0.0227575	0.0719881	0.0902548	0.0397425	0	0.0227575	7215782	7210317
NOL10	2.84102e-09	5.16186e-10	2.62127	up	7.88443	7.70293	7.42191	7.62372	7.98698	20.1538	21.8435	18.5659	21.923	22.2305	21.7356	-1.1605	-1.21334	-1.26815	-1.22308	-1.16114	0.123652	0.226446	0	0.249141	0.261783	0.249141	10830113	10710891
SND1	2.15058e-12	5.17257e-15	2.62109	down	76.5065	82.0828	73.4354	77.9395	75.6419	35.2416	35.4685	35.8001	34.7442	34.8949	34.0431	1.36397	1.39812	1.32658	1.38771	1.34987	-0.00986385	-0.0251904	0	-0.0414357	-0.0311298	-0.0418658	127732659	127292200
RPS26P11	2.69526e-09	4.79508e-10	2.62088	down	83.7929	86.1058	85.2933	87.7529	89.4173	35.2654	39.8365	38.5671	41.1114	44.1037	39.0256	1.20034	1.17609	1.24413	1.26254	1.29618	-0.309425	-0.169636	-0.189727	-0.104713	0	-0.151657	71264811	71264256
IDH1	1.53884e-09	2.30845e-10	2.6197	down	22.8459	19.9405	19.5347	20.8291	20.481	8.43769	7.84529	8.89991	8.81929	8.8673	8.30506	1.4622	1.23242	1.26222	1.32586	1.30578	-0.1087	-0.175264	-0.0369043	0	-0.0289474	-0.0804277	209119806	209100960
TOMM40L	2.42053e-07	1.09463e-07	2.61948	down	5.25276	6.08073	4.49115	5.37609	5.11498	1.64573	1.71515	1.65623	1.70484	1.41723	1.42553	1.27131	1.49138	0.989625	1.301	1.21253	-0.119571	-0.043617	-0.0765247	0	-0.313964	-0.262973	161200407	161195840
HYAL2	3.74337e-06	2.24432e-06	2.61905	down	6.00719	7.0539	4.77941	6.27567	6.03522	1.57568	2.22788	2.00228	1.67883	2.07514	1.72311	1.16214	1.42142	0.75667	1.22804	1.15635	-0.525509	0	-0.142247	-0.366081	-0.107346	-0.323539	50360281	50355220
RALGDS	5.95664e-09	1.35515e-09	2.61801	down	12.2668	13.8661	12.9867	12.8401	12.3446	5.26082	4.67326	5.65423	4.574	4.74011	4.28517	1.15283	1.32251	1.25635	1.22802	1.1439	-0.0938163	-0.220678	0	-0.209006	-0.187675	-0.295332	136024607	135973104
PIGQ	3.88588e-07	1.86692e-07	2.61776	down	9.52452	11.1417	11.6566	9.93278	10.8107	4.41376	3.56358	4.72192	3.53982	3.74893	3.09882	0.965604	1.20663	1.31172	1.03577	1.17105	-0.0862048	-0.352755	0	-0.298046	-0.274848	-0.489215	634136	619967
TCTN2	1.89889e-08	5.73649e-09	2.6154	up	5.31338	5.44813	5.94927	4.97013	4.72341	12.8392	12.129	13.7064	13.2598	12.9089	13.5575	-1.26657	-1.24577	-1.08712	-1.38766	-1.47731	0.0584071	0	0.134557	0.135976	0.0761879	0.159729	124192950	124155656
ZNF263	2.09821e-10	1.33256e-11	2.6154	up	12.2502	12.9686	11.2957	12.4343	12.2056	35.3999	37.9258	36.2966	35.2426	36.6313	35.9459	-1.3352	-1.26131	-1.46384	-1.31116	-1.35954	0.0149846	0.084702	0.0371537	0	0.0602908	0.0477905	3341459	3333486
LRRC37B	4.99941e-09	1.08883e-09	2.61483	up	6.85138	6.94556	6.14104	6.64924	7.3067	17.4798	19.4134	17.1623	18.7616	17.2157	17.6453	-1.27712	-1.26869	-1.47388	-1.33442	-1.19062	0.0323436	0.188139	0	0.152019	0.025687	0.0684254	30380519	30348154
AGO3	4.58277e-08	1.61643e-08	2.61294	up	5.17379	4.84343	5.94533	5.39018	4.64224	12.9615	11.5596	13.8487	12.9349	13.5159	12.2587	-1.24141	-1.35507	-1.0222	-1.18737	-1.4376	0.137247	0	0.216321	0.172974	0.200562	0.094558	36522063	36396680
SLC4A7	9.85925e-11	4.14826e-12	2.61136	down	16.4894	15.1277	15.8303	15.6834	16.1982	6.35021	6.29556	6.8145	6.08696	6.13966	6.08481	1.37541	1.22066	1.32142	1.29447	1.33279	-0.102596	-0.0677416	0	-0.0866687	-0.10532	-0.0927939	27525911	27414212
ZNF408	1.2011e-08	3.23383e-09	2.6103	up	5.08316	6.50057	5.87193	5.52311	5.97202	14.4419	15.0464	15.3351	14.5721	14.592	14.1284	-1.53805	-1.14264	-1.31674	-1.41849	-1.29149	0	0.074928	0.0818841	0.0534992	0.0400322	0.00606751	46727466	46722316
GALNS	5.27353e-06	3.25577e-06	2.6097	up	4.31263	5.01195	3.32779	4.03489	3.21963	9.51674	9.85003	8.76251	7.72105	9.36264	8.41235	-1.05939	-0.821372	-1.53558	-1.18785	-1.57463	0.208309	0.273808	0.102434	0	0.207851	0.0963359	88923374	88880144
ARMC7	6.53593e-07	3.32377e-07	2.609	up	4.02711	6.00591	4.92921	4.62503	5.47475	12.0622	12.706	11.1527	12.412	12.7033	11.8681	-1.58629	-0.947695	-1.25979	-1.34597	-1.09186	0.108256	0.19172	0	0.190837	0.199331	0.132901	73126360	73106080
MKLN1	1.23467e-09	1.72261e-10	2.60738	up	8.58055	8.02722	8.79854	8.66802	8.44206	23.4214	21.8336	22.9379	24.2406	24.263	24.6627	-1.23879	-1.37924	-1.20324	-1.22646	-1.29121	0.0993652	0	0.0647874	0.16345	0.154294	0.206978	131181398	130794856
MVK	2.52041e-08	8.01247e-09	2.60668	down	18.0093	21.069	20.2505	19.3273	19.7073	8.61597	8.85724	9.21933	7.38666	6.9829	7.6365	1.10931	1.29958	1.30372	1.20842	1.24048	-0.0893111	-0.0339739	0	-0.231565	-0.3509	-0.193707	110035071	110011496
USP9Y	1.17102e-08	3.13512e-09	2.60667	up	5.78365	4.80975	4.74499	5.30282	5.28139	12.8539	12.1419	12.4309	12.6417	12.9355	13.3171	-1.12371	-1.43731	-1.47794	-1.28635	-1.2893	0.0594597	0	0.00657797	0.0750608	0.0777626	0.136854	14972768	14813159
NAA15	1.42235e-10	7.24091e-12	2.60537	up	15.2647	15.6672	15.3509	15.0497	15.1588	44.7761	47.4846	43.4434	48.8039	46.7496	48.7917	-1.28337	-1.26633	-1.26691	-1.3135	-1.30476	0.0442548	0.0918951	0	0.154315	0.100421	0.176195	140311935	140222672
SNX25	8.81312e-08	3.46638e-08	2.60479	up	3.14241	3.89754	3.62327	4.18019	3.70929	8.3451	8.89569	8.00035	9.05857	7.47042	7.97923	-1.47522	-1.15625	-1.30827	-1.04068	-1.24522	0.126422	0.228738	0.0699556	0.277722	0	0.1134	186285120	186131280
FAM204A	2.92521e-08	9.57365e-09	2.60339	up	11.0016	10.6056	8.85826	10.9034	10.9243	28.4839	30.2667	28.1036	31.605	29.8168	31.0595	-1.19821	-1.27736	-1.55805	-1.20175	-1.21423	0.0241232	0.0978403	0	0.170661	0.0869727	0.163226	120101839	120068568
ARPP21	7.33201e-10	8.57462e-11	2.60264	down	30.4915	29.3791	31.0728	31.0354	31.6596	14.1527	14.0146	14.7807	12.6327	12.6134	13.0785	1.28042	1.1794	1.32038	1.30753	1.32923	-0.0543451	-0.0552452	0	-0.16232	-0.188168	-0.119437	35835988	35680664
VASH1	9.8731e-09	2.52804e-09	2.60187	down	5.26801	5.53147	5.23172	5.38306	5.78815	1.79124	1.77226	1.88743	1.53618	1.54276	1.54054	1.17207	1.22694	1.1531	1.19631	1.31278	-0.0977682	-0.0939966	0	-0.25221	-0.302159	-0.257721	77249363	77228232
EAF1	5.77003e-11	1.65194e-12	2.60177	up	15.4225	15.0007	14.7873	14.6302	14.7276	43.8663	44.3136	44.1259	46.3544	45.8828	46.7718	-1.26715	-1.33694	-1.33106	-1.35854	-1.35103	0.0086174	0	0.0170064	0.0811963	0.0787754	0.117688	15484120	15469063
ZNF512	6.61472e-11	2.10868e-12	2.59844	down	40.6555	39.309	40.8336	39.6513	39.6158	17.2459	18.4385	18.3179	18.3359	18.5175	17.9446	1.379	1.28061	1.39913	1.33814	1.33885	-0.115721	-0.00695705	-0.0262799	0	-0.00271893	-0.031312	27846082	27805836
EIF3F	5.54746e-11	1.54696e-12	2.59813	down	406.81	438.758	380.999	413.542	389.257	153.043	159.16	145.501	152.131	147.985	147.511	1.33721	1.37249	1.25	1.30206	1.28865	0	-0.0464196	-0.0893955	-0.0803776	-0.114271	-0.0738959	8017719	8008866
NMT2	7.32786e-10	8.546e-11	2.59626	down	9.45149	9.08678	8.70886	9.4951	9.00388	2.96373	3.28249	3.10367	3.14545	3.19854	3.27908	1.36166	1.27402	1.22452	1.36648	1.26545	-0.196829	-0.0425786	-0.123801	-0.0475795	-0.0572627	0	15210695	15147770
MAP1LC3B2	1.75774e-08	5.21889e-09	2.59534	up	7.69336	8.82647	8.39434	9.16393	7.95772	22.3535	23.5377	21.2968	24.8628	22.1016	24.2448	-1.38505	-1.18292	-1.23911	-1.08819	-1.3509	0.0775504	0.155309	0	0.238696	0.0707421	0.217817	117014425	116997184
ARID5B	1.09972e-09	1.46558e-10	2.5946	down	16.0165	15.9834	14.798	16.3827	15.3514	6.27006	5.98942	7.17891	6.05245	5.91063	6.18059	1.25841	1.23039	1.14335	1.28895	1.18835	-0.188777	-0.200413	0	-0.165172	-0.226601	-0.140766	63856707	63661012
ARFRP1	1.50382e-08	4.29948e-09	2.59158	down	9.58878	11.4326	10.4817	9.69213	10.163	4.13468	3.76828	3.53261	3.24057	4.01197	3.49847	1.14667	1.41375	1.31834	1.16113	1.22849	0	-0.105445	-0.197999	-0.241987	-0.0182016	-0.1573	62339365	62329992
ARHGEF6	6.03811e-10	6.50017e-11	2.59149	down	56.7975	51.2641	51.622	53.7547	53.8919	24.237	24.0472	26.5645	23.9457	24.0359	23.2956	1.35175	1.16158	1.22204	1.2546	1.27541	-0.128535	-0.137986	0	-0.137986	-0.148546	-0.17118	135863503	135747712
C1D	2.51795e-08	8.00127e-09	2.59096	up	16.8285	18.2289	17.2555	19.2926	19.6735	50.4107	51.4416	58.5837	61.8692	57.1296	54.7728	-1.34654	-1.25602	-1.30209	-1.14748	-1.11526	0.00397587	0	0.224683	0.302113	0.17849	0.130783	68290159	68269328
ETNK1	1.28771e-08	3.53371e-09	2.59008	up	11.7579	11.2688	10.4101	11.2957	13.3209	33.2293	31.7788	35.3009	34.1202	34.1572	33.8384	-1.24707	-1.33938	-1.4292	-1.31145	-1.05456	0.0746827	0	0.159307	0.111928	0.115518	0.118564	22843608	22778076
ZSCAN21	1.1144e-07	4.53733e-08	2.58877	up	2.8519	2.51877	2.17354	2.54149	2.31873	5.09754	5.40649	5.14724	5.17057	4.51956	5.45051	-0.973619	-1.16913	-1.41849	-1.1511	-1.33014	0.128849	0.245435	0.138104	0.20172	0	0.268491	99662663	99647416
PDIA6	2.81831e-11	4.82641e-13	2.58786	down	73.5532	73.8139	69.3199	73.8946	69.9374	33.2325	35.2841	32.703	32.0599	33.0369	32.5701	1.34264	1.28798	1.26854	1.33682	1.27269	-0.0675654	0	-0.0911074	-0.116978	-0.0644498	-0.0800509	10952960	10923516
TSSC4	7.77381e-09	1.88745e-09	2.58668	up	19.0863	22.7803	19.7447	19.0982	20.4236	68.7118	63.5962	59.9736	58.5846	61.5826	56.5291	-1.33803	-1.12226	-1.27154	-1.34848	-1.24833	0.27846	0.136714	0.0768938	0.0344529	0.105736	0	2425106	2423522
NIPSNAP3A	1.87276e-09	2.9889e-10	2.58654	down	20.0457	21.9236	18.5914	20.2636	20.3776	8.20895	8.37539	7.84835	8.70951	9.27199	8.22453	1.23952	1.33453	1.15148	1.26199	1.26403	-0.180129	-0.130562	-0.236695	-0.0537803	0	-0.123097	107522403	107509968
METTL9	2.50787e-10	1.79173e-11	2.5864	down	59.3256	60.9486	55.4354	60.4749	57.6189	26.729	26.6795	26.2047	28.1811	25.261	27.9184	1.31917	1.2963	1.23274	1.3417	1.27503	-0.0849624	-0.0952272	-0.118197	0	-0.166249	-0.00310564	21668792	21610856
CD99L2	9.46887e-09	2.39485e-09	2.58603	down	8.71979	9.6839	10.5297	9.52897	9.61613	3.64584	3.64344	3.39791	3.1582	3.50577	3.05446	1.13813	1.29149	1.47604	1.28214	1.28844	0	-0.00190699	-0.0965141	-0.13347	-0.0386933	-0.182363	150067289	149934816
LIMA1	1.17301e-10	5.47708e-12	2.58594	up	10.9732	10.7321	11.302	11.0121	11.7696	31.3136	31.3338	32.3946	32.4781	33.126	32.2236	-1.34118	-1.39248	-1.28321	-1.32772	-1.23485	0.0186167	0	0.0631342	0.0670218	0.106553	0.0734811	50677353	50569560
GPR153	6.14366e-07	3.11233e-07	2.5845	down	8.1696	9.64311	8.08236	8.60787	8.72608	3.14792	2.85181	4.04017	2.46568	2.86361	2.58771	0.915105	1.16613	0.888119	1.00193	1.0075	-0.310684	-0.415363	0	-0.582368	-0.419004	-0.517349	6321035	6307405
DCP1A	3.04742e-10	2.38837e-11	2.5842	up	12.343	12.7749	12.1909	12.9191	12.5556	36.7603	34.7472	35.5865	37.8794	38.5166	38.6545	-1.28269	-1.25048	-1.29715	-1.20809	-1.27657	0.101243	0	0.0484362	0.143676	0.161526	0.185462	53381654	53317444
SUPV3L1	2.16455e-08	6.73088e-09	2.58296	up	12.3978	10.9052	11.0085	10.6605	9.89475	29.4817	31.8646	30.0725	34.1221	32.3458	31.1286	-1.06386	-1.2957	-1.25238	-1.31631	-1.45512	0	0.0942764	0.0235887	0.204206	0.137473	0.0945654	70968849	70939992
TIMELESS	5.42925e-11	1.46358e-12	2.58267	down	35.641	35.3325	34.6885	33.7052	36.3229	16.0114	16.5462	15.7738	15.0338	16.3232	15.2724	1.34674	1.29132	1.31856	1.25624	1.37251	-0.0527217	0	-0.0742567	-0.0975158	-0.00790644	-0.0783417	56843200	56810156
TMEM63A	4.35419e-08	1.52622e-08	2.58244	down	15.1007	16.0075	18.0118	15.6329	17.785	6.76008	6.05877	7.82593	6.23874	7.15919	6.11388	1.05976	1.12425	1.34883	1.11051	1.31015	-0.184424	-0.292049	0	-0.235132	-0.0943747	-0.262211	226070420	226033232
LOC654342	6.09688e-06	3.80692e-06	2.58184	up	7.04779	5.90056	5.37742	6.78269	8.82257	17.4047	17.214	16.7596	19.9745	16.6624	16.4265	-1.2093	-1.53087	-1.6686	-1.27142	-0.837115	0.05317	0.0476334	0	0.272293	0.0121708	0.00436354	91847975	91824704
EWSR1	1.2868e-10	6.27265e-12	2.57946	up	78.6597	82.5375	83.6324	80.5304	82.6095	225.391	238.294	217.182	236.405	226.131	232.606	-1.34325	-1.33943	-1.23218	-1.32242	-1.2708	0.0599728	0.0844994	0	0.121456	0.0123959	0.114398	29696515	29663996
SLC29A1	3.5168e-09	6.86864e-10	2.57826	down	27.7507	31.4476	31.3654	29.9952	29.7773	13.2934	13.2008	15.2489	11.8222	13.5261	12.8383	1.09633	1.24184	1.29216	1.20579	1.19598	-0.176179	-0.168454	0	-0.287348	-0.14198	-0.185903	44201888	44187240
ZDHHC16	1.74912e-07	7.58483e-08	2.5755	down	12.9894	13.7634	13.8136	12.7014	12.8106	5.15752	5.43633	5.49037	5.80144	5.0146	3.84253	1.14516	1.20759	1.24127	1.10389	1.10026	-0.216717	-0.110579	-0.137081	0	-0.224912	-0.542042	99217127	99205928
GORAB	1.01643e-07	4.07913e-08	2.57432	up	4.4982	3.98542	3.8144	4.13989	5.03656	10.2642	9.63379	9.08697	9.89866	9.80256	10.1652	-1.14464	-1.35896	-1.45598	-1.29255	-0.981374	0.156374	0.0937688	0	0.156812	0.117053	0.180941	170522974	170501264
ZNF37A	5.08678e-08	1.82754e-08	2.57361	up	4.3456	3.77614	3.707	3.92298	4.39612	9.19639	7.98321	8.79085	9.08649	9.41891	9.96821	-1.05593	-1.29902	-1.36322	-1.24825	-1.05718	0.154276	0	0.0969489	0.189262	0.208518	0.305451	38412278	38383264
SUGP1	2.79419e-08	9.05725e-09	2.57355	up	12.4097	14.8286	11.0778	13.1478	12.0948	37.1607	39.0925	37.3126	36.8239	36.0433	36.8023	-1.34422	-1.08324	-1.52414	-1.25398	-1.40479	0.0434761	0.0903487	0.0414615	0.0313616	0	0.0434761	19431321	19387320
DFNB31	1.3406e-07	5.63222e-08	2.57341	up	2.21754	3.0002	2.52259	2.22583	2.75236	5.49297	5.27182	6.05987	4.91259	4.73897	4.94915	-1.41903	-0.999697	-1.25555	-1.41492	-1.13483	0.152153	0.139866	0.267686	0.0767694	0	0.0767694	117267736	117164360
MT2A	4.44688e-07	2.17297e-07	2.57259	down	67.3038	77.9652	66.0893	68.8489	70.3751	29.4982	33.2336	39.6639	26.858	37.6665	29.2999	1.0476	1.17924	1.0213	1.06241	1.10148	-0.412023	-0.264219	0	-0.536617	-0.0702062	-0.401811	56643409	56642476
PPA1	1.56793e-10	8.43957e-12	2.57237	down	169.493	175.363	158.711	170.86	163.296	73.6167	78.5832	68.0553	75.5642	78.6584	75.905	1.31576	1.32386	1.27673	1.3118	1.2971	-0.0699525	-0.0280042	-0.183087	-0.0577507	0	-0.00950003	71993190	71962584
RUNX1	9.45351e-10	1.18833e-10	2.57097	down	107.504	119.56	110.009	117.913	115.244	54.3622	53.2448	54.3858	47.8991	55.4549	49.4666	1.21661	1.28815	1.24719	1.33007	1.29396	-0.0292244	-0.0898838	-0.0343528	-0.219356	0	-0.149894	36421595	36160096
RNF185	5.35047e-09	1.18243e-09	2.57066	up	13.4009	13.8934	12.5861	12.5472	11.2649	36.7239	37.5233	36.3024	38.7809	36.9609	37.6946	-1.22468	-1.19744	-1.31443	-1.33615	-1.52202	0.0251427	0.03021	0	0.100739	0.0311518	0.0719433	31603005	31556136
UFM1	3.76307e-10	3.29859e-11	2.57058	up	25.2664	23.4042	22.237	25.1595	24.5821	72.343	71.3382	71.5775	75.7807	73.6795	73.6488	-1.22219	-1.36908	-1.39425	-1.23738	-1.26446	0.07197	0	0.0476289	0.102171	0.0637932	0.102171	38937143	38923940
KREMEN1	2.49867e-10	1.77517e-11	2.56957	down	24.1602	25.4444	24.9966	24.0884	24.9858	11.3992	10.8118	11.3606	9.98215	10.9249	9.58787	1.26284	1.30981	1.33625	1.25813	1.31513	0	-0.0495827	-0.0147181	-0.117401	-0.0321271	-0.176752	29564321	29469064
DCAF6	2.52834e-10	1.80908e-11	2.56891	up	10.819	11.0357	10.5347	10.5605	9.86216	29.1415	29.2597	31.1042	30.525	30.2551	29.2208	-1.28024	-1.26207	-1.29808	-1.31683	-1.44436	0.00162172	0	0.0910621	0.072547	0.0555682	0.024229	168045083	167905792
MPP1	1.60117e-08	4.65363e-09	2.56843	down	38.0751	41.4495	36.9605	40.656	38.1555	18.246	18.7567	17.7595	19.9697	15.0423	17.7099	1.14812	1.24568	1.1356	1.25407	1.17298	-0.152853	-0.105535	-0.191991	0	-0.397272	-0.169926	154033802	154006960
NOLC1	1.48523e-11	1.66952e-13	2.56701	up	24.4451	23.6275	23.2747	24.371	23.8121	70.723	74.9623	70.4557	75.0619	70.0914	72.2315	-1.28059	-1.35764	-1.3304	-1.28373	-1.32716	0.0311813	0.059648	0.0183282	0.0881233	0	0.0678248	103923627	103911936
REV3L	6.4454e-10	7.17548e-11	2.56691	up	5.26634	4.67907	4.89579	4.84844	4.8292	11.8449	10.9635	11.8208	11.599	11.922	12.3225	-1.14512	-1.34426	-1.27953	-1.28669	-1.29923	0.0759153	0	0.0768797	0.0994639	0.108675	0.173456	111804414	111620232
SMURF1	8.85893e-09	2.20133e-09	2.56653	up	4.67312	5.09945	4.25311	4.91932	5.04129	11.2468	10.5845	11.7258	11.1723	11.734	11.7461	-1.29221	-1.15576	-1.47957	-1.22055	-1.19028	0.0587442	0	0.1085	0.0920224	0.135093	0.158525	98741743	98625056
TRMT6	1.36224e-08	3.78399e-09	2.56537	up	10.869	9.62805	9.06916	10.1226	9.89232	25.7129	27.0473	26.3139	29.5596	27.7953	29.5595	-1.09589	-1.32016	-1.39936	-1.20839	-1.26482	0	0.059947	0.02602	0.201425	0.107512	0.213782	5931173	5918485
B3GNTL1	5.85313e-07	2.94612e-07	2.56511	down	15.0041	17.3997	16.8522	15.2373	16.7338	6.32225	7.49262	7.99184	6.04619	7.18215	4.97845	1.0209	1.21636	1.20706	1.04042	1.1762	-0.319279	-0.0561802	0	-0.30579	-0.121691	-0.55807	81009686	80901664
KCMF1	1.69184e-10	9.47226e-12	2.56479	up	9.773	9.66443	9.36748	9.73429	9.45817	25.7703	28.0857	25.6881	27.1565	25.5616	27.5972	-1.25918	-1.30114	-1.32651	-1.26763	-1.32463	0.0157819	0.126847	0.00156069	0.102109	0	0.131834	85286595	85198232
CCDC64	6.3321e-09	1.46736e-09	2.56345	up	5.58032	6.12834	6.63768	6.19771	6.31591	16.7866	15.777	16.1529	15.8298	13.9467	15.0051	-1.36998	-1.23616	-1.08205	-1.20297	-1.18339	0.228411	0.159553	0.173114	0.1857	0	0.112282	120532299	120427648
PMM2	2.99703e-09	5.53954e-10	2.56196	up	7.96658	8.35124	8.387	7.14451	8.05405	21.5012	22.687	20.3834	21.004	20.9623	21.7178	-1.26699	-1.21641	-1.1828	-1.45554	-1.26995	0.0804591	0.158465	0	0.06039	0.0513401	0.122792	8943194	8891669
MRPS26	1.25165e-08	3.41322e-09	2.56121	down	32.3215	38.6775	34.1586	32.429	30.0001	17.0569	14.578	15.3273	14.7283	14.3374	14.7456	1.17824	1.39062	1.26093	1.17245	1.05461	0	-0.197958	-0.146124	-0.159082	-0.212769	-0.156769	3028896	3026674
PRKCB	6.65317e-11	2.17889e-12	2.56068	down	37.1092	40.3439	38.0068	40.4785	38.1273	18.2746	17.7915	18.9137	17.2175	17.7705	17.0897	1.22361	1.3095	1.2753	1.35052	1.27357	-0.0473709	-0.0736885	0	-0.104004	-0.0827179	-0.112385	24231932	23847300
STRAP	7.82706e-12	4.72445e-14	2.55959	up	61.0115	60.5966	59.5137	61.502	60.1458	169.711	181.82	174.932	182.556	181.099	179.617	-1.29455	-1.35396	-1.30541	-1.28516	-1.30948	0	0.0221257	0.0568051	0.0619073	0.0513701	0.0849891	16056410	16035287
ANKRD54	1.78944e-10	1.02895e-11	2.55814	up	13.8005	14.601	13.075	13.5678	13.0066	40.9593	42.0616	39.9275	39.439	39.8836	38.5342	-1.28183	-1.22016	-1.36096	-1.31586	-1.39775	0.0729346	0.0862193	0.0288301	0.0169907	0.0337186	0	38240353	38226860
ME2	2.09821e-10	1.33349e-11	2.55732	down	27.1374	27.919	25.2517	26.4828	25.9673	11.7716	11.7769	11.696	11.8727	10.7221	12.0511	1.32608	1.32838	1.23688	1.28331	1.25573	-0.077848	-0.0550544	-0.0900958	-0.0150015	-0.173325	0	48476162	48405432
RPSAP58	5.10612e-11	1.29854e-12	2.55662	down	379.173	398.348	379.925	380.302	382.432	139.123	159.279	142.867	148.518	150.356	140.434	1.27289	1.26807	1.28114	1.24875	1.31095	-0.125134	0	-0.0829487	-0.0910707	-0.0349083	-0.133192	24010919	23945816
YOD1	5.58615e-09	1.25284e-09	2.55585	up	15.9259	14.0892	13.9711	14.6393	14.6371	44.483	38.7568	43.5348	44.4872	43.5915	45.7007	-1.03612	-1.24963	-1.23747	-1.16905	-1.17556	0.219641	0	0.189579	0.213857	0.18999	0.268345	207226325	207217200
MRPS30	6.64808e-10	7.479e-11	2.55523	up	21.2535	21.7606	20.2893	19.597	19.7494	61.1605	62.278	59.0382	65.9358	58.0537	64.4731	-1.2034	-1.21305	-1.25101	-1.32579	-1.31353	0.0881858	0.08043	0.0349965	0.178885	0	0.170089	44815618	44809024
PACSIN3	1.15892e-07	4.7562e-08	2.55431	down	10.6651	12.1602	11.5075	11.9051	11.9396	4.80449	4.28233	5.29187	3.94209	4.66632	3.54252	0.996529	1.18921	1.13182	1.18109	1.16931	-0.13303	-0.265421	0	-0.315715	-0.13055	-0.471343	47208010	47199072
ZNF394	3.1839e-09	5.99476e-10	2.55236	up	8.49531	8.33303	9.46224	8.87341	8.37781	23.7084	24.2594	22.0558	24.7339	23.8401	23.55	-1.2603	-1.32677	-1.07832	-1.19639	-1.31284	0.119738	0.150746	0	0.185257	0.120071	0.125628	99097877	99090856
AFF3	3.12803e-08	1.03389e-08	2.55231	down	6.60986	6.86072	6.91398	7.02785	6.72453	2.39366	2.07297	2.66938	2.13541	1.99943	2.2233	1.07429	1.12054	1.13931	1.16723	1.07866	-0.170349	-0.352933	0	-0.271765	-0.417791	-0.201957	100759037	100163712
ATXN2	4.25871e-11	9.89649e-13	2.55191	up	8.79749	9.51157	9.14193	9.16534	9.26405	25.244	25.2234	24.2889	25.1956	25.1314	26.0614	-1.34957	-1.24373	-1.29095	-1.27978	-1.27953	0.0640669	0.0600505	0	0.0656319	0.056767	0.130671	112037480	111890016
COPS5	7.36223e-10	8.62587e-11	2.55153	up	38.4081	42.3657	41.7657	40.7462	39.9737	117.858	125.352	113.18	130.373	125.56	127.334	-1.31943	-1.20625	-1.17071	-1.2229	-1.2498	0.0717096	0.107662	0	0.188477	0.15184	0.185589	67974562	67955312
CCDC84	2.07115e-08	6.36657e-09	2.55059	up	6.70452	6.36328	5.5985	6.14416	6.44683	16.0885	15.9926	13.9573	16.753	15.7701	16.1686	-1.03083	-1.13359	-1.35099	-1.19541	-1.12077	0.19745	0.201536	0	0.28227	0.188473	0.23734	118886455	118868848
PSMG4	1.73577e-05	1.15849e-05	2.54929	down	8.7461	10.7827	13.3982	10.4773	11.4355	5.48699	4.38002	3.15364	4.46198	3.60691	3.56761	0.625978	0.959833	1.34039	0.926485	1.06004	0	-0.272151	-0.711151	-0.201848	-0.517013	-0.50312	3268300	3259161
HIVEP1	1.16492e-09	1.58898e-10	2.54803	up	2.73632	2.69332	2.72555	2.74184	2.89939	6.13092	5.09731	5.9057	5.55391	5.55657	6.16925	-1.19658	-1.23208	-1.24374	-1.21168	-1.15788	0.192102	0	0.145132	0.143918	0.0973315	0.267453	12165232	12012723
CHN1	2.19685e-09	3.71603e-10	2.54747	up	8.81303	8.44253	8.24128	8.29876	7.55884	21.2829	23.1495	21.7169	23.0624	21.8204	22.0012	-1.1624	-1.26909	-1.28228	-1.27023	-1.44288	0	0.123141	0.0180359	0.125137	0.0441375	0.0716767	175870107	175664048
SF1	2.11471e-10	1.35541e-11	2.54738	up	51.9686	54.8083	56.8654	53.4226	53.8591	157.509	162.341	149.523	162.206	156.508	164.145	-1.34372	-1.31025	-1.18828	-1.31639	-1.28495	0.083601	0.0473304	0	0.0512733	0.0379744	0.141607	64546316	64532076
NIT1	8.95918e-11	3.47972e-12	2.5466	down	24.0646	25.3137	24.2772	23.3114	24.0537	10.4487	10.5551	11.1547	10.7646	10.591	9.65387	1.28846	1.33071	1.32649	1.24233	1.28668	-0.0815606	-0.0479755	-0.00456834	0	-0.0458088	-0.141926	161095235	161087856
DGKA	1.16623e-09	1.59455e-10	2.54652	down	33.3768	36.2151	37.424	34.4924	37.9567	16.0691	16.0929	17.732	15.5162	16.7739	16.6354	1.16486	1.24054	1.34487	1.20768	1.35556	-0.136081	-0.122894	0	-0.144055	-0.0562487	-0.0556788	56347807	56324944
SCYL2	1.71707e-09	2.65949e-10	2.54559	up	15.0041	14.4675	13.9178	14.9599	14.5657	41.0578	40.7453	40.9835	47.516	44.2464	44.4648	-1.19442	-1.27766	-1.31271	-1.20153	-1.25148	0.0387301	0	0.0328627	0.228216	0.140763	0.162066	100733914	100661552
TAF10	4.02758e-09	8.28414e-10	2.54557	down	85.9213	101.348	94.3446	85.9728	86.2192	41.5821	48.3112	40.6628	40.0942	41.7726	43.3244	1.13484	1.30435	1.27773	1.13484	1.14073	-0.177034	0	-0.209637	-0.233791	-0.169384	-0.107118	6633475	6632047
MRPL51	1.69013e-10	9.44417e-12	2.54518	up	112.435	114.773	107.567	103.267	107.016	272.543	299.684	271.609	295.243	305.828	287.845	-1.24537	-1.28175	-1.28175	-1.36476	-1.30194	0	0.00832462	0	0.091917	0.129908	0.0857506	6602471	6601315
[truncated: 1,185 more rows]
