# Supplementary material for: Digoxin reveals a functional connection between HIV-1 integration preference and T-cell activation
Source: PLoS Pathog. 2017 Jul 20;13(7):e1006460. doi: 10.1371/journal.ppat.1006460 (PMC5519191; doi:10.1371/journal.ppat.1006460)
Supplement: S3 File — Genes up regulated > 4 fold by digoxin, as determined by RNAseq, were used to identify specific gene pathways by IPA. (XLS) [file ppat.1006460.s010.xls]

## Sheet: Sheet0
© 2000-2015 QIAGEN. All rights reserved.
Analysis Details for My Projects->KVJ_LMCB->DiffListFC4up - 2015-06-25 03:55 PM
Workspace	My Projects
Project	KVJ_LMCB
Analysis	DiffListFC4up - 2015-06-25 03:55 PM
Date	Thu Jun 25 09:06:51 PDT 2015
Analysis ID	11803863
Analysis Settings
Cutoff before duplicate resolution	true
Reference set	Ingenuity Knowledge Base (Genes Only)
Relationship to include	Direct and Indirect
Includes Endogenous Chemicals	Yes
Optional Analyses
Filter Summary
Consider only molecules and/or relationships where
(species = Mouse OR Rat OR Human) AND
(confidence = Experimentally Observed)
Networks for My Projects->KVJ_LMCB->DiffListFC4up - 2015-06-25 03:55 PM
ID	Analysis	Molecules in Network	Score	Focus Molecules	Top Diseases and Functions
1	DiffListFC4up - 2015-06-25 03:55 PM	26s Proteasome,ATF4,Akt,Alp,Alpha tubulin,BANP,CHAC1,CHKA,FNTB,FOS,HIST1H2BD,HSPA6,HSPH1,Hdac,Histone h3,Hsp70,Hsp90,KDM6A,KIAA0895,MXD1,MYL6,NLGN3,PAX6,PNO1,PPRC1,Proinsulin,RARA,RFX3,SBDS,SCG5,SFPQ,STX1A,Sos,TCF7L2,TIPARP	43	25	Cell Cycle, Embryonic Development, Organismal Development
2	DiffListFC4up - 2015-06-25 03:55 PM	AKT1S1,APOE,CD55,CTSK,Collagen(s),DOHH,DUSP10,DUSP16,DYNLL1,ERK,GADD45B,HES1,ID2,IL12 (complex),IgG,IgG1,Ige,Igm,Immunoglobulin,Jnk,KRT10,MTORC1,MYLIP,NFKBIB,NFkB (complex),Notch,P38 MAPK,POLR1C,PPM1D,PVRL2,RELB,SRFBP1,TCR,ZC3H12A,ZMPSTE24	34	21	Hematological System Development and Function, Tissue Morphology, Skeletal and Muscular Disorders
3	DiffListFC4up - 2015-06-25 03:55 PM	ATF3,Ap1,BRAF,CCNL1,CD3,CLEC4A,Creb,Cyclin A,DDIT3,ERK1/2,Growth hormone,Gsk3,HBEGF,IL1,IL27RA,JUN,LATS1,MAP2K1/2,Mapk,Mek,NR1D1,PDGF BB,PI3K (complex),PPP2R2A,Pka,Pkc(s),RASSF1,SGK1,SKIL,SMN1/SMN2,STAT5a/b,TFB2M,THAP1,UBE2W,estrogen receptor	27	18	Cell Cycle, Cell Death and Survival, DNA Replication, Recombination, and Repair
4	DiffListFC4up - 2015-06-25 03:55 PM	CDC20,CHD8,CREBRF,DEAF1,DIDO1,EMC9,ERBB2,FRRS1,GRB2,GSPT2,HAMP,HIF1A,HIST1H2BC,HIST1H2BK,HIST2H2BE,HOXB7,INO80,IRF3,KALRN,KHSRP,KMT2A,MAPK4,NOS2,NUCKS1,P2RY11,PHLDB1,SAP18,SPAG4,TCAP,TEX10,TMEM79,TMPRSS6,UBE2S,ZNF143,ZNF335	19	14	Antimicrobial Response, Inflammatory Response, Cell Death and Survival
5	DiffListFC4up - 2015-06-25 03:55 PM	ADK,ATAD2,CCND1,CHD2,CLK1,CLPB,CTU2,DLX2,FAM103A1,FUT3,GRHL1,H2AFJ,HGF,HIST1H4H,HNF4A,MYBPH,MYC,NUFIP1,Nfat (family),PIBF1,RDH10,REL,RPRD1B,RUVBL2,SMARCA4,SRRT,STAG1,TAF1A,TAF1C,TMEM17,TMEM204,TNFRSF10C,USP15,ZMIZ2,let-7	16	12	Gene Expression, Cancer, Organismal Injury and Abnormalities
6	DiffListFC4up - 2015-06-25 03:55 PM	AEN,ATG2B,ATG4A,ATG4C,BAP1,BLZF1,DNMT1,E2F4,HIST1H1C,HIST1H2AC,HIST1H3D,HIST2H2AA3/HIST2H2AA4,HIST2H4B,IGFBP2,INPP4A,INTS6,KLHL21,MAGEC2,NAP1L4,PNRC1,POMZP3,PPP4R2,PRPSAP1,RBM4,RPF2,TGM2,TP53,TP73,TRIM28,TSG101,UBAP1,UBL3,UMPS,ZNF175,ZNF420	16	12	Cellular Growth and Proliferation, DNA Replication, Recombination, and Repair, Gene Expression
7	DiffListFC4up - 2015-06-25 03:55 PM	AGR2,AQP8,AR,AVPR1A,BCL2L11,CLDN3,CLOCK,Cyp1a,DNAJB9,DUSP8,ELOVL2,EPHX1,FLCN,FOXA1,GTF2H1,HSF1,HSPH1,IL12 (family),JMJD6,KPNA5,LMAN2L,OVGP1,POR,PRDM15,Pbsn,RAB30,RAD51B,RANGAP1,RCHY1,STAT1,STXBP4,TMEM222,TP63,TRAFD1,TRIM2	14	11	Cancer, Organismal Injury and Abnormalities, Reproductive System Disease
8	DiffListFC4up - 2015-06-25 03:55 PM	AHSG,ALKBH8,APOC1,ATM,CERS6,CREM,DLEU1,DNAJC2,E2f,EIF4E,FAS,GJD2,GPD2,GPR176,GUCY2C,HIST1H2BJ,INA,IgG2a,Ins1,LCLAT1,MAP3K8,MC3R,NXF1,NXT1,PI3,RFTN1,RND1,SERTAD1,ST3GAL3,STEAP4,TMEM126A,TNF,TRIP6,TRMT13,TXNL4B	14	11	Endocrine System Development and Function, Molecular Transport, Protein Synthesis
9	DiffListFC4up - 2015-06-25 03:55 PM	ABLIM,ARPC1A,Alpha catenin,CCDC86,CREBBP,Cg,DHRS3,DUSP3,DUSP9,DYRK3,EPC1,FSH,GNLY,GNRH2,HIST3H2A,Histone h4,INSR,LOC81691,Lh,MT3,NOP16,PLIN3,POP5,PPFIA4,PRKX,PSPC1,PTPN21,RNA polymerase II,Rock,SCAF8,TLK1,TSPAN31,UTP14C,Vegf,YPEL2	11	9	Cancer, Organismal Injury and Abnormalities, Cell Death and Survival
10	DiffListFC4up - 2015-06-25 03:55 PM	ALDH1A1,ATG14,ATP6V0B,CTBP2,DUSP4,EOMES,ESRRB,ETS2,FABP2,FOXO1,GADD45B,GATA2,GCK,GUCA1B,ISL1,JAG1,KLF4,LAMTOR3,MED1,MEF2C,MYB,NDN,NFIL3,NXPH4,OVOL1,PDX1,POLE4,POU4F1,PRF1,SOX2,TCF3,TCL1A,TWIST1,Usp17la (includes others),ZFP42	6	6	Cellular Development, Gene Expression, Cellular Function and Maintenance
11	DiffListFC4up - 2015-06-25 03:55 PM	IMMP1L,TRIM65	2	1	Cell-To-Cell Signaling and Interaction, Hair and Skin Development and Function, Embryonic Development
12	DiffListFC4up - 2015-06-25 03:55 PM	CAB39L,MTOR	2	1	Cancer, Cell Cycle, Cell Death and Survival
13	DiffListFC4up - 2015-06-25 03:55 PM	CCNK,UTP14A	2	1	Infectious Disease, Cell Death and Survival, DNA Replication, Recombination, and Repair
14	DiffListFC4up - 2015-06-25 03:55 PM	ALG14,MAP4K4	2	1	Cellular Development, Embryonic Development, Organismal Development
15	DiffListFC4up - 2015-06-25 03:55 PM	ESRRA,NDUFAF5	2	1	Cell Signaling, Post-Translational Modification, Protein Synthesis
16	DiffListFC4up - 2015-06-25 03:55 PM	NELFCD,PCF11	2	1	Cancer, Organismal Injury and Abnormalities, Renal and Urological Disease
Causal Networks for My Projects->KVJ_LMCB->DiffListFC4up - 2015-06-25 03:55 PM
Diseases and Bio Functions for My Projects->KVJ_LMCB->DiffListFC4up - 2015-06-25 03:55 PM
Categories	Functions	Diseases or Functions Annotation	p-Value	Predicted Activation State	Activation z-score	Notes	Bias-corrected z-score	Molecules	# Molecules
Gene Expression	activation	activation of DNA endogenous promoter	1.09E-06					CREBRF,TAF1A,HIST1H1C,ID2,DDIT3,ZNF143,SFPQ,HES1,JUN,STAG1,RARA,MXD1,CHD2,ATF4,RFX3,EPC1,ATF3,RELB,HSPH1,CREBBP,GRHL1,NUFIP1,DLX2,SERTAD1,FLCN,FOS,INO80,NR1D1,SCAF8,BUD31,HCFC2,GTF2H1,PAX6,SKIL,TCF7L2	35
Gene Expression	transcription	transcription of DNA	1.20E-06					CREBRF,TAF1A,HIST1H1C,ID2,DDIT3,SRRT,ZNF143,SFPQ,HES1,JUN,STAG1,RARA,CHD2,MXD1,THAP1,ATF4,PSPC1,NFKBIB,RFX3,EPC1,ATF3,RELB,HSPH1,NUFIP1,GRHL1,CREBBP,DNAJC2,DLX2,SERTAD1,FLCN,FOS,INO80,NR1D1,SCAF8,BUD31,HCFC2,PAX6,GTF2H1,TFB2M,SKIL,TCF7L2	41
Post-Translational Modification, Protein Synthesis	heterotetramerization	heterotetramerization of protein	1.56E-06					HIST1H4K,HIST2H4B,HIST1H3D,HIST1H4J,HIST1H4H,HIST1H4E	6
Gene Expression	transcription	transcription	2.24E-06					CREBRF,TAF1A,HIST1H1C,ID2,ZC3H12A,DDIT3,SRRT,ZNF143,SFPQ,HES1,ZNF335,PPM1D,BRAF,CD55,JUN,STAG1,RARA,CHD2,MXD1,ATF4,THAP1,PSPC1,NFKBIB,RFX3,EPC1,ATF3,RELB,HSPH1,CREBBP,NUFIP1,GRHL1,DNAJC2,DLX2,SERTAD1,FLCN,FOS,INO80,NR1D1,SCAF8,BUD31,HCFC2,PAX6,GTF2H1,UTP15,TFB2M,SKIL,TCF7L2	47
Gene Expression	expression	expression of RNA	3.43E-06					TAF1A,ZC3H12A,SFPQ,HES1,PPM1D,EIF1,STAG1,RARA,CHD2,THAP1,ATF4,NFKBIB,RFX3,ATF3,NUFIP1,CREBBP,DNAJC2,RBM4,FLCN,INO80,SCAF8,NR1D1,BUD31,GTF2H1,CREBRF,HIST1H1C,APOE,ID2,DDIT3,SRRT,ZNF143,ZNF335,BRAF,JUN,MXD1,PSPC1,EPC1,HSPH1,RELB,GRHL1,DLX2,SERTAD1,FOS,HCFC2,PAX6,TFB2M,UTP15,SKIL,TCF7L2	49
Gene Expression	transcription	transcription of RNA	4.64E-06					CREBRF,TAF1A,HIST1H1C,ID2,DDIT3,SRRT,ZNF143,SFPQ,HES1,PPM1D,BRAF,JUN,STAG1,RARA,CHD2,MXD1,ATF4,THAP1,PSPC1,NFKBIB,RFX3,EPC1,ATF3,RELB,HSPH1,CREBBP,NUFIP1,GRHL1,DNAJC2,DLX2,SERTAD1,FLCN,FOS,INO80,NR1D1,SCAF8,BUD31,HCFC2,PAX6,GTF2H1,UTP15,TFB2M,SKIL,TCF7L2	44
Cellular Assembly and Organization, DNA Replication, Recombination, and Repair	formation	formation of nucleosomes	5.99E-06					HIST1H4K,HIST2H4B,HIST1H3D,HIST1H4J,HIST1H4H,HIST1H4E	6
Digestive System Development and Function	development	development of digestive system	1.64E-05					ID2,SMN1/SMN2,CTSK,ATF3,RELB,CREBBP,HES1,DLX2,RBM4,ALKBH1,JUN,TIPARP,PAX6,RFX3,TCF7L2	15
RNA Post-Transcriptional Modification	processing	processing of RNA	1.65E-05					SBDS,SMN1/SMN2,UTP20,NUFIP1,SFPQ,TXNL4B,RBM4,CLK4,INTS6,CLK1,JUN,SCAF8,UTP15	13
Cell Cycle	interphase	interphase	2.29E-05					APOE,ID2,ATF3,GADD45B,DDIT3,SGK1,PPP2R2A,CREBBP,HBEGF,TXNL4B,HES1,PPM1D,BRAF,FOS,JUN,MXD1,CHKA,PAX6,LATS1,RASSF1	20
Digestive System Development and Function, Embryonic Development, Endocrine System Development and Function, Organ Development, Organismal Development, Tissue Development	development	development of pancreas	3.60E-05					ATF3,PAX6,HES1,RFX3,TCF7L2,RBM4	6
Infectious Disease	infection	Viral Infection	4.71E-05					HIST2H2AA3/HIST2H2AA4,ALG14,HIST1H1C,APOE,ZC3H12A,RND1,ATP6V0B,NLGN3,ZMPSTE24,DDIT3,SRRT,PPP2R2A,SGK1,HIST1H2BD,HIST2H2BE,HSPA6,SFPQ,HES1,PPM1D,ALKBH8,CD55,CLK1,JUN,HIST1H2BO,RARA,CLEC4A,MXD1,HIST1H2AC,NFKBIB,RASSF1,RELB,CREBBP,HIST1H2BK,NXF1,INTS6,GTF2H1,DUSP16	37
Neurological Disease	epileptic seizure	epileptic seizure	5.14E-05					FOS,ID2,GADD45B,ATF3,JUN,TIPARP,HSPA6,HES1,SERTAD1	9
Cell Death and Survival	apoptosis	apoptosis of progenitor cells	5.99E-05					ID2,PAX6,HES1	3
Cell Cycle	cell cycle progression	cell cycle progression	6.78E-05					APOE,ID2,GADD45B,SGK1,SFPQ,FNTB,PPM1D,BRAF,JUN,RARA,MXD1,THAP1,LATS1,RASSF1,ATF3,BANP,HBEGF,UBE2S,DLX2,SERTAD1,FOS,INO80,GTF2H1,PAX6,SKIL,TCF7L2	26
Cancer, Organismal Injury and Abnormalities	tumorigenesis	onset of tumorigenesis of soft tissue sarcoma	8.25E-05					STAG1,RASSF1	2
Cell Death and Survival	cell death	cell death of breast cell lines	8.42E-05					FOS,DYNLL1,JUN,SGK1,DLX2,PPM1D	6
Cancer, Organismal Injury and Abnormalities	tumorigenesis	tumorigenesis of sarcoma	9.91E-05					FOS,JUN,STAG1,RASSF1	4
Infectious Disease, Respiratory Disease	severe acute respiratory syndrome	severe acute respiratory syndrome	1.16E-04					HIST2H2AA3/HIST2H2AA4,HIST1H1C,HIST1H2BD,HIST2H2BE,MXD1,HIST1H2BK,HIST1H2AC	7
Connective Tissue Development and Function, Organismal Development, Skeletal and Muscular System Development and Function, Tissue Development	abnormal morphology	abnormal morphology of fontanelle	1.54E-04					CTSK,CREBBP,ATF4	3
Cell Death and Survival	apoptosis	apoptosis of hematopoietic cells	1.62E-04					SBDS,FOS,HIST1H1C,JUN,RARA,CREBBP,MXD1,NFKBIB,PPM1D	9
Cell Death and Survival	apoptosis	apoptosis of neurons	1.70E-04					APOE,ID2,SMN1/SMN2,ATF3,DDIT3,HSPH1,DLX2,BRAF,ALKBH1,FOS,JUN,NR1D1,ATF4,AKT1S1	14
Cancer, Organismal Injury and Abnormalities	sarcoma	sarcoma	1.72E-04					ID2,DDIT3,CREBBP,HES1,BRAF,FOS,CLK4,JUN,STAG1,RARA,IL27RA,LATS1,RASSF1	13
Cell Cycle	G0/G1 phase transition	arrest in G0/G1 phase transition of blood cells	2.46E-04					FOS,CHKA	2
Cell Death and Survival	apoptosis	apoptosis of breast cell lines	2.52E-04					FOS,DYNLL1,JUN,SGK1,DLX2	5
Cancer, Organismal Injury and Abnormalities	formation	onset of formation of tumor	3.12E-04					BRAF,STAG1,RASSF1	3
Cell Death and Survival	cell death	neuronal cell death	3.33E-04					APOE,ID2,SMN1/SMN2,ATF3,DDIT3,SGK1,HSPH1,CREBBP,HBEGF,DLX2,BRAF,ALKBH1,FOS,JUN,NR1D1,RARA,ATF4,AKT1S1	18
Antimicrobial Response, Inflammatory Response	antibacterial response	antibacterial response	3.42E-04					HIST1H2BJ,HIST1H2BC,HIST1H2BF,HIST2H2BE,HIST1H2BK,IL27RA,PPM1D	7
Cell Death and Survival	cell death	cell death of blood cells	3.65E-04					SBDS,HIST1H1C,APOE,ID2,ATF3,GADD45B,DDIT3,CREBBP,HES1,PPM1D,FOS,JUN,RARA,MXD1,IL27RA,CCDC86,SKIL,NFKBIB	18
Cell Death and Survival	necrosis	necrosis	3.82E-04					ZC3H12A,SGK1,SFPQ,HES1,CDIP1,PPM1D,ALKBH1,DYNLL1,SCG5,RARA,ATF4,CCDC86,NFKBIB,AKT1S1,SCYL3,LATS1,SBDS,ATF3,CREBBP,HBEGF,UBE2S,TXNL4B,STX1A,ATG14,NR1D1,CHKA,PVRL2,HIST1H1C,APOE,SMN1/SMN2,ID2,GADD45B,DDIT3,PPP2R2A,TEX10,BRAF,CD55,JUN,HIST1H2BO,MXD1,IL27RA,RASSF1,HSPH1,RELB,DLX2,FOS,PAX6,SKIL,TCF7L2	49
Cancer, Organismal Injury and Abnormalities	development	development of carcinoma	3.88E-04					BRAF,FOS,JUN,RARA,RASSF1	5
Cellular Development, Hematological System Development and Function, Hematopoiesis, Tissue Development	differentiation	differentiation of megakaryocytes	3.88E-04					HIST1H4K,HIST2H4B,HIST1H4J,HIST1H4H,HIST1H4E	5
Cellular Development, Hematopoiesis, Tissue Development	differentiation	differentiation of bone marrow cells	4.14E-04					BRAF,HIST1H4K,RARA,HIST2H4B,CREBBP,HIST1H4J,HIST1H4H,HIST1H4E	8
DNA Replication, Recombination, and Repair	DNA damage response	DNA damage response of cells	4.25E-04					ALKBH8,DDIT3,SGK1,CHD2,SFPQ,STXBP4,CDIP1,RASSF1,AEN	9
Cell Death and Survival	apoptosis	apoptosis of tumor cell lines	4.33E-04					APOE,ZC3H12A,GADD45B,DDIT3,PPP2R2A,SGK1,SFPQ,HES1,CDIP1,PPM1D,BRAF,CD55,DYNLL1,JUN,RARA,MXD1,ATF4,NFKBIB,AKT1S1,LATS1,RASSF1,SBDS,ATF3,RELB,CREBBP,HBEGF,FOS,CHKA	28
Cellular Development	differentiation	differentiation of cells	4.66E-04					APOE,ID2,ZC3H12A,RND1,NLGN3,GADD45B,DDIT3,HIST2H4B,SFPQ,HES1,ZNF335,BRAF,ALKBH1,DYNLL1,LAMTOR3,JUN,TIPARP,KDM6A,HIST1H4K,RARA,DUSP10,MXD1,ATF4,HIST1H4J,IL27RA,HIST1H4H,HIST1H4E,LATS1,EPC1,CTSK,ATF3,RELB,CREBBP,HBEGF,DLX2,RBM4,FLCN,FOS,NR1D1,CHKA,PAX6,SKIL,TCF7L2	43
Organismal Injury and Abnormalities, Renal and Urological Disease	damage	damage of tubulointerstitium	4.89E-04					APOE,HBEGF	2
Cancer, Gastrointestinal Disease, Hepatic System Disease, Organismal Injury and Abnormalities	liver cancer	early stage liver cancer	4.89E-04					FOS,JUN	2
Organismal Survival	lifespan	lifespan of organism	5.14E-04					BRAF,APOE,SMN1/SMN2,ZMPSTE24,STAG1,IL27RA,PPM1D	7
Cell Death and Survival	apoptosis	apoptosis of blood cells	5.14E-04					SBDS,HIST1H1C,APOE,ATF3,DDIT3,CREBBP,PPM1D,FOS,JUN,RARA,MXD1,CCDC86,SKIL,NFKBIB	14
Cancer, Organismal Injury and Abnormalities	tumorigenesis	onset of tumorigenesis	5.48E-04					BRAF,STAG1,RASSF1	3
Cell Death and Survival	apoptosis	apoptosis of hematopoietic progenitor cells	5.96E-04					SBDS,FOS,HIST1H1C,JUN,RARA,CREBBP,NFKBIB,PPM1D	8
Cell Death and Survival	cell death	cell death of tumor cell lines	6.28E-04					APOE,ZC3H12A,GADD45B,DDIT3,SGK1,PPP2R2A,SFPQ,HES1,TEX10,CDIP1,PPM1D,BRAF,CD55,DYNLL1,JUN,HIST1H2BO,RARA,MXD1,ATF4,NFKBIB,LATS1,SCYL3,AKT1S1,RASSF1,SBDS,ATF3,RELB,CREBBP,HBEGF,UBE2S,FOS,ATG14,CHKA	33
Cancer, Cell Death and Survival, Organismal Injury and Abnormalities, Tumor Morphology	apoptosis	apoptosis of carcinoma cells	7.55E-04					JUN,DDIT3,RARA	3
Embryonic Development, Organismal Development	development	development of abdomen	7.83E-04					APOE,ID2,SMN1/SMN2,ATF3,RELB,CREBBP,HES1,RBM4,JUN,TIPARP,SCG5,RARA,PAX6,RFX3,LATS1,TCF7L2	16
Cell Death and Survival	apoptosis	apoptosis of multilineage progenitor cells	8.10E-04					ID2,HES1	2
Cardiovascular System Development and Function, Organismal Development, Tissue Morphology	lack	lack of stapedial artery	8.10E-04					RARA,DLX2	2
RNA Post-Transcriptional Modification	splicing	splicing of RNA	8.63E-04					SMN1/SMN2,CLK4,JUN,CLK1,SFPQ,TXNL4B,RBM4	7
Cellular Development, Nervous System Development and Function	differentiation	differentiation of oligodendrocytes	8.68E-04					ID2,NLGN3,DUSP10,DLX2,HES1	5
Cell Morphology, Embryonic Development, Organ Development, Organ Morphology, Organismal Development, Tissue Development, Tissue Morphology, Visual System Development and Function	abnormal morphology	abnormal morphology of lens fiber cells	8.75E-04					ALKBH1,PAX6,ATF4	3
Cell Cycle	G2/M phase	G2/M phase	8.90E-04					GADD45B,JUN,SGK1,MXD1,TXNL4B,LATS1,RASSF1,PPM1D	8
Cancer, Immunological Disease, Organismal Injury and Abnormalities	lymphatic node tumor	lymphatic node tumor	9.40E-04					HIST1H1C,APOE,GADD45B,SGK1,CREBBP,HIST1H2BK,RBM4,PPM1D,BRAF,JUN,RARA,NOP16,CCDC86,SKIL,RASSF1	15
Cellular Development	differentiation	differentiation of tumor cell lines	9.62E-04					BRAF,FOS,CTSK,LAMTOR3,JUN,DDIT3,RARA,CREBBP,CHKA,SFPQ,ATF4,HES1	12
Cellular Assembly and Organization, Cellular Compromise, Cellular Function and Maintenance	depolymerization	depolymerization of microtubules	1.02E-03					APOE,SMN1/SMN2,SGK1,RASSF1	4
Cell Cycle	G2 phase	G2 phase	1.18E-03					GADD45B,JUN,SGK1,PPP2R2A,MXD1,TXNL4B,LATS1,RASSF1,PPM1D	9
Cellular Development, Hematological System Development and Function, Hematopoiesis, Lymphoid Tissue Structure and Development	development	development of antigen presenting cells	1.19E-03					FOS,ID2,RELB,RARA	4
Hereditary Disorder, Neurological Disease, Psychological Disorders, Skeletal and Muscular Disorders	experimental Huntington's disease	experimental Huntington's disease	1.21E-03					FOS,DDIT3	2
Cell Morphology	frequency	frequency of nucleus	1.21E-03					BRAF,APOE	2
Cellular Development, Hematological System Development and Function, Hematopoiesis	maturation	maturation of neutrophils	1.21E-03					RARA,PPM1D	2
Cancer, Organismal Injury and Abnormalities	tumorigenesis	tumorigenesis of osteosarcoma	1.21E-03					FOS,JUN	2
Cancer, Organismal Injury and Abnormalities	epithelial cancer	epithelial cancer	1.21E-03					ZC3H12A,CAB39L,DUSP8,ZNF547,SGK1,SFPQ,CA5BP1,HES1,SUSD1,AOC2,UBAP1,DYNLL1,RARA,SCG5,PPRC1,CTU2,PIBF1,NFKBIB,RFX3,CREBBP,NUFIP1,KIAA0895,HBEGF,UBE2S,RBM4,INO80,NR1D1,SCAF8,CHKA,GTF2H1,EOGT,HIST2H2AA3/HIST2H2AA4,HIST1H1C,APOE,ATP6V0B,PCF11,GADD45B,DDIT3,PPP2R2A,TMEM79,HSPA6,GUCA1B,FRRS1,ZNF420,FNTB,HIST2H2BF,JUN,TIPARP,KDM6A,MXD1,PSPC1,IL27RA,KRT10,EPC1,CTSK,BANP,UTP20,DIEXF,TRMT13,ZFY,RPF2,RRP12,N…	136
Cellular Development, Embryonic Development, Organismal Development, Tissue Development	differentiation	differentiation of embryonic tissue	1.25E-03					ID2,LAMTOR3,JUN,KDM6A,RARA,HBEGF,HES1	7
Cancer, Organismal Injury and Abnormalities	development	development of malignant tumor	1.33E-03					BRAF,FOS,JUN,RARA,RASSF1,PPM1D	6
Cell Cycle	interphase	arrest in interphase of tumor cell lines	1.37E-03					BRAF,JUN,DDIT3,SGK1,PPP2R2A,MXD1,CHKA,LATS1,RASSF1	9
Skeletal and Muscular System Development and Function, Tissue Morphology	quantity	quantity of trabecula	1.38E-03					FOS,APOE,CTSK,ATF4	4
Cellular Development, Cellular Growth and Proliferation, Hair and Skin Development and Function, Organ Development, Tissue Development	proliferation	proliferation of keratinocytes	1.39E-03					FOS,ID2,JUN,RELB,STXBP4,KRT10	6
Organ Morphology, Renal and Urological System Development and Function, Reproductive System Development and Function	mass	mass of placenta	1.47E-03					FOS,APOE,ALKBH1	3
Neurological Disease	epilepsy	epilepsy	1.49E-03					FOS,ID2,GADD45B,ATF3,JUN,TIPARP,CHD2,HSPA6,HES1,SERTAD1	10
Cellular Development, Cellular Growth and Proliferation, Connective Tissue Development and Function, Tissue Development	proliferation	proliferation of fibroblasts	1.56E-03					FOS,ATF3,JUN,STAG1,ATF4,SKIL,FNTB,SERTAD1,LATS1,PPM1D	10
Organismal Injury and Abnormalities, Reproductive System Disease	endometriosis	endometriosis	1.63E-03					FOS,APOE,NDUFAF5,DYNLL1,EIF1,JUN,SGK1,RELB,POMZP3,MXD1,ATF4,OVGP1	12
Cellular Growth and Proliferation	colony formation	colony formation of tumor cell lines	1.65E-03					BRAF,FOS,GADD45B,ATF3,JUN,PAX6,HES1,SERTAD1,RASSF1	9
Digestive System Development and Function	development	development of gastrointestinal tract	1.65E-03					ALKBH1,ID2,CTSK,TIPARP,RELB,CREBBP,PAX6,DLX2,TCF7L2	9
Cell Cycle, Connective Tissue Development and Function	G2/M phase transition	G2/M phase transition of fibroblast cell lines	1.68E-03					MXD1,LATS1	2
Cell Cycle, Skeletal and Muscular System Development and Function	S phase	entry into S phase of smooth muscle cells	1.68E-03					ID2,JUN	2
Cell Death and Survival, Cellular Development, Cellular Function and Maintenance	self-renewal	self-renewal of progenitor cells	1.68E-03					HES1,ZNF335	2
Dermatological Diseases and Conditions, Organismal Injury and Abnormalities	hyperkeratosis	hyperkeratosis	1.69E-03					APOE,RELB,RARA,SCG5,KRT10	5
Cell Death and Survival	apoptosis	apoptosis of stem cells	1.80E-03					ID2,SMN1/SMN2,HES1,FLCN	4
Cell Cycle, Connective Tissue Development and Function	G2 phase	G2 phase of fibroblast cell lines	1.85E-03					JUN,MXD1,LATS1	3
Hematological System Development and Function, Hematopoiesis, Skeletal and Muscular System Development and Function, Tissue Development	osteoclastogenesis	osteoclastogenesis of bone marrow	1.85E-03					FOS,RARA,CREBBP	3
Cancer	transformation	transformation of fibroblasts	1.86E-03					BRAF,ID2,JUN,MXD1,SKIL	5
Cancer, Hematological Disease, Immunological Disease, Organismal Injury and Abnormalities	non-Hodgkin's disease	non-Hodgkin's disease	1.88E-03					HIST1H1C,GADD45B,SGK1,CREBBP,HIST1H2BK,RBM4,PPM1D,BRAF,JUN,RARA,NOP16,CCDC86,SKIL,RASSF1	14
Cellular Growth and Proliferation	colony formation	colony formation of cells	1.89E-03					SBDS,ATF3,GADD45B,DDIT3,CREBBP,HES1,SERTAD1,BRAF,FOS,JUN,MXD1,PAX6,RASSF1	13
Cellular Development	differentiation	differentiation of brain cells	1.92E-03					ID2,PAX6,HES1,ZNF335	4
Lymphoid Tissue Structure and Development, Organ Morphology	size	size of lymphoid organ	1.94E-03					FOS,APOE,CD55,RARA,PPM1D	5
Cancer, Organismal Injury and Abnormalities	neoplasia	neoplasia of epithelial tissue	1.95E-03					ZC3H12A,CAB39L,DUSP8,ZNF547,SGK1,SFPQ,CA5BP1,HES1,SUSD1,AOC2,UBAP1,DYNLL1,RARA,SCG5,PPRC1,CTU2,PIBF1,NFKBIB,RFX3,CREBBP,NUFIP1,KIAA0895,HBEGF,UBE2S,RBM4,INO80,NR1D1,SCAF8,CHKA,GTF2H1,EOGT,HIST2H2AA3/HIST2H2AA4,HIST1H1C,APOE,ATP6V0B,PCF11,GADD45B,DDIT3,PPP2R2A,TMEM79,HSPA6,GUCA1B,FRRS1,ZNF420,FNTB,HIST2H2BF,JUN,TIPARP,KDM6A,MXD1,PSPC1,IL27RA,KRT10,EPC1,CTSK,BANP,UTP20,DIEXF,TRMT13,ZFY,RPF2,RRP12,N…	137
Cell Death and Survival	regeneration	regeneration of cells	2.03E-03					BRAF,APOE,JUN,DDIT3,SGK1	5
Cell Death and Survival, Cellular Assembly and Organization, Cellular Development, Nervous System Development and Function, Tissue Development, Tissue Morphology	regeneration	regeneration of neurites	2.05E-03					BRAF,APOE,JUN,SGK1	4
Cardiovascular System Development and Function, Organismal Development, Tissue Morphology	abnormal morphology	abnormal morphology of aortic arch	2.06E-03					APOE,JUN,RARA	3
Cell Death and Survival	cell death	cell death of epithelial cells	2.17E-03					ID2,ATF3,GADD45B,DDIT3,SGK1,RELB,DLX2,BRAF,FOS,DYNLL1,JUN,NFKBIB,RASSF1	13
Cellular Development, Nervous System Development and Function, Tissue Development	differentiation	differentiation of cortical neurons	2.23E-03					PAX6,ZNF335	2
Developmental Disorder, Neurological Disease	hypertrophy	hypertrophy of neurons	2.23E-03					SGK1,HES1	2
Cell Cycle, Connective Tissue Development and Function	cell cycle progression	re-entry into cell cycle progression of fibroblast cell lines	2.23E-03					ID2,MXD1	2
Connective Tissue Development and Function, Organismal Development, Skeletal and Muscular System Development and Function, Tissue Development	abnormal morphology	abnormal morphology of skull	2.34E-03					FOS,ALKBH1,CTSK,ZMPSTE24,RARA,CREBBP,ATF4,DLX2	8
Cell Death and Survival	cell death	cell death of fibroblast cell lines	2.35E-03					ID2,ZC3H12A,GADD45B,ATF3,JUN,DDIT3,MXD1,ATF4,TXNL4B,STX1A,NFKBIB,PPM1D	12
Cell Death and Survival, Gastrointestinal Disease, Hepatic System Disease	necrosis	necrosis of liver	2.40E-03					FOS,APOE,GADD45B,JUN,DDIT3,SCG5,IL27RA,NFKBIB	8
Cell Death and Survival, Gastrointestinal Disease, Hepatic System Disease	cell death	cell death of liver cells	2.43E-03					FOS,APOE,GADD45B,JUN,DDIT3,IL27RA,NFKBIB	7
Organismal Development	size	size of animal	2.49E-03					BRAF,FOS,ALKBH1,RARA,ATF4,STX1A,PPM1D	7
Cellular Development, Hematological System Development and Function, Hematopoiesis, Lymphoid Tissue Structure and Development	development	development of phagocytes	2.61E-03					FOS,ID2,RELB,RARA	4
Cardiovascular System Development and Function, Organismal Development, Tissue Morphology	abnormal morphology	abnormal morphology of aorta	2.76E-03					BRAF,APOE,JUN,RARA	4
Cell Death and Survival	cell viability	cell viability of lymphoma cell lines	2.76E-03					SMN1/SMN2,RELB,RARA,HBEGF	4
Cell Death and Survival	apoptosis	apoptosis of heart cell lines	2.77E-03					DDIT3,HBEGF,NFKBIB	3
Hair and Skin Development and Function, Organ Development	growth	growth of skin	2.78E-03					FOS,ID2,JUN,RELB,SCG5,STXBP4,KRT10	7
Connective Tissue Development and Function, Organismal Development, Skeletal and Muscular System Development and Function, Tissue Development	abnormal morphology	abnormal morphology of cranium	2.81E-03					ALKBH1,CTSK,ZMPSTE24,RARA,ATF4,DLX2	6
Organismal Survival	lifespan	extended lifespan	2.85E-03					ZMPSTE24,IL27RA	2
Developmental Disorder, Endocrine System Disorders, Gastrointestinal Disease	hypoplasia	hypoplasia of pancreas	2.85E-03					ATF4,HES1	2
Developmental Disorder	congenital malformation	severe congenital malformation	2.85E-03					RARA,ZNF335	2
Cell Morphology, Cellular Assembly and Organization, Cellular Development, Cellular Function and Maintenance, Embryonic Development, Nervous System Development and Function, Tissue Development	branching	branching of axons	2.92E-03					FOS,APOE,ATF3,SKIL	4
Cancer, Organismal Injury and Abnormalities	tumorigenesis	tumorigenesis of malignant tumor	3.03E-03					BRAF,EPC1,FOS,JUN,STAG1,SKIL,RASSF1,PPM1D	8
Cellular Growth and Proliferation, Tissue Development	proliferation	proliferation of connective tissue cells	3.08E-03					ID2,ATF3,RELB,STXBP4,SERTAD1,FNTB,PPM1D,FOS,JUN,STAG1,ATF4,SKIL,LATS1,KRT10	14
Cell Cycle	interphase	arrest in interphase	3.27E-03					BRAF,FOS,GADD45B,JUN,DDIT3,SGK1,PPP2R2A,MXD1,CHKA,LATS1,RASSF1	11
Cellular Development, Nervous System Development and Function	development	development of oligodendrocytes	3.31E-03					ID2,DLX2,TCF7L2	3
Cell Cycle	S phase	S phase	3.47E-03					FOS,ID2,JUN,CREBBP,MXD1,HBEGF,PAX6,TXNL4B	8
Cell Cycle, Connective Tissue Development and Function	G1/S phase transition	G1/S phase transition of fibroblasts	3.54E-03					ATF3,JUN	2
Digestive System Development and Function, Hepatic System Development and Function, Organismal Development, Tissue Morphology	abnormal morphology	abnormal morphology of bile duct	3.54E-03					RELB,HES1	2
Cell Death and Survival	apoptosis	apoptosis of retinal ganglion cells	3.54E-03					APOE,DLX2	2
Cellular Compromise, Cellular Function and Maintenance	endoplasmic reticulum stress response	endoplasmic reticulum stress response of cervical cancer cell lines	3.54E-03					DDIT3,ATF4	2
Cell Cycle, Skeletal and Muscular System Development and Function	mitogenesis	mitogenesis of smooth muscle cells	3.54E-03					APOE,HBEGF	2
Skeletal and Muscular Disorders	function	abnormal function of skeleton	3.61E-03					APOE,CTSK,ZMPSTE24	3
Cell Cycle	G2/M phase	arrest in G2/M phase	3.63E-03					GADD45B,JUN,SGK1,RASSF1	4
Digestive System Development and Function, Embryonic Development, Endocrine System Development and Function, Organ Development, Organismal Development, Tissue Development	development	development of endocrine region of pancreas	3.92E-03					ATF3,PAX6,RFX3	3
Cellular Development	fate determination	fate determination of cells	3.92E-03					ATF3,PAX6,HES1	3
Cellular Development, Hematological System Development and Function, Hematopoiesis	maturation	maturation of myeloid cells	3.92E-03					ATF3,RARA,PPM1D	3
Cellular Development, Nervous System Development and Function	differentiation	differentiation of neuroglia	3.95E-03					ID2,NLGN3,DUSP10,PAX6,DLX2,HES1	6
Cell Morphology, Hematopoiesis	morphology	morphology of hematopoietic progenitor cells	3.95E-03					ID2,ZC3H12A,RELB,CREBBP,MXD1,ATF4	6
Cell Death and Survival	apoptosis	apoptosis of myeloma cell lines	4.02E-03					JUN,DDIT3,RELB,ATF4	4
Cell Death and Survival	survival	cell survival	4.13E-03					APOE,ID2,SMN1/SMN2,GADD45B,DDIT3,PPP2R2A,SGK1,HES1,PPM1D,ALKBH8,BRAF,CD55,LAMTOR3,JUN,DUSP10,SCG5,RARA,ATF4,IL27RA,RELB,CREBBP,HBEGF,DLX2,AEN,FOS,CHKA	26
Cancer, Cell Death and Survival, Organismal Injury and Abnormalities, Tumor Morphology	apoptosis	apoptosis of cancer cells	4.19E-03					BRAF,JUN,DDIT3,RARA,HES1,AKT1S1	6
Cardiovascular System Development and Function, Organismal Development	formation	formation of blood vessel	4.23E-03					APOE,JUN,CREBBP,NFKBIB	4
Organismal Injury and Abnormalities, Skeletal and Muscular Disorders	atrophy	atrophy of gastrocnemius	4.30E-03					SMN1/SMN2,ATF3	2
Cardiovascular System Development and Function, Organismal Development	development	development of pulmonary artery	4.30E-03					APOE,JUN	2
Neurological Disease	kindling	kindling	4.30E-03					FOS,APOE	2
Cellular Compromise	oxidative stress response	oxidative stress response of fibroblast cell lines	4.30E-03					DDIT3,ATF4	2
Nervous System Development and Function	regeneration	regeneration of nerves	4.30E-03					ATF3,JUN	2
Cancer, Cell Death and Survival, Organismal Injury and Abnormalities, Tumor Morphology	apoptosis	apoptosis of tumor cells	4.31E-03					BRAF,JUN,DDIT3,RARA,HBEGF,HES1,AKT1S1	7
Dermatological Diseases and Conditions	loss	loss of hair	4.37E-03					FOS,APOE,ZMPSTE24,RELB,SCG5	5
Organismal Injury and Abnormalities	growth	growth of lesion	4.38E-03					APOE,ID2,CTSK,DDIT3,PPP2R2A,RELB,CREBBP,HBEGF,HES1,PPM1D,BRAF,FOS,IL27RA,RASSF1	14
Cancer, Hematological Disease, Immunological Disease, Organismal Injury and Abnormalities	lymphocytic cancer	lymphocytic cancer	4.52E-03					HIST1H1C,ID2,GADD45B,SGK1,CREBBP,HIST1H2BK,RBM4,PPM1D,BRAF,JUN,RARA,NOP16,CCDC86,SKIL,RASSF1	15
Cell Cycle	G2 phase	arrest in G2 phase	4.71E-03					GADD45B,JUN,SGK1,PPP2R2A,LATS1,RASSF1	6
Embryonic Development, Organismal Development, Tissue Development	development	development of neural tube	4.84E-03					HIST1H1C,KDM6A,RARA,CREBBP,HES1,TCF7L2	6
Cancer, Hematological Disease, Immunological Disease, Organismal Injury and Abnormalities	B-cell non-Hodgkin's disease	B-cell non-Hodgkin's disease	4.85E-03					BRAF,HIST1H1C,SGK1,CREBBP,NOP16,HIST1H2BK,SKIL,CCDC86,RBM4,RASSF1	10
Cancer, Organismal Injury and Abnormalities	breast or ovarian cancer	breast or ovarian cancer	4.88E-03					HIST2H2AA3/HIST2H2AA4,APOE,FDX1L,NLGN3,GADD45B,ZMPSTE24,HIST2H2BE,SFPQ,PPM1D,CCNL1,BRAF,ALKBH1,POLR1C,EIF1,JUN,TIPARP,KDM6A,RARA,CTU2,IL27RA,SCYL3,TSPAN31,RASSF1,ATF3,USP15,RELB,CREBBP,HBEGF,HIST1H2BK,OVGP1,RRP12,FOS,NOP16,LMAN2L,CCDC66,PVRL2	36
Connective Tissue Development and Function, Skeletal and Muscular System Development and Function, Tissue Development	abnormal morphology	abnormal morphology of diaphysis	5.13E-03					FOS,CTSK	2
Digestive System Development and Function, Endocrine System Development and Function, Organ Morphology, Organismal Development	abnormal morphology	abnormal morphology of exocrine region of pancreas	5.13E-03					ATF4,HES1	2
Cancer, Cell Death and Survival, Organismal Injury and Abnormalities, Tumor Morphology	apoptosis	apoptosis of acute myeloblastic leukemia cells	5.13E-03					RARA,HES1	2
Cancer, Organismal Injury and Abnormalities, Respiratory Disease	development	development of lung tumor	5.13E-03					BRAF,RASSF1	2
Immunological Disease, Inflammatory Disease, Inflammatory Response, Organismal Injury and Abnormalities, Renal and Urological Disease	membranous glomerulonephritis	membranous glomerulonephritis	5.13E-03					HBEGF,IL27RA	2
Cancer, Dermatological Diseases and Conditions, Organismal Injury and Abnormalities	skin appendage neoplasm	skin appendage neoplasm	5.13E-03					BRAF,FOS	2
Cell Cycle	interphase	interphase of tumor cell lines	5.18E-03					BRAF,JUN,DDIT3,SGK1,PPP2R2A,MXD1,CHKA,HES1,LATS1,RASSF1	10
Cell Morphology, Cellular Assembly and Organization, Cellular Development, Cellular Function and Maintenance, Nervous System Development and Function, Tissue Development	neuritogenesis	neuritogenesis	5.34E-03					APOE,SMN1/SMN2,NLGN3,ATF3,RND1,SGK1,RELB,DLX2,ZNF335,BRAF,ALKBH1,FOS,PAX6,SKIL	14
Cell Morphology, Hematological System Development and Function, Hematopoiesis, Lymphoid Tissue Structure and Development, Tissue Morphology	morphology	morphology of bone marrow cells	5.37E-03					ID2,CREBBP,MXD1,ATF4	4
Cancer, Dermatological Diseases and Conditions, Organismal Injury and Abnormalities	skin carcinoma	skin carcinoma	5.77E-03					BRAF,FOS,JUN,RARA,CREBBP	5
DNA Replication, Recombination, and Repair, Nucleic Acid Metabolism, Small Molecule Biochemistry	incorporation	incorporation of thymidine	5.88E-03					BRAF,ATF3,JUN,HBEGF	4
Organismal Development	development	development of endocrine gland	5.97E-03					ATF3,PAX6,HES1,RFX3,TCF7L2	5
Connective Tissue Development and Function, Organ Morphology, Organismal Development, Skeletal and Muscular System Development and Function, Tissue Development	abnormal morphology	abnormal morphology of ala temporali	6.02E-03					RARA,DLX2	2
Digestive System Development and Function, Organismal Development	development	development of bile duct	6.02E-03					JUN,HES1	2
Organismal Injury and Abnormalities	hematoma	hematoma	6.02E-03					BRAF,APOE	2
Cell Signaling, Post-Translational Modification	activation	activation of MAP kinase kinase	6.14E-03					BRAF,LAMTOR3,GADD45B	3
Lymphoid Tissue Structure and Development, Organ Morphology	size	size of spleen	6.14E-03					APOE,CD55,RARA	3
Cell Cycle	G1 phase	G1 phase	6.19E-03					BRAF,APOE,ID2,GADD45B,ATF3,JUN,DDIT3,MXD1,HES1,RASSF1	10
Cell Cycle	G1 phase	G1 phase of breast cancer cell lines	6.57E-03					JUN,HES1,RASSF1	3
Embryonic Development, Endocrine System Development and Function, Organ Development, Organismal Development, Reproductive System Development and Function, Tissue Development	development	development of pituitary gland	6.57E-03					PAX6,HES1,TCF7L2	3
Digestive System Development and Function	morphology	morphology of digestive system	6.62E-03					APOE,ID2,CTSK,ATF3,ZMPSTE24,RELB,HES1,FOS,JUN,SCG5,RARA,ATF4,TCF7L2,KRT10	14
Cell Cycle	interphase	interphase of breast cancer cell lines	6.70E-03					JUN,HES1,LATS1,RASSF1	4
Organismal Survival	organismal death	organismal death	6.89E-03					HIST2H2AA3/HIST2H2AA4,APOE,PNO1,HIST1H1C,ID2,ZC3H12A,SMN1/SMN2,NLGN3,MYL6,ZMPSTE24,SRRT,HES1,FNTB,PPM1D,ZNF335,BRAF,CD55,CLK1,JUN,KDM6A,RARA,SCG5,PPRC1,ATF4,IL27RA,CCDC86,NFKBIB,RFX3,LATS1,RASSF1,SBDS,ATF3,RELB,CREBBP,HBEGF,DLX2,STX1A,SERTAD1,FLCN,FOS,CHKA,SKIL,TCF7L2	43
Cellular Growth and Proliferation	proliferation	proliferation of cells	6.92E-03					DUSP8,SGK1,SFPQ,HES1,PPM1D,ALKBH1,EIF1,STAG1,RARA,THAP1,ATF4,NFKBIB,LATS1,AKT1S1,TSPAN31,SBDS,ATF3,CREBBP,HBEGF,DNAJC2,TXNL4B,FLCN,INO80,NR1D1,CHKA,ALG14,APOE,ID2,SMN1/SMN2,GADD45B,RND1,ZMPSTE24,DDIT3,SRRT,STXBP4,FNTB,ZNF335,BRAF,CD55,LAMTOR3,CLK1,JUN,DUSP10,MXD1,IL27RA,KRT10,RASSF1,EPC1,UTP20,RELB,DLX2,SERTAD1,FOS,MYLIP,PAX6,SKIL,TCF7L2,DOHH	58
DNA Replication, Recombination, and Repair, Energy Production, Molecular Transport, Nucleic Acid Metabolism, Small Molecule Biochemistry	depletion	depletion of ATP	6.98E-03					DDIT3,ATF4	2
Cellular Development, Embryonic Development, Organismal Development, Tissue Development	differentiation	differentiation of endoderm	6.98E-03					JUN,RARA	2
Skeletal and Muscular System Development and Function	fragility	fragility of skeleton	6.98E-03					CTSK,ZMPSTE24	2
Cell Morphology, Cellular Assembly and Organization, Cellular Development, Cellular Function and Maintenance, Nervous System Development and Function, Tissue Development	axonogenesis	axonogenesis	6.99E-03					BRAF,FOS,APOE,SMN1/SMN2,ATF3,PAX6,SKIL	7
Hematological System Development and Function, Hematopoiesis, Tissue Development	development	development of hematopoietic tissue	7.01E-03					SBDS,FOS,KDM6A,RARA,CREBBP	5
Cancer, Gastrointestinal Disease, Organismal Injury and Abnormalities	cecum adenocarcinoma	cecum adenocarcinoma	7.20E-03					FDX1L,CAB39L,ATP6V0B,ZNF547,P2RY11,MOK,TEX10,BRAF,SRFBP1,STAG1,KDM6A,CHD2,CLEC4A,BANP,UTP20,CREBBP,NXPH4,ZFY,RRP12,FLCN,KPNA5,HCFC2,PAX6,SKIL,CCDC66,TCF7L2	26
Cell Cycle	S phase	entry into S phase	7.23E-03					FOS,ID2,JUN,CREBBP,HBEGF	5
Cell Death and Survival	quantity	quantity of apoptotic cells	7.29E-03					APOE,DDIT3,PVRL2,PPM1D	4
Cell Death and Survival	apoptosis	apoptosis of epithelial cell lines	7.45E-03					FOS,DYNLL1,ATF3,JUN,DDIT3,SGK1,DLX2	7
Organismal Injury and Abnormalities, Tissue Morphology	morphology	morphology of lesion	7.48E-03					FOS,APOE,LATS1	3
Cell Death and Survival	apoptosis	apoptosis	7.54E-03					APOE,HIST1H1C,ID2,ZC3H12A,SMN1/SMN2,GADD45B,DDIT3,SGK1,SRRT,PPP2R2A,SFPQ,HES1,CDIP1,PPM1D,BRAF,ALKBH1,DYNLL1,CD55,JUN,RARA,MXD1,ATF4,THAP1,CCDC86,NFKBIB,LATS1,AKT1S1,RASSF1,SBDS,ATF3,RELB,HSPH1,CREBBP,HBEGF,DLX2,STX1A,FLCN,FOS,NR1D1,CHKA,PAX6,SKIL,TCF7L2,PVRL2	44
Cell Morphology	abnormal morphology	abnormal morphology of cells	7.69E-03					APOE,ID2,ZC3H12A,ZMPSTE24,HES1,BRAF,ALKBH1,CD55,JUN,SCG5,RARA,MXD1,ATF4,CCDC86,RFX3,LATS1,CTSK,ATF3,RELB,CREBBP,HBEGF,STX1A,PAX6,SKIL,TCF7L2,PVRL2	26
Gastrointestinal Disease, Organismal Injury and Abnormalities	aberrant crypt foci	aberrant crypt foci	8.01E-03					BRAF,FOS	2
Auditory and Vestibular System Development and Function, Connective Tissue Development and Function, Organ Morphology, Skeletal and Muscular System Development and Function, Tissue Development	abnormal morphology	abnormal morphology of incus	8.01E-03					RARA,DLX2	2
Ophthalmic Disease, Organismal Injury and Abnormalities	aphakia	aphakia	8.01E-03					ALKBH1,ATF4	2
Cell Cycle, Connective Tissue Development and Function	G2 phase	arrest in G2 phase of fibroblast cell lines	8.01E-03					JUN,LATS1	2
Cellular Development, Connective Tissue Development and Function, Hematological System Development and Function, Hematopoiesis, Lymphoid Tissue Structure and Development, Skeletal and Muscular System Development and Function, Tissue Development	osteoclastogenesis	osteoclastogenesis of bone marrow-derived macrophages	8.01E-03					FOS,RARA	2
Skeletal and Muscular System Development and Function	osteoclastogenesis	osteoclastogenesis	8.23E-03					FOS,JUN,RARA,CREBBP	4
Cell Death and Survival	cell viability	cell viability	8.39E-03					APOE,ID2,SMN1/SMN2,GADD45B,DDIT3,SGK1,PPP2R2A,RELB,CREBBP,HBEGF,DLX2,AEN,PPM1D,BRAF,ALKBH8,FOS,LAMTOR3,CD55,JUN,RARA,SCG5,DUSP10,CHKA,IL27RA	24
Digestive System Development and Function, Gastrointestinal Disease, Hepatic System Development and Function, Hepatic System Disease, Inflammatory Disease, Inflammatory Response, Organ Development	inflammation	inflammation of liver	8.41E-03					APOE,CD55,DDIT3,RELB,SCG5,IL27RA,NFKBIB,RASSF1	8
Cell Death and Survival	apoptosis	apoptosis of cervical cancer cell lines	8.71E-03					BRAF,FOS,GADD45B,JUN,DDIT3,SGK1,PPP2R2A,RASSF1	8
Cellular Growth and Proliferation, Tissue Development	proliferation	proliferation of epithelial cells	9.09E-03					BRAF,FOS,ID2,JUN,RELB,RARA,HBEGF,PAX6,STXBP4,KRT10,TCF7L2	11
Cardiovascular System Development and Function, Cell Morphology, Hematological System Development and Function, Hematopoiesis, Tissue Morphology	abnormal morphology	abnormal morphology of proerythroblasts	9.10E-03					ZC3H12A,RELB	2
Cellular Growth and Proliferation	colony formation	colony formation of melanoma cell lines	9.10E-03					BRAF,JUN	2
Tissue Development	deposition	deposition of extracellular matrix	9.10E-03					APOE,CTSK	2
Cellular Assembly and Organization	formation	formation of actin ring	9.10E-03					CTSK,DYNLL1	2
Embryonic Development, Nervous System Development and Function, Organ Development, Organismal Development, Tissue Development	formation	formation of subventricular zone	9.10E-03					PAX6,HES1	2
Cardiovascular System Development and Function, Tissue Morphology	quantity	quantity of vascular endothelial cells	9.10E-03					BRAF,APOE	2
Dermatological Diseases and Conditions, Developmental Disorder, Hereditary Disorder, Organismal Injury and Abnormalities	Adams-Oliver syndrome type 4	Adams-Oliver syndrome type 4	9.11E-03					EOGT	1
Metabolic Disease, Neurological Disease, Psychological Disorders	Alzheimer disease type 2	Alzheimer disease type 2	9.11E-03					APOE	1
Immunological Disease, Organismal Injury and Abnormalities	Erdheim-Chester disease	Erdheim-Chester disease	9.11E-03					BRAF	1
Hereditary Disorder, Neurological Disease, Organismal Injury and Abnormalities, Skeletal and Muscular Disorders	Kugelberg-Welander syndrome	Kugelberg-Welander syndrome	9.11E-03					SMN1/SMN2	1
Developmental Disorder, Hereditary Disorder, Organismal Injury and Abnormalities, Renal and Urological Disease	Meckel syndrome type 2	Meckel syndrome type 2	9.11E-03					TMEM216	1
Cell Cycle, Nervous System Development and Function	S phase	S phase of neuronal progenitor cells	9.11E-03					PAX6	1
Developmental Disorder, Endocrine System Disorders, Gastrointestinal Disease, Hematological Disease, Hereditary Disorder, Immunological Disease, Organismal Injury and Abnormalities	Shwachman syndrome	Shwachman syndrome	9.11E-03					SBDS	1
Connective Tissue Disorders, Developmental Disorder, Hereditary Disorder, Skeletal and Muscular Disorders	Treacher Collins syndrome type 3	Treacher Collins syndrome type 3	9.11E-03					POLR1C	1
Digestive System Development and Function, Hepatic System Development and Function, Organismal Development, Tissue Morphology	abnormal morphology	abnormal morphology of common bile duct	9.11E-03					HES1	1
Endocrine System Development and Function, Nervous System Development and Function, Organ Morphology, Organismal Development	abnormal morphology	abnormal morphology of enlarged adenohypophysis	9.11E-03					TCF7L2	1
Cardiovascular System Development and Function, Organismal Development, Tissue Morphology	abnormal morphology	abnormal morphology of spiral modiolar artery	9.11E-03					APOE	1
Lymphoid Tissue Structure and Development, Organ Morphology, Tissue Morphology	abnormal morphology	abnormal morphology of tonsil tissue	9.11E-03					ID2	1
Connective Tissue Disorders, Skeletal and Muscular Disorders	abnormality	abnormality of articular cartilage	9.11E-03					JUN	1
Cell-To-Cell Signaling and Interaction, Hematological System Development and Function, Hepatic System Development and Function, Immune Cell Trafficking, Inflammatory Response	activation	activation of Kupffer cells	9.11E-03					DDIT3	1
Nervous System Development and Function	activation	activation of superior temporal gyrus	9.11E-03					APOE	1
Developmental Disorder, Gastrointestinal Disease, Hepatic System Disease	agenesis	agenesis of gall bladder	9.11E-03					HES1	1
Cellular Assembly and Organization, Neurological Disease	aggregation	aggregation of amyloid fibrils	9.11E-03					APOE	1
Cell Cycle	aneuploidy	aneuploidy of melanoma cell lines	9.11E-03					BRAF	1
Developmental Disorder, Neurological Disease, Ophthalmic Disease, Organismal Injury and Abnormalities	aniridia, cerebellar ataxia, and mental retardation	aniridia, cerebellar ataxia, and mental retardation	9.11E-03					PAX6	1
Cell-To-Cell Signaling and Interaction, Inflammatory Response	antibody-dependent cell-mediated cytotoxicity	antibody-dependent cell-mediated cytotoxicity of ovarian cancer cell lines	9.11E-03					HBEGF	1
Cancer, Cell Death and Survival, Organismal Injury and Abnormalities, Tumor Morphology	apoptosis	apoptosis of TM4t cells	9.11E-03					DDIT3	1
Cell Death and Survival, Gastrointestinal Disease, Hepatic System Disease	apoptosis	apoptosis of hepatoblasts	9.11E-03					JUN	1
Cancer, Cell Death and Survival, Organismal Injury and Abnormalities, Tumor Morphology	apoptosis	apoptosis of prostatic adenocarcinoma cells	9.11E-03					RARA	1
Cell Morphology, Cellular Assembly and Organization, Cellular Development, Cellular Function and Maintenance, Embryonic Development, Nervous System Development and Function, Tissue Development	arborization	arborization of apical processes	9.11E-03					APOE	1
Cell Morphology, Cellular Assembly and Organization, Cellular Development, Cellular Function and Maintenance, Embryonic Development, Nervous System Development and Function, Tissue Development, Tissue Morphology	area	area of synaptic spine	9.11E-03					NLGN3	1
Cell Cycle	G0/G1 phase transition	arrest in G0/G1 phase transition of hematopoietic progenitor cells	9.11E-03					FOS	1
Cell Cycle	G0/G1 phase transition	arrest in G0/G1 phase transition of peripheral blood lymphocytes	9.11E-03					CHKA	1
Cell Cycle, Digestive System Development and Function	cell cycle progression	arrest in cell cycle progression of enterocytes	9.11E-03					ID2	1
Cardiovascular Disease	atherosclerosis	atherosclerosis of carotid sinus	9.11E-03					APOE	1
Organismal Injury and Abnormalities, Skeletal and Muscular Disorders	atrophy	atrophy of triceps brachii muscle	9.11E-03					SMN1/SMN2	1
Cancer, Organismal Injury and Abnormalities	atypical follicular adenoma	atypical follicular adenoma	9.11E-03					BRAF	1
Developmental Disorder, Hereditary Disorder, Neurological Disease	autosomal recessive mental retardation type 27	autosomal recessive mental retardation type 27	9.11E-03					LINS	1
Connective Tissue Disorders, Developmental Disorder, Hereditary Disorder, Neurological Disease, Organismal Injury and Abnormalities, Skeletal and Muscular Disorders	autosomal recessive primary microcephaly type 10	autosomal recessive primary microcephaly type 10	9.11E-03					ZNF335	1
Gastrointestinal Disease, Organismal Injury and Abnormalities	benign serrated colorectal fibroblastic polyp	benign serrated colorectal fibroblastic polyp	9.11E-03					BRAF	1
Developmental Disorder, Skeletal and Muscular Disorders	bilateral hyperpronation	bilateral hyperpronation	9.11E-03					TCF7L2	1
Developmental Disorder, Neurological Disease, Ophthalmic Disease, Organismal Injury and Abnormalities	bilateral optic nerve aplasia	bilateral optic nerve aplasia	9.11E-03					PAX6	1
Cancer, Gastrointestinal Disease, Hepatic System Disease, Organismal Injury and Abnormalities	bile duct adenoma	bile duct adenoma	9.11E-03					BRAF	1
Gene Expression	binding	binding of E2 box element	9.11E-03					ID2	1
Cell Cycle, Nervous System Development and Function	cell cycle progression	cell cycle progression of radial glial cells	9.11E-03					PAX6	1
Cell Death and Survival	cell death	cell death of POMC neurons	9.11E-03					HBEGF	1
Cell Cycle, Nervous System Development and Function	cell division	cell division of neuronal progenitor cells	9.11E-03					HES1	1
Cell Death and Survival, Nervous System Development and Function	cell viability	cell viability of pyramidal neurons	9.11E-03					APOE	1
Cellular Movement	chemotaxis	chemotaxis of uterine cell lines	9.11E-03					HBEGF	1
Cancer, Gastrointestinal Disease, Organismal Injury and Abnormalities	colorectal cancer	chemotherapy refractory colorectal cancer	9.11E-03					BRAF	1
Cancer, Gastrointestinal Disease, Organismal Injury and Abnormalities	rectum tumor	chemotherapy refractory metastatic rectum tumor	9.11E-03					BRAF	1
Neurological Disease	childhood-onset epileptic encephalopathy	childhood-onset epileptic encephalopathy	9.11E-03					CHD2	1
Cellular Function and Maintenance	clearance	clearance by phagocytes	9.11E-03					APOE	1
Digestive System Development and Function	closure	closure of palate	9.11E-03					TCF7L2	1
Cellular Development	commitment	commitment of cortical precursor cells	9.11E-03					DLX2	1
Cellular Development	commitment	commitment of multilineage progenitor cells	9.11E-03					HES1	1
Lipid Metabolism, Small Molecule Biochemistry	composition	composition of phosphatidylinositol	9.11E-03					LCLAT1	1
Dermatological Diseases and Conditions, Organismal Injury and Abnormalities	compound nevus	compound nevus	9.11E-03					BRAF	1
Developmental Disorder, Ophthalmic Disease, Organismal Injury and Abnormalities	congenital aniridia	congenital aniridia	9.11E-03					PAX6	1
Ophthalmic Disease, Organismal Injury and Abnormalities	conjunctival nevus	conjunctival nevus	9.11E-03					BRAF	1
Cancer, Cell Cycle, Cell-To-Cell Signaling and Interaction, Cellular Growth and Proliferation, Tumor Morphology	contact growth inhibition	contact growth inhibition of mantle cell lymphoma cells	9.11E-03					RARA	1
Cell Morphology, Cellular Development, Embryonic Development	conversion	conversion of mesenchymal cells	9.11E-03					FOS	1
Cell Death and Survival	cytolysis	cytolysis of suprabasal cells	9.11E-03					KRT10	1
Cancer, Cell-To-Cell Signaling and Interaction, Inflammatory Response	cytotoxic reaction	cytotoxic reaction of melanoma cell lines	9.11E-03					BRAF	1
Cell Death and Survival, Cellular Compromise	cytotoxicity	cytotoxicity of hepatoma cell lines	9.11E-03					SGK1	1
Cell-To-Cell Signaling and Interaction, Cellular Compromise	damage	damage of neuromuscular junctions	9.11E-03					CD55	1
Cellular Compromise, Embryonic Development, Tissue Morphology	degeneration	degeneration of blastomeres	9.11E-03					SMN1/SMN2	1
Organismal Injury and Abnormalities	degeneration	degeneration of cervical vertebra	9.11E-03					RARA	1
Cellular Compromise, Neurological Disease, Organismal Injury and Abnormalities	degeneration	degeneration of mossy fiber cells	9.11E-03					HBEGF	1
Cell Death and Survival	cell death	delay in cell death of motor neurons	9.11E-03					SMN1/SMN2	1
Neurological Disease, Organismal Injury and Abnormalities	hyperalgesia	delay in hyperalgesia	9.11E-03					SGK1	1
Embryonic Development, Organismal Development, Reproductive System Development and Function	implantation	delay in implantation of blastocyst	9.11E-03					HBEGF	1
Cell Cycle, Connective Tissue Development and Function	mitosis	delay in initiation of mitosis of fibroblast cell lines	9.11E-03					RASSF1	1
Cellular Assembly and Organization, Nervous System Development and Function	recycling	delay in initiation of recycling of synaptic vesicles	9.11E-03					STX1A	1
Cellular Movement, Nervous System Development and Function	migration	delay in migration of granule cells	9.11E-03					NR1D1	1
Cellular Development, Cellular Growth and Proliferation, Nervous System Development and Function, Organ Development, Tissue Development	proliferation	delay in proliferation of granule cells	9.11E-03					NR1D1	1
Nervous System Development and Function, Tissue Morphology	density	density of neuronal progenitor cells	9.11E-03					HES1	1
Cardiovascular System Development and Function, Organismal Development, Tissue Morphology	density	density of vasa vasorum	9.11E-03					APOE	1
Cellular Compromise	depletion	depletion of marginal zone macrophages	9.11E-03					HBEGF	1
Cell-mediated Immune Response, Cellular Development, Cellular Function and Maintenance, Hematological System Development and Function, Hematopoiesis, Lymphoid Tissue Structure and Development	development	development of adaptive T-regulatory cells	9.11E-03					CREBBP	1
Cellular Development, Nervous System Development and Function, Tissue Development	development	development of catecholaminergic neurons	9.11E-03					PAX6	1
Cell Morphology, Cellular Assembly and Organization, Cellular Development, Cellular Function and Maintenance, Nervous System Development and Function, Tissue Development	development	development of corticofugal fibers	9.11E-03					PAX6	1
Embryonic Development, Nervous System Development and Function, Organ Development, Organismal Development, Tissue Development	development	development of endopiriform nucleus	9.11E-03					PAX6	1
Embryonic Development, Nervous System Development and Function, Organ Development, Organismal Development, Tissue Development	development	development of insular cortex	9.11E-03					PAX6	1
Cell-mediated Immune Response, Cellular Development, Cellular Function and Maintenance, Hematological System Development and Function, Hematopoiesis, Lymphoid Tissue Structure and Development	development	development of lamina propria T lymphocytes	9.11E-03					ID2	1
Cellular Development	development	development of myeloma cell lines	9.11E-03					ID2	1
Embryonic Development, Organismal Development, Tissue Development	development	development of optic cup	9.11E-03					PAX6	1
Cell Morphology, Cellular Assembly and Organization, Cellular Development, Cellular Function and Maintenance, Nervous System Development and Function, Tissue Development	development	development of thalamocortical axons	9.11E-03					PAX6	1
Cellular Development	differentiation	differentiation of heart cell lines	9.11E-03					EPC1	1
Cellular Development, Hematological System Development and Function, Hematopoiesis	differentiation	differentiation of monoblasts	9.11E-03					RARA	1
Cellular Development, Embryonic Development, Organismal Development, Tissue Development	differentiation	differentiation of pancreatic progenitor cells	9.11E-03					HES1	1
Cellular Assembly and Organization, Neurological Disease	disaggregation	disaggregation of amyloid fibrils	9.11E-03					APOE	1
Immunological Disease	disorganization	disorganization of T-cell zone	9.11E-03					RELB	1
Cellular Assembly and Organization, Cellular Compromise	disruption	disruption of DMPC vesicles	9.11E-03					APOE	1
Cancer, Developmental Disorder, Organismal Injury and Abnormalities	dysplasia	dysplasia of tumor	9.11E-03					ID2	1
Dermatological Diseases and Conditions, Organismal Injury and Abnormalities	ecchymosis	ecchymosis	9.11E-03					SCG5	1
Organ Morphology	enlargement	enlargement of cardiac valve	9.11E-03					HBEGF	1
Lymphoid Tissue Structure and Development, Organismal Development	expansion	expansion of tunica media	9.11E-03					APOE	1
Cellular Growth and Proliferation, Embryonic Development, Organ Development, Organismal Development, Respiratory System Development and Function, Tissue Development	formation	formation of alveolar type I cells	9.11E-03					RARA	1
Cellular Assembly and Organization	formation	formation of filamentous network	9.11E-03					INA	1
Cell Morphology, Cellular Assembly and Organization, Cellular Development, Cellular Function and Maintenance, Nervous System Development and Function, Tissue Development	formation	formation of parallel fiber	9.11E-03					PAX6	1
Developmental Disorder, Hereditary Disorder, Ophthalmic Disease, Organismal Injury and Abnormalities	foveal hypoplasia 1 with anterior segment anomalies	foveal hypoplasia 1 with anterior segment anomalies	9.11E-03					PAX6	1
Developmental Disorder, Hereditary Disorder, Ophthalmic Disease, Organismal Injury and Abnormalities	foveal hypoplasia 1 with cataract	foveal hypoplasia 1 with cataract	9.11E-03					PAX6	1
Cellular Assembly and Organization	fusion	fusion of small unilamellar vesicles	9.11E-03					APOE	1
Hereditary Disorder, Inflammatory Disease, Inflammatory Response, Ophthalmic Disease, Organismal Injury and Abnormalities	hereditary keratitis	hereditary keratitis	9.11E-03					PAX6	1
Dermatological Diseases and Conditions, Organismal Injury and Abnormalities	hyperkeratosis	hyperkeratosis of skin lesion	9.11E-03					RELB	1
Hereditary Disorder, Metabolic Disease	hyperlipoproteinemia type III	hyperlipoproteinemia type III	9.11E-03					APOE	1
Dermatological Diseases and Conditions, Neurological Disease, Ophthalmic Disease, Organismal Injury and Abnormalities	hyperpigmentation	hyperpigmentation of retinal pigment epithelium	9.11E-03					APOE	1
Gastrointestinal Disease, Organismal Injury and Abnormalities	hyperplastic polyp of the duodenum	hyperplastic polyp of the duodenum	9.11E-03					BRAF	1
Cellular Assembly and Organization, Cellular Function and Maintenance	hyperpolarization	hyperpolarization of mitochondrial inner membrane	9.11E-03					SGK1	1
Dermatological Diseases and Conditions, Neurological Disease, Ophthalmic Disease, Organismal Injury and Abnormalities	hypopigmentation	hypopigmentation of retinal pigment epithelium	9.11E-03					APOE	1
Developmental Disorder, Gastrointestinal Disease	hypoplasia	hypoplasia of extrahepatic bile duct	9.11E-03					HES1	1
Connective Tissue Disorders, Developmental Disorder, Skeletal and Muscular Disorders	hypoplasia	hypoplasia of ligament	9.11E-03					JUN	1
Dermatological Diseases and Conditions, Developmental Disorder, Hereditary Disorder, Organismal Injury and Abnormalities	ichthyosis with confetti	ichthyosis with confetti	9.11E-03					KRT10	1
Connective Tissue Disorders, Developmental Disorder, Neurological Disease, Skeletal and Muscular Disorders	incomplete Rubinstein-Taybi syndrome type 1	incomplete Rubinstein-Taybi syndrome type 1	9.11E-03					CREBBP	1
Infectious Disease	infection	infection by echovirus	9.11E-03					CD55	1
Cellular Function and Maintenance, Hematopoiesis, Inflammatory Response	ingestion	ingestion of thymocytes	9.11E-03					APOE	1
Dermatological Diseases and Conditions, Organismal Injury and Abnormalities	intradermal nevus	intradermal nevus	9.11E-03					BRAF	1
Cancer, Dermatological Diseases and Conditions, Organismal Injury and Abnormalities	invasive cutaneous squamous cell carcinoma	invasive cutaneous squamous cell carcinoma	9.11E-03					FOS	1
Developmental Disorder, Hereditary Disorder, Neurological Disease, Organismal Injury and Abnormalities, Renal and Urological Disease, Skeletal and Muscular Disorders	joubert syndrome type 2	joubert syndrome type 2	9.11E-03					TMEM216	1
Cancer, Organismal Injury and Abnormalities	juvenile xanthogranuloma	juvenile xanthogranuloma	9.11E-03					BRAF	1
Developmental Disorder, Neurological Disease	kabuki syndrome type 2	kabuki syndrome type 2	9.11E-03					KDM6A	1
Organ Morphology, Reproductive System Development and Function	lack	lack of nipple	9.11E-03					LATS1	1
Hereditary Disorder, Metabolic Disease, Neurological Disease, Psychological Disorders	late-onset familial Alzheimer's disease	late-onset late-onset familial Alzheimer's disease	9.11E-03					APOE	1
Cardiovascular Disease	leakage	leakage of carotid artery	9.11E-03					APOE	1
Dermatological Diseases and Conditions, Developmental Disorder, Hereditary Disorder	leopard syndrome type 3	leopard syndrome type 3	9.11E-03					BRAF	1
Cardiovascular Disease	lesioning	lesioning of aortic root	9.11E-03					APOE	1
Developmental Disorder, Hereditary Disorder, Skeletal and Muscular Disorders	limb-girdle muscular dystrophy type 2G	limb-girdle muscular dystrophy type 2G	9.11E-03					TCAP	1
Developmental Disorder, Hereditary Disorder, Metabolic Disease, Organismal Injury and Abnormalities, Renal and Urological Disease	lipoprotein glomerulopathy	lipoprotein glomerulopathy	9.11E-03					APOE	1
Cell Death and Survival, Nervous System Development and Function, Tissue Morphology	loss	loss of alpha-motor neurons	9.11E-03					SMN1/SMN2	1
Cell-To-Cell Signaling and Interaction	loss	loss of glutaminergic synapse	9.11E-03					SMN1/SMN2	1
Cell Death and Survival	lysis	lysis of ovarian cancer cell lines	9.11E-03					IL27RA	1
Cellular Function and Maintenance	maintenance	maintenance of LSK cells	9.11E-03					CREBBP	1
Cellular Function and Maintenance	maintenance	maintenance of common lymphoid progenitor cells	9.11E-03					CREBBP	1
Cellular Function and Maintenance	maintenance	maintenance of myeloid progenitor cells	9.11E-03					CREBBP	1
Connective Tissue Disorders, Dermatological Diseases and Conditions, Developmental Disorder, Gastrointestinal Disease, Hereditary Disorder, Metabolic Disease, Organismal Injury and Abnormalities, Skeletal and Muscular Disorders	mandibuloacral dysplasia with type b lipodystrophy	mandibuloacral dysplasia with type b lipodystrophy	9.11E-03					ZMPSTE24	1
Nervous System Development and Function	memory recall	memory recall of CD8+ T lymphocyte	9.11E-03					ID2	1
Cancer, Developmental Disorder, Organismal Injury and Abnormalities	metaplasia	metaplasia of tumor	9.11E-03					ID2	1
Cellular Movement	migration	migration of mesothelial cells	9.11E-03					HBEGF	1
Dermatological Diseases and Conditions	alopecia	mild alopecia	9.11E-03					FOS	1
Cardiovascular Disease, Hematological Disease, Metabolic Disease	mild hypertriglyceridemia	mild hypertriglyceridemia	9.11E-03					APOE	1
Skeletal and Muscular System Development and Function	mineralization	mineralization of rib	9.11E-03					GADD45B	1
Cell Cycle	mitosis	mitosis of Th1 cells	9.11E-03					FOS	1
Cell Cycle	mitosis	mitosis of mammary epithelial cells	9.11E-03					JUN	1
Cell Morphology, Cellular Development, Cellular Growth and Proliferation, Embryonic Development, Organ Development, Organ Morphology, Organismal Development, Reproductive System Development and Function, Tissue Development	morphogenesis	morphogenesis of spermatids	9.11E-03					PVRL2	1
Cardiovascular Disease, Organismal Injury and Abnormalities, Tissue Morphology	morphology	morphology of atherosclerotic lesion	9.11E-03					APOE	1
Embryonic Development, Nervous System Development and Function, Organismal Development, Tissue Development	neurogenesis	neurogenesis of olfactory placode	9.11E-03					HES1	1
Molecular Transport, Protein Trafficking	nuclear export	nuclear export of MAP kinase phosphatase	9.11E-03					DUSP16	1
Cellular Assembly and Organization	nucleation	nucleation of amyloid fibrils	9.11E-03					APOE	1
Metabolic Disease, Organismal Injury and Abnormalities, Renal and Urological Disease	albuminuria	onset of albuminuria	9.11E-03					HBEGF	1
Cellular Development, Skeletal and Muscular System Development and Function, Tissue Development	differentiation	onset of differentiation of osteoblasts	9.11E-03					ATF4	1
Cancer, Organismal Injury and Abnormalities	tumorigenesis	onset of tumorigenesis of fibrosarcoma	9.11E-03					STAG1	1
Cancer, Hematological Disease, Organismal Injury and Abnormalities	tumorigenesis	onset of tumorigenesis of hematological system tumor	9.11E-03					STAG1	1
Cancer, Gastrointestinal Disease, Hepatic System Disease, Organismal Injury and Abnormalities	tumorigenesis	onset of tumorigenesis of liver tumor	9.11E-03					STAG1	1
Cancer, Organismal Injury and Abnormalities, Respiratory Disease	tumorigenesis	onset of tumorigenesis of lung tumor	9.11E-03					STAG1	1
Cancer, Endocrine System Disorders, Gastrointestinal Disease, Organismal Injury and Abnormalities	tumorigenesis	onset of tumorigenesis of pancreatic tumor	9.11E-03					STAG1	1
Cancer, Cell Death and Survival	opsonization	opsonization of neuroblastoma cell lines	9.11E-03					CD55	1
Hereditary Disorder, Neurological Disease, Ophthalmic Disease, Organismal Injury and Abnormalities	optic atrophy type 7	optic atrophy type 7	9.11E-03					TMEM126A	1
Organ Morphology	organization	organization of marginal zone of spleen	9.11E-03					RELB	1
Cellular Compromise	oxidative stress response	oxidative stress response of cerebral cortex	9.11E-03					APOE	1
Neurological Disease, Organismal Injury and Abnormalities	pathogenesis	pathogenesis of motor neurons	9.11E-03					SMN1/SMN2	1
Cell Morphology	polarity	polarity of eye cell lines	9.11E-03					RASSF1	1
Cell Cycle	polyploidization	polyploidization of breast cancer cell lines	9.11E-03					PPM1D	1
Cell Cycle	polyploidization	polyploidization of carcinoma cell lines	9.11E-03					PPM1D	1
Cell Cycle	polyploidization	polyploidization of lung cancer cell lines	9.11E-03					PPM1D	1
Cellular Movement	positioning	positioning of spermatids	9.11E-03					PVRL2	1
Respiratory Disease	primary spontaneous pneumothorax	primary spontaneous pneumothorax	9.11E-03					FLCN	1
Endocrine System Development and Function, Protein Synthesis, Small Molecule Biochemistry	production	production of glucagon	9.11E-03					PAX6	1
Cellular Function and Maintenance	progression	progression of cervical cancer cell lines	9.11E-03					RASSF1	1
Dermatological Diseases and Conditions	alopecia	progressive alopecia	9.11E-03					ZMPSTE24	1
Connective Tissue Disorders, Developmental Disorder, Hereditary Disorder, Skeletal and Muscular Disorders	pyknodysostosis	pyknodysostosis	9.11E-03					CTSK	1
Hematological System Development and Function, Inflammatory Response, Tissue Morphology	quantity	quantity of dermal dendritic cells	9.11E-03					RELB	1
Hematological System Development and Function, Hematopoiesis, Tissue Morphology	quantity	quantity of pre-natural killer lymphocytes	9.11E-03					ID2	1
Cardiovascular Disease	regression	regression of fatty lesion	9.11E-03					APOE	1
Cell Cycle	mitosis	reinitiation of mitosis of breast cancer cell lines	9.11E-03					PPM1D	1
Cell Cycle	mitosis	reinitiation of mitosis of carcinoma cell lines	9.11E-03					PPM1D	1
Cell Cycle	mitosis	reinitiation of mitosis of lung cancer cell lines	9.11E-03					PPM1D	1
Small Molecule Biochemistry	release	release of glucagon	9.11E-03					PAX6	1
Cell-To-Cell Signaling and Interaction	restoration	restoration of synapse	9.11E-03					SMN1/SMN2	1
Hereditary Disorder, Ophthalmic Disease, Organismal Injury and Abnormalities	retinitis pigmentosa type 48	retinitis pigmentosa type 48	9.11E-03					GUCA1B	1
Hereditary Disorder, Immunological Disease, Organismal Injury and Abnormalities	sea-blue histiocyte syndrome	sea-blue histiocyte syndrome	9.11E-03					APOE	1
Endocrine System Disorders, Metabolic Disease	Cushing's syndrome	severe Cushing's syndrome	9.11E-03					SCG5	1
Connective Tissue Disorders, Developmental Disorder, Neurological Disease, Organismal Injury and Abnormalities, Skeletal and Muscular Disorders	microcephaly	severe microcephaly	9.11E-03					ZNF335	1
Cell Morphology, Cellular Assembly and Organization	shape	shape of nucleus	9.11E-03					ZMPSTE24	1
Endocrine System Development and Function, Organ Morphology, Tissue Morphology	size	size of adrenal cortex tissue	9.11E-03					SCG5	1
Cell Morphology, Nervous System Development and Function, Organ Morphology, Tissue Morphology	size	size of anterior horn cells	9.11E-03					SMN1/SMN2	1
Hereditary Disorder, Neurological Disease, Organismal Injury and Abnormalities, Skeletal and Muscular Disorders	spinal muscular atrophy type IV	spinal muscular atrophy type IV	9.11E-03					SMN1/SMN2	1
Hereditary Disorder, Neurological Disease, Organismal Injury and Abnormalities, Skeletal and Muscular Disorders	spinal muscular atrophy type ii	spinal muscular atrophy type ii	9.11E-03					SMN1/SMN2	1
Connective Tissue Disorders, Organismal Injury and Abnormalities, Skeletal and Muscular Disorders, Tissue Morphology	spontaneous fracture	spontaneous fracture of humerus	9.11E-03					ZMPSTE24	1
Connective Tissue Disorders, Gastrointestinal Disease, Organismal Injury and Abnormalities, Skeletal and Muscular Disorders, Tissue Morphology	spontaneous fracture	spontaneous fracture of mandible	9.11E-03					ZMPSTE24	1
Connective Tissue Disorders, Organismal Injury and Abnormalities, Skeletal and Muscular Disorders, Tissue Morphology	spontaneous fracture	spontaneous fracture of posterior zygomatic arch	9.11E-03					ZMPSTE24	1
Cancer, Dermatological Diseases and Conditions, Organismal Injury and Abnormalities	BRAF V600E mutation positive cutaneous melanoma	stage 3B BRAF V600E mutation positive cutaneous melanoma	9.11E-03					BRAF	1
Cancer, Dermatological Diseases and Conditions, Organismal Injury and Abnormalities	BRAF V600K mutation positive cutaneous melanoma	stage 3B BRAF V600K mutation positive cutaneous melanoma	9.11E-03					BRAF	1
Cancer, Dermatological Diseases and Conditions, Organismal Injury and Abnormalities	BRAF V600E mutation positive cutaneous melanoma	stage 3c BRAF V600E mutation positive cutaneous melanoma	9.11E-03					BRAF	1
Cancer, Dermatological Diseases and Conditions, Organismal Injury and Abnormalities	BRAF V600K mutation positive cutaneous melanoma	stage 3c BRAF V600K mutation positive cutaneous melanoma	9.11E-03					BRAF	1
Cancer, Dermatological Diseases and Conditions, Organismal Injury and Abnormalities	BRAF V600E mutation positive cutaneous melanoma	stage 4 BRAF V600E mutation positive cutaneous melanoma	9.11E-03					BRAF	1
Cancer, Dermatological Diseases and Conditions, Organismal Injury and Abnormalities	BRAF V600K mutation positive cutaneous melanoma	stage 4 BRAF V600K mutation positive cutaneous melanoma	9.11E-03					BRAF	1
Cardiovascular Disease, Organismal Injury and Abnormalities	stenosis	stenosis of spiral modiolar artery	9.11E-03					APOE	1
Cell-To-Cell Signaling and Interaction, Cellular Growth and Proliferation, Hematological System Development and Function, Hematopoiesis	stimulation	stimulation of granulocyte progenitors	9.11E-03					RARA	1
Carbohydrate Metabolism, Small Molecule Biochemistry	sulfation	sulfation of proteoglycan	9.11E-03					APOE	1
Cell-To-Cell Signaling and Interaction, Nervous System Development and Function	synaptic transmission	synaptic transmission of induced neural precursor cells	9.11E-03					NLGN3	1
Cancer, Endocrine System Disorders, Organismal Injury and Abnormalities	tall cell variant of papillary thyroid carcinoma	tall cell variant of papillary thyroid carcinoma	9.11E-03					BRAF	1
Cell Cycle	terminal differentiation stage	terminal differentiation stage of Th1 cells	9.11E-03					IL27RA	1
Cell Cycle, Connective Tissue Development and Function	cell cycle progression	termination of cell cycle progression of fibroblasts	9.11E-03					ID2	1
Tissue Morphology	thickening	thickening of bruch membrane tissue	9.11E-03					APOE	1
Organismal Injury and Abnormalities, Tissue Morphology	thickening	thickening of carotid artery	9.11E-03					ATF4	1
Neurological Disease	torsion dystonia-6	torsion dystonia-6	9.11E-03					THAP1	1
Skeletal and Muscular System Development and Function	trabeculation	trabeculation of marrow space	9.11E-03					CTSK	1
Cancer, Cellular Development, Dermatological Diseases and Conditions, Organismal Injury and Abnormalities, Tumor Morphology	transdifferentiation	transdifferentiation of sebaceous gland tumor	9.11E-03					FOS	1
Cancer, Cellular Development, Organismal Injury and Abnormalities, Tumor Morphology	transdifferentiation	transdifferentiation of squamous cell tumor	9.11E-03					FOS	1
Cancer, Organ Morphology	transformation	transformation of intestine	9.11E-03					ID2	1
Cancer, Dermatological Diseases and Conditions, Organismal Injury and Abnormalities	tumorigenesis	tumorigenesis of sebaceous adenoma	9.11E-03					FOS	1
Developmental Disorder, Neurological Disease, Organismal Injury and Abnormalities	unilateral polymicrogyria	unilateral polymicrogyria	9.11E-03					PAX6	1
Cell Morphology, Cellular Development, Embryonic Development	ventralization	ventralization of progenitor cells	9.11E-03					PAX6	1
Skeletal and Muscular System Development and Function, Tissue Morphology	width	width of zone of proliferation	9.11E-03					FOS	1
Infectious Disease, Reproductive System Disease	productive infection	productive infection of cervical cancer cell lines	9.17E-03					ALG14,RND1,NLGN3,ZMPSTE24,PPP2R2A,GTF2H1,HES1	7
Cell Death and Survival	apoptosis	apoptosis of leukemia cell lines	9.36E-03					SBDS,CD55,JUN,DDIT3,RARA,CHKA,HES1,NFKBIB	8
Gene Expression	binding	binding of AP1 consensus site	9.51E-03					FOS,JUN,RARA	3
Gene Expression	transactivation	transactivation	9.74E-03					FOS,APOE,JUN,DDIT3,RELB,RARA,CREBBP,SKIL,HES1,NFKBIB,NXF1,TCF7L2	12
Cell Death and Survival	cell death	cell death of immune cells	9.80E-03					HIST1H1C,APOE,ID2,ATF3,GADD45B,DDIT3,HES1,PPM1D,FOS,JUN,CCDC86,SKIL,IL27RA,NFKBIB	14
Cell Death and Survival	cell death	cell death of epithelial cell lines	9.86E-03					FOS,DYNLL1,ATF3,JUN,DDIT3,SGK1,DLX2,RASSF1	8
Cell Death and Survival, Hair and Skin Development and Function	cell viability	cell viability of epithelial cell lines	9.98E-03					ALKBH8,JUN,DDIT3,DLX2	4
Cell Death and Survival	cell death	cell death of sensory neurons	1.01E-02					APOE,RARA,DLX2	3
Cellular Development	differentiation	differentiation of germ cell tumor cell lines	1.01E-02					LAMTOR3,JUN,RARA	3
Cellular Function and Maintenance, Hematological System Development and Function	function	function of Th2 cells	1.01E-02					GADD45B,ATF3,IL27RA	3
Embryonic Development, Organ Development, Organ Morphology, Organismal Development, Tissue Development, Visual System Development and Function	abnormal morphology	abnormal morphology of iris	1.03E-02					PAX6,ATF4	2
Auditory and Vestibular System Development and Function, Connective Tissue Development and Function, Organ Morphology, Skeletal and Muscular System Development and Function, Tissue Development	abnormal morphology	abnormal morphology of stapes	1.03E-02					RARA,DLX2	2
Connective Tissue Development and Function, Organ Morphology, Organismal Development, Skeletal and Muscular System Development and Function, Tissue Development	abnormal morphology	abnormal morphology of zygomatic bone	1.03E-02					ZMPSTE24,DLX2	2
Cellular Growth and Proliferation	colony formation	colony formation of ovarian cancer cell lines	1.03E-02					ATF3,SERTAD1	2
Cellular Assembly and Organization	quantity	quantity of lysosome	1.03E-02					APOE,AEN	2
Cell-To-Cell Signaling and Interaction, Nervous System Development and Function	synaptic transmission	synaptic transmission of hippocampal CA1 region	1.03E-02					NLGN3,RARA	2
Cellular Assembly and Organization	transport	transport of mitochondria	1.03E-02					ATF3,MGARP	2
Digestive System Development and Function	abnormal morphology	abnormal morphology of digestive system	1.03E-02					APOE,CTSK,ID2,ATF3,ZMPSTE24,RELB,HES1,FOS,JUN,SCG5,RARA,ATF4,TCF7L2	13
Cell Morphology, Hematopoiesis	abnormal morphology	abnormal morphology of hematopoietic progenitor cells	1.03E-02					ID2,ZC3H12A,RELB,CREBBP,MXD1	5
Cancer, Organismal Injury and Abnormalities	growth	growth of tumor	1.06E-02					CTSK,ID2,DDIT3,PPP2R2A,RELB,CREBBP,HBEGF,HES1,PPM1D,BRAF,FOS,IL27RA,RASSF1	13
RNA Post-Transcriptional Modification	processing	processing of rRNA	1.06E-02					SBDS,UTP20,UTP15	3
Neurological Disease, Psychological Disorders	major depression	major depression	1.09E-02					APOE,SGK1,SFPQ,UBE2S,FNTB,STX1A	6
Cell Morphology	abnormal morphology	abnormal morphology of leukocytes	1.10E-02					APOE,ID2,RELB,CREBBP,MXD1,SKIL,CCDC86	7
Cellular Development	differentiation	differentiation of pheochromocytoma cell lines	1.11E-02					BRAF,FOS,JUN,HES1	4
Nutritional Disease	weight loss	weight loss	1.12E-02					ID2,SMN1/SMN2,CD55,ATF3,ZMPSTE24,SGK1,PAX6	7
Cell Cycle	mitosis	mitosis	1.12E-02					BRAF,FOS,APOE,JUN,INO80,HBEGF,THAP1,UBE2S,LATS1,RASSF1,PPM1D	11
Gene Expression	binding	binding of DNA	1.13E-02					BRAF,EPC1,FOS,ID2,JUN,DDIT3,BANP,RELB,RARA,NFKBIB,RASSF1	11
Embryonic Development, Organismal Development	morphogenesis	morphogenesis of head	1.14E-02					BRAF,TIPARP,PAX6,HES1,TCF7L2,ZNF335	6
Embryonic Development, Organ Development, Organ Morphology, Organismal Development, Tissue Development, Visual System Development and Function	abnormal morphology	abnormal morphology of disorganized retinal layer	1.15E-02					ALKBH1,HES1	2
Cancer, Gastrointestinal Disease, Hepatic System Disease, Organismal Injury and Abnormalities	development	development of hepatocellular carcinoma	1.15E-02					JUN,RARA	2
Embryonic Development, Nervous System Development and Function, Organismal Development, Tissue Development	neurogenesis	neurogenesis of embryonic tissue	1.15E-02					HES1,ZNF335	2
Lymphoid Tissue Structure and Development, Organ Morphology, Tissue Morphology	size	size of lymph node	1.15E-02					APOE,CD55	2
Developmental Disorder	growth failure	Growth Failure	1.15E-02					HIST1H1C,ID2,ZC3H12A,CTSK,ZMPSTE24,CREBBP,STX1A,BRAF,ALKBH1,KDM6A,RARA,ATF4,RFX3,LATS1	14
Embryonic Development, Organ Development, Organ Morphology, Organismal Development, Respiratory System Development and Function, Tissue Development	abnormal morphology	abnormal morphology of lung	1.16E-02					APOE,CTSK,RARA,CREBBP,HBEGF,HES1	6
Cell Death and Survival	cell death	cell death	1.17E-02					ZC3H12A,SGK1,SFPQ,HES1,CDIP1,PPM1D,ALKBH1,DYNLL1,SCG5,RARA,THAP1,ATF4,CCDC86,NFKBIB,AKT1S1,LATS1,SCYL3,SBDS,ATF3,CREBBP,HBEGF,UBE2S,TXNL4B,STX1A,FLCN,ATG14,NR1D1,CHKA,PVRL2,HIST1H1C,APOE,ID2,SMN1/SMN2,GADD45B,DDIT3,SRRT,PPP2R2A,TEX10,BRAF,CD55,JUN,HIST1H2BO,MXD1,IL27RA,KRT10,RASSF1,HSPH1,RELB,DLX2,FOS,PAX6,SKIL,TCF7L2	53
Gene Expression, Protein Synthesis	translation	initiation of translation of mRNA	1.18E-02					EIF1,RARA,RBM4	3
Gene Expression	binding	binding of NFkB binding site	1.20E-02					FOS,JUN,RELB,NFKBIB	4
Cellular Development, Nervous System Development and Function, Tissue Development	development	development of neurons	1.21E-02					APOE,SMN1/SMN2,NLGN3,ATF3,RND1,SGK1,RELB,HES1,DLX2,ZNF335,BRAF,ALKBH1,FOS,NR1D1,PAX6,SKIL	16
Cancer	transformation	cell transformation	1.21E-02					BRAF,FOS,ID2,DYNLL1,ATF3,JUN,MXD1,IL27RA,SKIL,PPM1D	10
Organismal Development	growth	growth of organism	1.23E-02					ALG14,PNO1,APOE,ID2,SMN1/SMN2,ZMPSTE24,SRRT,HBEGF,HES1,ZNF335,BRAF,ALKBH1,KDM6A,RARA,PAX6,IL27RA,TCF7L2	17
Cell Death and Survival, Cellular Function and Maintenance	self-renewal	self-renewal of cells	1.24E-02					LAMTOR3,HES1,ZNF335,PPM1D	4
Embryonic Development, Organismal Development	development	development of face	1.25E-02					TIPARP,RARA,TCF7L2	3
Digestive System Development and Function	morphogenesis	morphogenesis of gastrointestinal tract	1.25E-02					ID2,PAX6,TCF7L2	3
Cell Death and Survival, Cellular Assembly and Organization, Cellular Development, Nervous System Development and Function, Tissue Development, Tissue Morphology	regeneration	regeneration of axons	1.25E-02					BRAF,JUN,SGK1	3
Cell Death and Survival, Gastrointestinal Disease, Hepatic System Disease	cell death	cell death of hepatocytes	1.25E-02					FOS,GADD45B,JUN,DDIT3,NFKBIB	5
Infectious Disease	listeriosis	listeriosis	1.27E-02					RELB,IL27RA	2
Cancer	myeloid hyperplasia	myeloid hyperplasia	1.27E-02					RELB,PPM1D	2
Gene Expression	binding	binding of protein binding site	1.30E-02					FOS,ID2,JUN,DDIT3,RELB,RARA,NFKBIB	7
Cellular Development, Nervous System Development and Function	differentiation	differentiation of astrocytes	1.31E-02					ID2,PAX6,HES1	3
Organ Morphology	morphology	morphology of endocrine gland	1.32E-02					APOE,CTSK,ATF3,RARA,SCG5,TCF7L2	6
Cell Death and Survival	cell death	cell death of cervical cancer cell lines	1.33E-02					BRAF,FOS,GADD45B,JUN,DDIT3,SGK1,PPP2R2A,LATS1,RASSF1	9
Cellular Movement, Connective Tissue Development and Function	cell movement	cell movement of fibroblasts	1.35E-02					BRAF,APOE,JUN,RELB,HBEGF	5
Connective Tissue Development and Function, Organ Morphology, Organismal Development, Skeletal and Muscular System Development and Function, Tissue Development	abnormal morphology	abnormal morphology of jaw	1.37E-02					ALKBH1,CTSK,ZMPSTE24,DLX2	4
Digestive System Development and Function, Embryonic Development, Organ Development, Organismal Development	development	tooth development	1.37E-02					ALKBH1,CTSK,DLX2,TCF7L2	4
Cellular Development, Hematological System Development and Function	differentiation	differentiation of blood cells	1.38E-02					ID2,GADD45B,RELB,HIST2H4B,FLCN,BRAF,FOS,JUN,TIPARP,RARA,HIST1H4K,ATF4,PAX6,HIST1H4J,IL27RA,HIST1H4H,HIST1H4E	17
Cell Morphology, Cellular Development, Nervous System Development and Function, Tissue Development	morphogenesis	morphogenesis of neurons	1.38E-02					FOS,APOE,ALKBH1,ATF3,NLGN3,SGK1,RELB,SKIL,HES1,ZNF335	10
Connective Tissue Disorders, Developmental Disorder, Skeletal and Muscular Disorders	craniofacial abnormality	craniofacial abnormality	1.38E-02					BRAF,POLR1C,ALKBH1,ZMPSTE24,KDM6A,CREBBP,HES1,TCF7L2,ZNF335	9
Cell Morphology, Hematological System Development and Function	morphology	morphology of myeloid cells	1.38E-02					APOE,CREBBP,MXD1,ATF4,PPM1D	5
Cardiovascular System Development and Function, Organ Morphology, Organismal Development	abnormal morphology	abnormal morphology of aortic valve	1.41E-02					RARA,HBEGF	2
Cancer, Cell Death and Survival, Organismal Injury and Abnormalities, Tumor Morphology	apoptosis	apoptosis of melanoma cells	1.41E-02					JUN,AKT1S1	2
Cell Cycle	G2 phase	arrest in G2 phase of cervical cancer cell lines	1.41E-02					PPP2R2A,LATS1	2
Digestive System Development and Function, Embryonic Development, Organ Development, Organismal Development, Tissue Development	development	development of small intestine	1.41E-02					RELB,CREBBP	2
Embryonic Development, Nervous System Development and Function, Organ Development, Organismal Development, Tissue Development	development	development of striatum	1.41E-02					PAX6,DLX2	2
Cellular Development, Embryonic Development, Nervous System Development and Function, Organismal Development, Tissue Development	differentiation	differentiation of neural precursor cells	1.41E-02					ID2,HES1	2
Cellular Growth and Proliferation, Nervous System Development and Function	formation	formation of afferent neurons	1.41E-02					PAX6,HES1	2
Digestive System Development and Function	morphogenesis	morphogenesis of embryonic gastrointestinal tract	1.41E-02					ID2,TCF7L2	2
Cell Cycle, Cellular Assembly and Organization, DNA Replication, Recombination, and Repair	segregation	segregation of sister chromatids	1.41E-02					INO80,LATS1	2
Cancer, Organismal Injury and Abnormalities	incidence	incidence of malignant tumor	1.41E-02					BRAF,FOS,CREBBP,SKIL,LATS1,RASSF1	6
Embryonic Development, Nervous System Development and Function, Organ Development, Organismal Development, Tissue Development	formation	formation of telencephalon	1.42E-02					BRAF,ID2,PAX6,DLX2,HES1	5
Cellular Development, Cellular Growth and Proliferation, Embryonic Development	proliferation	proliferation of embryonic cell lines	1.42E-02					FOS,LAMTOR3,CHKA,SKIL,RASSF1	5
Cell Death and Survival	cell viability	cell viability of tumor cell lines	1.44E-02					ID2,SMN1/SMN2,PPP2R2A,SGK1,RELB,HBEGF,AEN,PPM1D,BRAF,CD55,LAMTOR3,JUN,DUSP10,SCG5,RARA,CHKA	16
Cell Cycle	G1/S phase transition	G1/S phase transition	1.44E-02					ID2,GADD45B,ATF3,JUN,MXD1,HES1	6
Neurological Disease	seizures	seizures	1.44E-02					FOS,ID2,GADD45B,ATF3,JUN,TIPARP,SCG5,HSPA6,HES1,SERTAD1	10
Cell Morphology	morphology	morphology of leukocytes	1.44E-02					APOE,ID2,RELB,CREBBP,MXD1,ATF4,SKIL,CCDC86,PPM1D	9
Embryonic Development, Nervous System Development and Function, Organ Development, Organismal Development, Tissue Development	formation	formation of olfactory bulb	1.45E-02					ID2,PAX6,DLX2	3
Protein Synthesis	translation	initiation of translation of protein	1.45E-02					EIF1,RARA,RBM4	3
Cellular Development, Cellular Growth and Proliferation	proliferation	proliferation of melanoma cell lines	1.46E-02					BRAF,JUN,DLX2,TCF7L2,AKT1S1	5
Cancer, Organismal Injury and Abnormalities	cancer	Cancer	1.46E-02					ZC3H12A,CAB39L,DUSP8,ZNF547,SGK1,HIST1H2BD,SFPQ,CA5BP1,HES1,SUSD1,DYNLL1,AOC2,UBAP1,EIF1,RARA,SCG5,PPRC1,CTU2,NFKBIB,PIBF1,HIST3H2A,RFX3,DNAJC27,CREBBP,NUFIP1,HBEGF,KIAA0895,UBE2S,RBM4,AEN,INO80,NR1D1,ATG14,SCAF8,CHKA,GTF2H1,EOGT,HIST2H2AA3/HIST2H2AA4,APOE,HIST1H1C,GADD45B,ATP6V0B,PCF11,DDIT3,PPP2R2A,TMEM79,HSPA6,GUCA1B,FRRS1,ZNF420,FNTB,HIST2H2BF,JUN,TIPARP,KDM6A,MXD1,PSPC1,IL27RA,KRT10,EPC1,CTS…	157
Hair and Skin Development and Function, Organ Morphology	abnormal morphology	abnormal morphology of hair	1.46E-02					APOE,RELB,SCG5,ATF4	4
Organ Morphology	abnormal morphology	abnormal morphology of gland	1.47E-02					APOE,CTSK,ATF3,RARA,SCG5,ATF4,HES1,TCF7L2	8
Behavior	learning	learning	1.48E-02					BRAF,FOS,APOE,JUN,NLGN3,SGK1,CREBBP,PAX6,STX1A,NFKBIB	10
Cancer, Organismal Injury and Abnormalities, Reproductive System Disease	breast cancer	breast cancer	1.48E-02					APOE,FDX1L,NLGN3,GADD45B,ZMPSTE24,HIST2H2BE,SFPQ,PPM1D,CCNL1,BRAF,JUN,EIF1,KDM6A,RARA,CTU2,IL27RA,SCYL3,RASSF1,ATF3,RELB,HBEGF,HIST1H2BK,RRP12,FOS,NOP16,LMAN2L,CCDC66,PVRL2	28
Cell Death and Survival	cell death	cell death of melanoma cell lines	1.50E-02					BRAF,JUN,DDIT3,HIST1H2BO,TEX10,AKT1S1,SCYL3	7
Cell Cycle	G2/M phase transition	G2/M phase transition	1.51E-02					GADD45B,MXD1,LATS1,PPM1D	4
Cell Morphology	area	area of cells	1.52E-02					NLGN3,TCF7L2,RASSF1	3
Embryonic Development, Organismal Development, Tissue Development	morphogenesis	morphogenesis of embryonic tissue	1.53E-02					JUN,KDM6A,RARA,HES1,TCF7L2	5
Connective Tissue Development and Function, Skeletal and Muscular System Development and Function, Tissue Development	abnormal morphology	abnormal morphology of marrow space	1.55E-02					FOS,CTSK	2
Connective Tissue Development and Function, Organ Morphology, Organismal Development, Skeletal and Muscular System Development and Function, Tissue Development	abnormal morphology	abnormal morphology of parietal bone	1.55E-02					ALKBH1,ATF4	2
Gene Expression	binding	binding of estrogen response element	1.55E-02					FOS,JUN	2
Cell Death and Survival	cell death	cell death of rhabdomyosarcoma cell lines	1.55E-02					JUN,ATF4	2
Cancer, Neurological Disease, Organismal Injury and Abnormalities	medulloblastoma SHH subtype	medulloblastoma SHH subtype	1.55E-02					CREBBP,PPM1D	2
Cellular Development, Hematological System Development and Function, Hematopoiesis	differentiation	differentiation of hematopoietic progenitor cells	1.56E-02					BRAF,HIST1H4K,RARA,HIST2H4B,ATF4,HIST1H4J,HIST1H4H,HIST1H4E	8
RNA Post-Transcriptional Modification	splicing	splicing of mRNA	1.56E-02					SMN1/SMN2,SFPQ,TXNL4B,RBM4	4
Gene Expression	transactivation	transactivation of RNA	1.58E-02					FOS,JUN,DDIT3,RELB,RARA,CREBBP,SKIL,HES1,NFKBIB,NXF1,TCF7L2	11
Cancer, Gastrointestinal Disease, Organismal Injury and Abnormalities	digestive system cancer	digestive system cancer	1.61E-02					ZC3H12A,CAB39L,DUSP8,ZNF547,SGK1,HIST1H2BD,SFPQ,CA5BP1,DYNLL1,RARA,PPRC1,SCG5,CTU2,PIBF1,NFKBIB,CREBBP,NUFIP1,KIAA0895,HBEGF,UBE2S,RBM4,INO80,NR1D1,SCAF8,CHKA,GTF2H1,EOGT,HIST1H1C,APOE,ATP6V0B,PCF11,TMEM79,HSPA6,GUCA1B,FRRS1,ZNF420,HIST2H2BF,JUN,TIPARP,KDM6A,MXD1,PSPC1,KRT10,EPC1,CTSK,BANP,UTP20,TRMT13,ZFY,RRP12,NXF1,FOS,CLK4,INTS6,CHAC1,HCFC2,PAX6,MRPL1,TCF7L2,TAF1A,LINS,LIPT1,PPM1D,SRFBP1,ALKBH…	113
Cell Morphology, Cellular Assembly and Organization, Cellular Function and Maintenance, Nervous System Development and Function	extension	extension of neurites	1.65E-02					BRAF,APOE,ATF3,NLGN3,PAX6	5
Neurological Disease	seizure disorder	seizure disorder	1.67E-02					FOS,ID2,GADD45B,ATF3,JUN,TIPARP,SCG5,CHD2,HSPA6,HES1,SERTAD1	11
Connective Tissue Development and Function, Nervous System Development and Function, Organ Morphology, Organismal Development, Skeletal and Muscular System Development and Function, Tissue Development	abnormal morphology	abnormal morphology of lumbar vertebra	1.69E-02					ZMPSTE24,RARA	2
Tox Functions for My Projects->KVJ_LMCB->DiffListFC4up - 2015-06-25 03:55 PM
Categories	Functions	Diseases or Functions Annotation	p-Value	Predicted Activation State	Activation z-score	Notes	Bias-corrected z-score	Molecules	# Molecules
Renal Damage, Renal Tubule Injury	damage	damage of tubulointerstitium	4.89E-04					APOE,HBEGF	2
Liver Hyperplasia/Hyperproliferation	liver cancer	early stage liver cancer	4.89E-04					FOS,JUN	2
Liver Necrosis/Cell Death	necrosis	necrosis of liver	2.40E-03					FOS,APOE,GADD45B,JUN,DDIT3,SCG5,IL27RA,NFKBIB	8
Liver Necrosis/Cell Death	cell death	cell death of liver cells	2.43E-03					FOS,APOE,GADD45B,JUN,DDIT3,IL27RA,NFKBIB	7
Renal Inflammation, Renal Nephritis	membranous glomerulonephritis	membranous glomerulonephritis	5.13E-03					HBEGF,IL27RA	2
Increased Levels of AST	localization	increased localization of AST	6.98E-03					APOE,ATF3	2
Liver Inflammation/Hepatitis	inflammation	inflammation of liver	8.41E-03					APOE,CD55,DDIT3,RELB,SCG5,IL27RA,NFKBIB,RASSF1	8
Liver Necrosis/Cell Death	apoptosis	apoptosis of hepatoblasts	9.11E-03					JUN	1
Cardiac Enlargement	enlargement	enlargement of cardiac valve	9.11E-03					HBEGF	1
Glomerular Injury	lipoprotein glomerulopathy	lipoprotein glomerulopathy	9.11E-03					APOE	1
Liver Hyperplasia/Hyperproliferation	tumorigenesis	onset of tumorigenesis of liver tumor	9.11E-03					STAG1	1
Hepatocellular Carcinoma, Liver Hyperplasia/Hyperproliferation	development	development of hepatocellular carcinoma	1.15E-02					JUN,RARA	2
Liver Necrosis/Cell Death	cell death	cell death of hepatocytes	1.25E-02					FOS,GADD45B,JUN,DDIT3,NFKBIB	5
Cardiac Arteriopathy	atherosclerosis	atherosclerosis of coronary artery	1.81E-02					APOE	1
Liver Necrosis/Cell Death	focal necrosis	focal necrosis of liver cells	1.81E-02					APOE	1
Glomerular Injury	lipidosis	lipidosis of renal glomerulus	1.81E-02					APOE	1
Liver Inflammation/Hepatitis, Liver Necrosis/Cell Death	necrotizing inflammation	necrotizing inflammation of liver	1.81E-02					APOE	1
Renal Inflammation, Renal Nephritis	passive Heymann nephritis	passive Heymann nephritis	1.81E-02					HBEGF	1
Cardiac Arteriopathy	susceptibility to severe coronary artery disease	susceptibility to severe coronary artery disease	1.81E-02					APOE	1
Liver Fibrosis	fibrosis	fibrosis of liver	2.42E-02					APOE,DDIT3,RELB,CREBBP	4
Cardiac Fibrosis	fibrosis	fibrosis of heart	2.62E-02					APOE,ATF3,HBEGF,PVRL2,RASSF1	5
Liver Dysfunction	dysfunction	dysfunction of liver	2.71E-02					ATF3	1
Cardiac Hypertrophy	hypertrophy	hypertrophy of atrium	2.71E-02					ATF3	1
Increased Levels of Alkaline Phosphatase	localization	increased localization of alkaline phosphatase	2.71E-02					ATF3	1
Cardiac Necrosis/Cell Death	quantity	quantity of apoptotic cardiomyocytes	2.71E-02					PVRL2	1
Congenital Heart Anomaly	mesocardia	mesocardia	3.59E-02					RFX3	1
Kidney Failure	nephrotoxic acute renal failure	nephrotoxic acute renal failure	3.59E-02					ATF3	1
Congenital Heart Anomaly	persistent truncus arteriosus	persistent truncus arteriosus	3.82E-02					JUN,RARA	2
Liver Necrosis/Cell Death	cell death	cell death of liver cell lines	4.03E-02					GADD45B,JUN	2
Liver Damage	injury	injury of liver	4.34E-02					APOE,DDIT3,IL27RA,NFKBIB,RASSF1	5
Renal Proliferation	growth	arrest in growth of kidney cell lines	4.47E-02					FOS	1
Liver Dysplasia	dysplasia	dysplasia of liver	4.47E-02					RARA	1
Hepatocellular Carcinoma, Liver Hyperplasia/Hyperproliferation	quantity	quantity of hepatocellular carcinoma	4.47E-02					JUN	1
Glomerular Injury, Renal Thrombosis	thrombosis	thrombosis of glomerular capillary	4.47E-02					APOE	1
Heart Failure	end stage heart failure	end stage heart failure	5.34E-02					RASSF1	1
Increased Levels of Bilirubin	quantity	increased quantity of bilirubin	5.34E-02					ATF3	1
Cardiac Stenosis	stenosis	stenosis of pulmonary valve	5.34E-02					HBEGF	1
Increased Levels of Hematocrit	hematocrit	increased hematocrit of organism	5.74E-02					APOE,ZC3H12A,ATF4	3
Cardiac Enlargement	enlargement	enlargement of heart	6.20E-02					BRAF	1
Hepatocellular Carcinoma, Liver Hyperplasia/Hyperproliferation	size	size of hepatocellular carcinoma	7.90E-02					JUN	1
Hepatocellular Carcinoma, Liver Hyperplasia/Hyperproliferation	hepatocellular carcinoma	inoperable hepatocellular carcinoma	8.74E-02					BRAF	1
Liver Hyperplasia/Hyperproliferation	liver metastasis	iodine-refractory liver metastasis	8.74E-02					BRAF	1
Hepatocellular Carcinoma, Liver Hyperplasia/Hyperproliferation	hepatocellular carcinoma	local hepatocellular carcinoma	8.74E-02					BRAF	1
Cardiac Thrombosis	thrombosis	thrombosis of atrium	8.74E-02					HBEGF	1
Hepatocellular Carcinoma, Liver Hyperplasia/Hyperproliferation	hepatocellular carcinoma	unresectable hepatocellular carcinoma	8.74E-02					BRAF	1
Hepatocellular Carcinoma, Liver Hyperplasia/Hyperproliferation	metastatic hepatocellular carcinoma	metastatic hepatocellular carcinoma	9.57E-02					BRAF	1
Renal Necrosis/Cell Death	cell viability	cell viability of kidney cell lines	1.07E-01					ALKBH8,HBEGF	2
Cardiac Hypertrophy	hypertrophy	hypertrophy of heart	1.07E-01					APOE,ATF3,JUN,TCAP,HBEGF,RASSF1	6
Liver Necrosis/Cell Death	apoptosis	apoptosis of hepatocytes	1.12E-01					GADD45B,JUN,NFKBIB	3
Renal Damage	damage	damage of kidney	1.22E-01					APOE,CD55,HBEGF	3
Hepatocellular Carcinoma, Liver Hyperplasia/Hyperproliferation	hepatocellular carcinoma	hepatocellular carcinoma	1.25E-01					BRAF,DYNLL1,JUN,SRRT,RELB,RARA,NUFIP1,UBE2S,RASSF1	9
Liver Proliferation	proliferation	proliferation of hepatocytes	1.30E-01					FOS,JUN,RARA	3
Renal Inflammation, Renal Nephritis	nephritis	Nephritis	1.40E-01					GADD45B,JUN,RELB,HBEGF,IL27RA	5
Liver Proliferation	quantity	quantity of hepatocytes	1.52E-01					ATF4	1
Increased Levels of ALT	localization	increased localization of ALT	1.60E-01					APOE	1
Congenital Heart Anomaly	situs inversus totalis	situs inversus totalis	1.60E-01					RFX3	1
Renal Inflammation, Renal Nephritis	glomerulonephritis	glomerulonephritis	1.60E-01					GADD45B,JUN,HBEGF,IL27RA	4
Liver Hyperplasia/Hyperproliferation	liver tumor	liver tumor	1.62E-01					TAF1A,ZC3H12A,DUSP8,ZNF547,SGK1,SFPQ,CA5BP1,LINS,DYNLL1,STAG1,RARA,PPRC1,CLEC4A,HIST1H3D,PIBF1,LATS1,NUFIP1,OVGP1,DNAJC2,UBE2S,RBM4,FLCN,NR1D1,SCAF8,EOGT,APOE,PCF11,SRRT,TMEM79,HSPA6,GUCA1B,STXBP4,ZNF420,HIST2H2BF,ZNF335,BRAF,CLK1,JUN,TIPARP,HIST1H2BO,C7orf61,KDM6A,FAM13B,KRT10,ZNF207,RASSF1,EPC1,USP15,BANP,UTP20,EMC9,RELB,HSPH1,TRMT13,GRHL1,NXPH4,PRDM15,FOS,INTS6,NOP16,MRPL1,SKIL,TCF7L2	63
Hepatocellular Carcinoma, Liver Hyperplasia/Hyperproliferation	hepatocellular carcinoma	advanced stage hepatocellular carcinoma	1.67E-01					BRAF	1
Liver Hyperplasia/Hyperproliferation	cancer	liver cancer	1.88E-01					TAF1A,ZC3H12A,DUSP8,ZNF547,SGK1,SFPQ,CA5BP1,LINS,DYNLL1,RARA,PPRC1,CLEC4A,HIST1H3D,PIBF1,LATS1,NUFIP1,OVGP1,DNAJC2,UBE2S,RBM4,FLCN,NR1D1,SCAF8,EOGT,APOE,PCF11,SRRT,TMEM79,HSPA6,GUCA1B,STXBP4,ZNF420,HIST2H2BF,ZNF335,BRAF,CLK1,JUN,TIPARP,HIST1H2BO,C7orf61,KDM6A,FAM13B,KRT10,ZNF207,RASSF1,EPC1,USP15,BANP,UTP20,EMC9,RELB,HSPH1,TRMT13,GRHL1,NXPH4,PRDM15,FOS,INTS6,NOP16,MRPL1,SKIL,TCF7L2	62
Renal Proliferation	proliferation	proliferation of kidney cell lines	1.95E-01					FOS,CHKA,RASSF1	3
Congenital Heart Anomaly	perimembranous ventricular septal defect	perimembranous ventricular septal defect	1.97E-01					RARA	1
Renal Hydronephrosis	hydronephrosis	hydronephrosis	1.98E-01					ID2,RARA	2
Renal Inflammation, Renal Nephritis	IgA nephropathy	IgA nephropathy	2.05E-01					JUN	1
Cardiac Hypertrophy	hypertrophy	hypertrophy of right ventricle	2.05E-01					APOE	1
Renal Damage	reperfusion injury	reperfusion injury of kidney	2.33E-01					CD55	1
Liver Necrosis/Cell Death	apoptosis	apoptosis of liver cell lines	2.40E-01					GADD45B	1
Congenital Heart Anomaly	ventricular septal defect	ventricular septal defect	2.58E-01					JUN,RARA	2
Liver Damage, Liver Inflammation/Hepatitis	chronic hepatitis B	chronic hepatitis B	2.61E-01					RASSF1	1
Glomerular Injury, Renal Hypertrophy	hypertrophy	hypertrophy of renal glomerulus	2.67E-01					RARA	1
Liver Steatosis	hepatic steatosis	hepatic steatosis	2.90E-01					APOE,SCG5,HBEGF,ATF4	4
Cardiac Output	cardiac output	cardiac output	2.94E-01					APOE	1
Renal Proliferation	proliferation	proliferation of mesangial cells	2.94E-01					APOE	1
Liver Inflammation/Hepatitis, Liver Steatosis	steatohepatitis	steatohepatitis	3.00E-01					SCG5	1
Cardiac Damage	injury	injury of heart	3.07E-01					ATF4	1
Cardiac Hypertrophy	hypertrophy	hypertrophy of heart cells	3.09E-01					JUN,HBEGF	2
Cardiac Hypertrophy	hypertrophy	hypertrophy of cardiac muscle	3.12E-01					TCAP,HBEGF	2
Cardiac Inflammation	inflammation	inflammation of heart	3.13E-01					RELB	1
Cardiac Hypertrophy	ventricular hypertrophy	ventricular hypertrophy	3.15E-01					APOE,ATF3	2
Pulmonary Hypertension	pulmonary hypertensive arterial disease	pulmonary hypertensive arterial disease	3.32E-01					APOE	1
Glomerular Injury	glomerulosclerosis	glomerulosclerosis	3.32E-01					APOE,HBEGF	2
Liver Hypoplasia	hypoplasia	hypoplasia of liver	3.38E-01					ATF4	1
Cardiac Stenosis	stenosis	stenosis of aortic valve	3.44E-01					HBEGF	1
Congenital Heart Anomaly	congenital heart disease	congenital heart disease	3.49E-01					JUN,RARA,RFX3	3
Liver Regeneration	regeneration	regeneration of liver	3.56E-01					SMN1/SMN2	1
Congenital Heart Anomaly	double outlet right ventricle	double outlet right ventricle	3.67E-01					RARA	1
Renal Hypoplasia	hypoplasia	hypoplasia of kidney	3.67E-01					RARA	1
Cardiac Dilation	dilation	dilation of heart ventricle	3.73E-01					HBEGF	1
Cardiac Proliferation	proliferation	proliferation of cardiomyocytes	4.49E-01					RARA	1
Increased Levels of Alkaline Phosphatase	activation	increased activation of alkaline phosphatase	4.54E-01					HES1	1
Renal Necrosis/Cell Death	apoptosis	apoptosis of kidney cells	4.88E-01					DDIT3	1
Cardiac Dysfunction	dysfunction	dysfunction of heart	4.88E-01					APOE	1
Liver Hepatomegaly	hepatomegaly	hepatomegaly	5.15E-01					SCG5	1
Cardiac Arteriopathy	coronary artery disease	coronary artery disease	5.40E-01					FOS,APOE,CD55	3
Renal Necrosis/Cell Death	cell death	cell death of kidney cell lines	5.58E-01					FOS,DDIT3,RASSF1	3
Cardiac Infarction	myocardial infarction	myocardial infarction	5.80E-01					APOE,CD55	2
Cardiac Hypertrophy	hypertrophy	hypertrophy of cardiomyocytes	5.85E-01					HBEGF	1
Renal Necrosis/Cell Death	apoptosis	apoptosis of kidney cell lines	1.00E00					FOS,DDIT3	2
Liver Cirrhosis	cirrhosis	cirrhosis of liver	1.00E00					RASSF1	1
