# Supplementary material for: Digoxin reveals a functional connection between HIV-1 integration preference and T-cell activation
Source: PLoS Pathog. 2017 Jul 20;13(7):e1006460. doi: 10.1371/journal.ppat.1006460 (PMC5519191; doi:10.1371/journal.ppat.1006460)
Supplement: S4 File — Genes down regulated > 4 fold by digoxin, as determined by RNAseq, were used to identify specific gene pathways by IPA. (XLS) [file ppat.1006460.s011.xls]

## Sheet: Sheet0
© 2000-2015 QIAGEN. All rights reserved.
Analysis Details for My Projects->KVJ_LMCB->DiffListFC4down - 2015-06-25 05:14 PM
Workspace	My Projects
Project	KVJ_LMCB
Analysis	DiffListFC4down - 2015-06-25 05:14 PM
Date	Thu Jun 25 09:14:56 PDT 2015
Analysis ID	11803905
Analysis Settings
Cutoff before duplicate resolution	true
Reference set	Ingenuity Knowledge Base (Genes Only)
Relationship to include	Direct and Indirect
Includes Endogenous Chemicals	Yes
Optional Analyses
Filter Summary
Consider only molecules and/or relationships where
(species = Mouse OR Rat OR Human) AND
(confidence = Experimentally Observed)
Networks for My Projects->KVJ_LMCB->DiffListFC4down - 2015-06-25 05:14 PM
ID	Analysis	Molecules in Network	Score	Focus Molecules	Top Diseases and Functions
1	DiffListFC4down - 2015-06-25 05:14 PM	ALDOC,APOBEC3G,BST2,CD38,CDKN1C,CHST12,CKAP4,EDARADD,EMID1,FAM162A,Focal adhesion kinase,GALK1,GBE1,IFN Beta,IL12 (complex),IL32,ISG20,Iga,Interferon alpha,LGALS3BP,LGMN,LSP1,NFkB (complex),NLRC5,NLRX1,P4HA1,PDLIM1,PFKL,PFKP,PLAC8,RHOC,SELL,SEMA4A,SLC16A3,TMEM97	46	29	Carbohydrate Metabolism, Small Molecule Biochemistry, Post-Translational Modification
2	DiffListFC4down - 2015-06-25 05:14 PM	ABCG1,ARSA,BCR (complex),CD1C,CD1D,CD4,CD40LG,CD5,ERK1/2,FAIM3,FLI1,GPR56,GRASP,IGLL1/IGLL5,IgG,IgG1,Igg3,Igm,Immunoglobulin,LAMP3,LGALS1,MFGE8,NFATC4,PDK1,PFKFB4,PSMB10,RAB4B,RAG2,Ras,ST6GAL1,SYK,TBC1D10C,TNFRSF14,TRAF5,TSHR	41	27	Cellular Development, Cellular Growth and Proliferation, Hematological System Development and Function
3	DiffListFC4down - 2015-06-25 05:14 PM	ABLIM1,ACAT2,ACLY,ACSS2,ALOX5AP,AMPK,Akt,B9D1,CAST,CCR8,CEBPE,COTL1,Calmodulin,Collagen type I,DHCR7,F Actin,FADS1,FADS2,FDFT1,FDPS,GSN,HK2,HMGCS1,INSIG1,LIME1,LSS,MTORC1,PCYT2,RGS10,SCD,TCR,TM7SF2,UCP2,UNC13D,VLDL-cholesterol	41	27	Lipid Metabolism, Small Molecule Biochemistry, Vitamin and Mineral Metabolism
4	DiffListFC4down - 2015-06-25 05:14 PM	26s Proteasome,ALDH1A2,ANXA2,Actin,BNIP3,CD3,CD48,CD52,Cg,Creb,DPYSL2,EPHX2,ERK,ETV5,GFRA1,GPI,IDH2,IMPDH2,LPAR5,MAL,Mek,NDRG1,P38 MAPK,PCED1A,PGK1,PI3K (complex),RPL12,S100A10,SIPA1,SORL1,TCF7,TK1,VIM,estrogen receptor,p85 (pik3r)	34	24	Neurological Disease, Skeletal and Muscular Disorders, Cancer
5	DiffListFC4down - 2015-06-25 05:14 PM	15-LOX,ABCA2,ACOX1,AIG1,BTNL2,Bhlhe41,CCL26,CD1A,CD1B,CD1C,CD1E,CYSLTR1,EMB,FAM162A,FAM213A,GIMAP1-GIMAP5,GPR84,Havcr1,IL13,IL4,LHPP,LOC290071,LTA4H,LTB4R2,MMP14,NFATC2IP,NRBP2,PIGP,RAB33A,SERPINB4,SIRT7,SPON2,SYNGR2,TIMD4,Zfp35	17	15	Antigen Presentation, Lipid Metabolism, Small Molecule Biochemistry
6	DiffListFC4down - 2015-06-25 05:14 PM	ACSL3,AHCY,ARPC1B,ASL,C2,C9,CALU,CARHSP1,CDHR1,CTBP1-AS2,DBI,DUT,ECH1,EFEMP2,ETHE1,FBLN2,GATM,GSTM1,GSTM2,HACD4,Hmgn2 (includes others),ME2,MVD,MYOF,NREP,PDLIM2,PHLDA3,PPARA,SARDH,SLC5A3,TGFBR2,TP53,ZNF365,miR-19b-3p (and other miRNAs w/seed GUGCAAA),miR-378a-3p (and other miRNAs w/seed CUGGACU)	16	14	Small Molecule Biochemistry, Cellular Compromise, Cancer
7	DiffListFC4down - 2015-06-25 05:14 PM	ACPP,ADORA3,AIF1L,BCL2L2,BTN3A1,CACNB3,CLIC5,CMPK2,Cma2/Mcpt9,EVL,FLNB,GAA,GBP3,GNG2,GPR146,HAVCR2,HIP1,IFITM1,IFNG,IFNGR2,LGALS9,MAP3K8,MYO1C,P2RY1,PAX6,PLEKHB1,RAB43,RBM12B,RCSD1,SH2D1B,SH3D21,SLAMF6,SLFN12L,STK17B,TAPBPL	14	13	Cardiac Arteriopathy, Cardiovascular Disease, Organismal Injury and Abnormalities
8	DiffListFC4down - 2015-06-25 05:14 PM	ACSS1,ATAD5,BABAM1,BLM,BRCA1,BRCC3,BRD4,BRE,BTN3A2,C17orf70,CCNE1,CDC45,CDK18,CTSF,DCTPP1,DNPH1,FAM175A,FAM175B,GPSM2,GSTA4,IMPA2,LIMK1,MYC,NUPR1,POLH,RBMS1,RMI1,RMI2,SMS,SPC24,SPIDR,SRM,STK38,USP36,XRCC2	14	13	Cell Cycle, Cellular Assembly and Organization, DNA Replication, Recombination, and Repair
9	DiffListFC4down - 2015-06-25 05:14 PM	ACY1,ANKS4B,AOC3,APBA2,APP,BACE2,CAV1,CDHR2,COL27A1,CTNNB1,FUK,FUT10,FUT11,FUT3,FUT5,FUT6,GMDS,GPR137B,HNF1A,HNF4A,HSD17B2,MDFI,NAT8,OGDH,PCBD1,PTCRA,PTDSS1,QPCT,RAB37,SHOX2,SLC22A18,SLC25A1,ST6GALNAC4,TAX1BP3,UGT1A9 (includes others)	12	12	Post-Translational Modification, Cardiovascular System Development and Function, Cell-To-Cell Signaling and Interaction
10	DiffListFC4down - 2015-06-25 05:14 PM	ASB13,ASGR1,Alpha catenin,BCKDK,CASP8AP2,CD300LD,DNTT,EFEMP1,EMP2,ENO3,ERMAP,FADD,HDAC10,HNRNPA1,HNRNPA1L2,HNRNPH2,HOXA7,Histone h3,Hsp90,IGFBP2,Il1bos,Jnk,KSR2,MGMT,MTUS1,POLD4,RBMX,RDM1,RNA polymerase II,ROMO1,SPTA1,STEAP4,TNF,TNN,TUB	12	12	Cancer, Neurological Disease, Organismal Injury and Abnormalities
11	DiffListFC4down - 2015-06-25 05:14 PM	ACP6,BCAT2,BDNF,CAMKK2,CHCHD10,Cyp2j5,DDX54,DECR1,ENTPD7,ERBB2,ESR1,FOLR1,GIMAP1,GSTZ1,INSL3,KCNIP2,LEP,LOC391322,MACROD1,MED1,MPHOSPH9,NDUFAF3,PDE8A,PHYH,PLSCR3,PON3,PPM1H,RAB44,SLC13A2,SORD,ST3GAL6,TET2,UQCR10,ZFP36,ZNF703	12	12	Cellular Movement, Embryonic Development, Gastrointestinal Disease
12	DiffListFC4down - 2015-06-25 05:14 PM	ACAA1,CRAT,CREB3L4,CREM,DLD,GCNT1,GLTSCR2,GNA15,IDH3A,IL2,IL6,LGALS4,MST1,NDFIP1,NFKBID,NLRC3,NUDT18,OGDHL,PDHA1,PILRB,PPARD,PTEN,Ptk,RASGRP4,RIPK2,SERINC2,SH2D3C,SLC22A3,SLC27A1,SLC2A6,SLC35C2,SPATA20,SPP1,TNFRSF6B,WWP2	12	12	Cell-To-Cell Signaling and Interaction, Hematological System Development and Function, Immune Cell Trafficking
13	DiffListFC4down - 2015-06-25 05:14 PM	AK4,ARNT2,BANK1,C9orf9,CAPG,CD7,CEBPA,CIB2,CLOCK,CRADD,CYFIP1,EIF4A,EIF4A1,EIF4E,EIF4EBP3,EIF4G1,EP300,GCSAM,GIMAP4,GIMAP7,HIF1A,LIPE,MARK4,MIF4GD,MKNK2,MT-CO3,MT-ND1,PLOD2,PNKP,PNMA2,POLG,RAC2,ST3GAL5,TKT,TNFAIP1	12	12	Gene Expression, Metabolic Disease, Neurological Disease
14	DiffListFC4down - 2015-06-25 05:14 PM	ADD2,ATP5A1,BTBD11,CD1B,COL7A1,CRABP2,CSF2RA,Ctf2,DBNL,DDT,DIO3,DLG4,FER,GAS2,Gm-csf,HBA1/HBA2,HLA-C,IRS1,JAK1,JAKMIP1,KCNJ10,LAMA4,LAMP3,MAPK1,NAT6,NRN1,PAQR6,PPAP2B,PTPRZ1,QKI,SFRP2,SH2B1,SYCE2,Sos,TRIM34	11	11	Organ Morphology, Cancer, Hematological Disease
15	DiffListFC4down - 2015-06-25 05:14 PM	ABLIM,ARPC1A,DUSP3,DYRK3,ETNPPL,FSH,G6PC3,GIMAP2,GNLY,GPC2,GSC,GSTP1,HAPLN3,HENMT1,HTT,LOC81691,Lh,MAP4K4,MPI,MSMO1,MT3,NT5M,PALM,PLIN3,POP5,PPFIA4,PRKX,SEPHS1,SMARCA4,ST3GAL2,TLK1,TRIB1,TTYH3,UTP14C,miR-122-5p (miRNAs w/seed GGAGUGU)	11	11	Small Molecule Biochemistry, Cellular Growth and Proliferation, Nervous System Development and Function
16	DiffListFC4down - 2015-06-25 05:14 PM	ASCL2,C16orf62,CCDC93,CNN3,COMMD1,CST3,CTSD,DHX58,FAH,GALNT12,GPNMB,HAUS4,IL12 (family),KMT2D,MAFG,MARVELD1,MINOS1-NBL1/NBL1,MUTYH,Meg3,N4BP1,NT5DC1,PARP14,PDPN,PKC alpha/beta,PRL,PTPN18,RAB38,RAB7B,REL,SHISA5,SLC29A2,TCEAL1,TP73,TTLL1,XAF1	11	11	Cancer, Organismal Injury and Abnormalities, Organismal Development
17	DiffListFC4down - 2015-06-25 05:14 PM	AIMP1,ASS1,ATP1A1,CRTAP,CYB561,DAK,EPRS,FAIM3,FXYD2,Ferritin,GRB2,HDDC3,HNRNPM,HPCAL1,IFIH1,LARS,LAX1,LGALS9B,LGALS9C,MARS,Muc1,NIPSNAP1,PCP4,QARS,RARS,RPL10,RPL18,SH3PXD2A,SKAP2,SLC7A1,SOD1,SOX11,SYVN1,TNF,YPEL1	11	11	Gastrointestinal Disease, Organismal Injury and Abnormalities, Cell-To-Cell Signaling and Interaction
18	DiffListFC4down - 2015-06-25 05:14 PM	ACHE,APEH	1	1	Cell-To-Cell Signaling and Interaction, Cellular Development, Cellular Function and Maintenance
19	DiffListFC4down - 2015-06-25 05:14 PM	PHF7,ZBTB46	1	1	Cell Morphology, Inflammatory Response, Cancer
20	DiffListFC4down - 2015-06-25 05:14 PM	ACSF3,FBXL18	1	1	Developmental Disorder, Hereditary Disorder, Metabolic Disease
21	DiffListFC4down - 2015-06-25 05:14 PM	EPB41,GYPC	1	1	Cellular Assembly and Organization, Connective Tissue Disorders, Hematological Disease
22	DiffListFC4down - 2015-06-25 05:14 PM	RRBP1,collagen	1	1	Cellular Assembly and Organization, Cardiovascular Disease, Neurological Disease
23	DiffListFC4down - 2015-06-25 05:14 PM	ARRDC1,TSG101,WWP1	1	1	Cell Morphology, Infectious Disease, Cancer
Diseases and Bio Functions for My Projects->KVJ_LMCB->DiffListFC4down - 2015-06-25 05:14 PM
Categories	Functions	Diseases or Functions Annotation	p-Value	Predicted Activation State	Activation z-score	Notes	Bias-corrected z-score	Molecules	# Molecules
Antigen Presentation, Lipid Metabolism, Small Molecule Biochemistry	presentation	presentation of lipid	9.10E-10					CD1D,CD1A,CD1B,CD1E,CD1C	5
Antigen Presentation, Lipid Metabolism, Small Molecule Biochemistry	presentation	presentation of glycolipid	5.89E-08					CD1D,CD1A,CD1B,CD1C	4
Antigen Presentation, Inflammatory Response	antigen presentation	antigen presentation	1.74E-07					CD1D,CD40LG,CD1A,SYK,RAB33A,CD1B,CD1E,SEMA4A,CD1C,CTSF	10
Hereditary Disorder, Metabolic Disease, Neurological Disease, Organismal Injury and Abnormalities, Renal and Urological Disease	D-2-hydroxyglutaric aciduria	D-2-hydroxyglutaric aciduria	3.80E-06					SLC25A1,IDH2,D2HGDH	3
Lipid Metabolism, Small Molecule Biochemistry	synthesis	synthesis of fatty acid	9.79E-06					LTA4H,SCD,CD40LG,COTL1,INSIG1,CD4,EPHX2,ALOX5AP,VIM,ACLY,ACSF3,LIMK1,SYK,ACSS2,HACD4,FADS2,FADS1	17
Lipid Metabolism, Small Molecule Biochemistry, Vitamin and Mineral Metabolism	synthesis	synthesis of sterol	1.65E-05					FDPS,FDFT1,SCD,DHCR7,ACAT2,INSIG1,LSS,ABCG1	8
Cancer, Organismal Injury and Abnormalities	malignant solid tumor	malignant solid tumor	3.50E-05					DPYSL2,LTA4H,ST6GAL1,SELL,ACAT2,ARRDC1,PALM,ATHL1,SLC8B1,QARS,BTBD11,LGALS9C,CD1D,UPK3BL,ASB13,GNA15,EVL,EIF4EBP3,BTN3A1,TMEM97,ALDOC,LHPP,RAB33A,GYPC,MSMO1,ANXA2,LINC00173,CD52,FUT11,GALK1,SYK,PCYOX1L,FADS2,RPL10,TCEA2,FAM213A,GLB1L3,MYO7B,APBA2,HENMT1,DRAXIN,CHCHD10,KCNIP2,RHPN1,C9,IGLL1/IGLL5,LGALS9,DNTT,CRAT,GPC2,CKAP4,MFGE8,POLD4,TM7SF2,G6PC3,LAMP3,ABHD14B,TTC31,CD38,C16orf62,UCP2,RHOC,ZNF10…	269
Lipid Metabolism, Small Molecule Biochemistry	synthesis	synthesis of lipid	3.82E-05					MVD,LTA4H,SCD,CD40LG,ACAT2,INSIG1,EPHX2,CD4,ABCG1,LIMK1,FDFT1,DHCR7,PCYT2,ACSS2,LSS,COTL1,VIM,ALOX5AP,ACLY,ACSF3,IGFBP2,SERINC2,FDPS,SYK,ALDH1A2,HACD4,FADS2,PIGP,FADS1	29
Carbohydrate Metabolism	phosphorylation	phosphorylation of carbohydrate	4.58E-05					HK2,PFKFB4,GALK1,PFKL,PFKP,DAK	6
Metabolic Disease	amyloidosis	amyloidosis	7.04E-05					DPYSL2,SORL1,SCD,CD40LG,ABCA2,C9,MFGE8,FDFT1,DHCR7,LGMN,CST3,PTDSS1,CD38,LSS,CAST,PDK1,MACROD1,VIM,NFATC4,CHI3L2,GSN,ACLY,IGFBP2,FDPS,HNRNPA1,LGALS1	26
Carbohydrate Metabolism	metabolism	metabolism of fructose-1,6-diphosphate	7.33E-05					PFKL,PFKP,ALDOC	3
Cellular Function and Maintenance	function	function of leukocytes	7.52E-05					ST6GAL1,CD40LG,SELL,UCP2,IMPDH2,PSMB10,CD4,GSN,NLRX1,TNFRSF14,G6PC3,CEBPE,NLRC5,LGMN,SYK,LSP1,RAG2,SEMA4A,GIMAP4,MYO1G,PLAC8,TBC1D10C,FAIM3,LGALS1	24
Cell-To-Cell Signaling and Interaction, Hematological System Development and Function, Immune Cell Trafficking, Inflammatory Response	activation	activation of leukocytes	9.86E-05					CD40LG,CD4,CD1E,CD1D,CST3,CD1A,NLRC3,CD38,GIMAP1-GIMAP5,TRAF5,SEMA4A,CD1C,TBC1D10C,UNC13D,NDRG1,IMPDH2,RAB33A,CD1B,CD48,ANXA2,CEBPE,CD5,LGALS3BP,SYK,LGALS1	25
Hematological Disease, Immunological Disease	granulocyte bactericidal activity	impaired granulocyte bactericidal activity	1.27E-04					SYK,G6PC3,FAIM3	3
Carbohydrate Metabolism, Molecular Transport, Small Molecule Biochemistry	quantity	quantity of glucose-6-phosphate	1.27E-04					HK2,GAA,G6PC3	3
Neurological Disease, Psychological Disorders	dementia	Dementia	1.44E-04					SORL1,DPYSL2,SCD,CD40LG,ABCA2,CHCHD10,C9,MFGE8,FDFT1,DHCR7,LGMN,CST3,PTDSS1,LSS,PDK1,MACROD1,POLG,VIM,NFATC4,CHI3L2,ACLY,IGFBP2,FDPS,HNRNPA1,LGALS1	25
Cell-To-Cell Signaling and Interaction, Hematological System Development and Function	activation	activation of blood cells	1.45E-04					CD40LG,CD4,CD1E,LIMK1,CD1D,CST3,CD1A,NLRC3,GIMAP1-GIMAP5,CD38,TRAF5,SEMA4A,CD1C,TBC1D10C,UNC13D,NDRG1,IMPDH2,RAB33A,CD1B,CD48,ANXA2,CEBPE,CD5,LGALS3BP,SYK,LGALS1	26
Infectious Disease	attachment	attachment of virus	2.01E-04					ANXA2,BST2,LGALS1	3
Hematological System Development and Function, Inflammatory Response, Tissue Morphology	quantity	quantity of peritoneal macrophages	2.01E-04					ST6GAL1,LSP1,RAG2	3
Lipid Metabolism, Small Molecule Biochemistry, Vitamin and Mineral Metabolism	synthesis	synthesis of cholesterol	2.13E-04					FDPS,FDFT1,DHCR7,INSIG1,LSS,ABCG1	6
Cell-To-Cell Signaling and Interaction, Hematological System Development and Function, Immune Cell Trafficking, Inflammatory Response	activation	activation of invariant natural killer T cells	2.44E-04					CD1D,CD4	2
Infectious Disease	attachment	attachment of HIV-1	2.44E-04					BST2,LGALS1	2
Lipid Metabolism, Molecular Transport, Small Molecule Biochemistry	concentration	concentration of 18:1(n-9) fatty acids	2.44E-04					SCD,ACLY	2
Cellular Assembly and Organization, Cellular Compromise, Cellular Function and Maintenance	destabilization	destabilization of astral microtubules	2.44E-04					DPYSL2,LIMK1	2
Cell-To-Cell Signaling and Interaction, Hematological System Development and Function, Immune Cell Trafficking, Inflammatory Response	activation	activation of lymphocytes	2.47E-04					UNC13D,CD40LG,IMPDH2,CD4,CD48,CD1B,CD1E,CD1D,CD1A,CD5,NLRC3,GIMAP1-GIMAP5,CD38,SEMA4A,TRAF5,CD1C,TBC1D10C,LGALS1	18
Cellular Function and Maintenance, Inflammatory Response	phagocytosis	phagocytosis	2.54E-04					UNC13D,UCP2,CD4,VIM,MFGE8,GSN,CEBPE,LIMK1,SYK,RAG2,CD38,TUB,MYO1G,FAIM3	14
Cellular Development, Hematopoiesis	maturation	maturation of mononuclear leukocytes	2.81E-04					SELL,CD4,GFRA1,RAG2,IGLL1/IGLL5,ABCG1,PDK1,PTCRA	8
Cell Morphology	abnormal morphology	abnormal morphology of leukocytes	2.96E-04					CD40LG,PSMB10,IMPDH2,CD4,IGLL1/IGLL5,CEBPE,GCNT1,CD5,SYK,RAG2,GIMAP1-GIMAP5,PTCRA,FAIM3	13
Cardiovascular Disease, Immunological Disease	Behcet's disease	Behcet's disease	2.97E-04					GIMAP2,GIMAP1,GIMAP4	3
Cell-To-Cell Signaling and Interaction, Cellular Compromise, Tumor Morphology	adhesion	adhesion of leukemia cells	2.97E-04					CD40LG,SELL,SYK	3
Carbohydrate Metabolism	metabolism	metabolism of carbohydrate	3.20E-04					PGK1,ST6GAL1,SCD,TKT,PFKL,CHST12,PFKP,SLC5A3,G6PC3,SERINC2,PPP1R3E,FUOM,GPI,HK2,GAA,GALK1,PCYT2,RGS10,TSHR,GBE1,IMPA2,CHST14,PIGP,ALDOC	24
Cancer, Organismal Injury and Abnormalities	cancer	Cancer	3.33E-04					DPYSL2,LTA4H,ST6GAL1,SELL,ACAT2,ARRDC1,PALM,ATHL1,SLC8B1,QARS,BTBD11,LGALS9C,CD1D,UPK3BL,ASB13,GNA15,EVL,EIF4EBP3,BTN3A1,TMEM97,ALDOC,LHPP,RAB33A,GYPC,MSMO1,ANXA2,LINC00173,CD52,FUT11,GALK1,SYK,PCYOX1L,FADS2,RPL10,TCEA2,FAM213A,GLB1L3,MYO7B,APBA2,HENMT1,DRAXIN,CHCHD10,KCNIP2,RHPN1,C9,IGLL1/IGLL5,LGALS9,DNTT,CRAT,GPC2,CKAP4,MFGE8,POLD4,TM7SF2,G6PC3,LAMP3,ABHD14B,GLTSCR2,TTC31,CD38,C16orf62,UCP2,RH…	273
Cell-To-Cell Signaling and Interaction, Cellular Function and Maintenance, Inflammatory Response	phagocytosis	phagocytosis of cells	3.54E-04					UNC13D,UCP2,CD4,VIM,MFGE8,GSN,CEBPE,LIMK1,SYK,CD38,TUB,MYO1G,FAIM3	13
Cell Death and Survival	cell death	cell death of peripheral blood leukocytes	4.12E-04					CD40LG,RAG2,GIMAP1-GIMAP5,GIMAP4	4
Cell Death and Survival	necrosis	necrosis	4.18E-04					ST6GAL1,SELL,CD40LG,TTLL1,CD4,EPHX2,IL32,ETHE1,NRN1,MIF4GD,ABCG1,GSTZ1,BNIP3,FDFT1,CD1D,LGMN,RGS10,CCR8,GIMAP1-GIMAP5,TRAF5,CAST,BCKDK,PTCRA,S100A10,CDKN1C,NDRG1,PLSCR3,ANXA2,NLRX1,GSN,IGFBP2,HNRNPA1,CD5,GCNT1,SYK,ALDH1A2,RPL10,TCF7,SCD,VASH2,DRAXIN,PSMB10,LGALS9,MFGE8,HK2,CST3,GFRA1,RAG2,CD38,PDK1,GIMAP4,FLI1,PLAC8,FAM162A,TK1,GSTM1,CDC45,UCP2,RHOC,MGMT,CD48,VIM,NFATC4,TNFRSF14,FAH,FDPS,GPI,MUTY…	76
Cancer, Organismal Injury and Abnormalities	angiogenesis	angiogenesis of malignant tumor	4.20E-04					GPR56,CST3,LGALS1	3
Lipid Metabolism, Small Molecule Biochemistry	metabolism	fatty acid metabolism	4.28E-04					ATP8B3,LTA4H,SCD,CD40LG,INSIG1,COTL1,CD4,EPHX2,MSMO1,ALOX5AP,VIM,CRAT,ABCG1,ACLY,GSN,ACSF3,LIMK1,SYK,ACSS2,FADS2,HACD4,FADS1	22
Cell-To-Cell Signaling and Interaction, Hematological System Development and Function	response	response of lymphocytes	4.29E-04					CD1D,CD40LG,UCP2,PSMB10,CD4,SIPA1,CD48,LGALS9,SEMA4A	9
Lymphoid Tissue Structure and Development, Organ Morphology	abnormal morphology	abnormal morphology of lymphoid organ	4.39E-04					SELL,CD40LG,CD4,MFGE8,GCSAM,IGFBP2,CEBPE,NLRC5,LGMN,GCNT1,RAG2,SIPA1,FADS2,GIMAP1-GIMAP5,EFEMP1,FLI1,PTCRA,TK1	18
Cellular Development, Cellular Growth and Proliferation, Hematological System Development and Function	proliferation	proliferation of lymphocytes	4.39E-04					ST6GAL1,CD40LG,SELL,PSMB10,CD4,IGLL1/IGLL5,LGALS9,ABCG1,CD1D,RAG2,CD38,BTN3A1,TRAF5,FLI1,PDK1,PTCRA,TBC1D10C,IMPDH2,CD48,IGFBP2,TNFRSF14,GCNT1,CD5,SYK,TCF7,ISG20,LGALS1	27
Metabolic Disease, Neurological Disease, Psychological Disorders	Alzheimer's disease	Alzheimer's disease	4.94E-04					DPYSL2,SORL1,SCD,CD40LG,ABCA2,MACROD1,C9,VIM,MFGE8,CHI3L2,NFATC4,ACLY,IGFBP2,FDPS,FDFT1,DHCR7,LGMN,HNRNPA1,CST3,PTDSS1,LSS,PDK1,LGALS1	23
Lipid Metabolism, Small Molecule Biochemistry	synthesis	synthesis of eicosanoid	4.95E-04					LTA4H,CD40LG,COTL1,SYK,EPHX2,CD4,FADS2,ALOX5AP,VIM,LIMK1,FADS1	11
Metabolic Disease, Organismal Injury and Abnormalities, Renal and Urological Disease	aciduria	aciduria	5.33E-04					GSTZ1,SLC25A1,IDH2,D2HGDH,ACSF3,FAH	6
Lymphoid Tissue Structure and Development	morphology	morphology of lymphatic system component	6.02E-04					SELL,CD40LG,CD4,MFGE8,GCSAM,IGFBP2,CEBPE,NLRC5,LGMN,GCNT1,SYK,RAG2,SIPA1,FADS2,GIMAP1-GIMAP5,EFEMP1,FLI1,PTCRA,TK1	19
Carbohydrate Metabolism	metabolism	metabolism of monosaccharide	6.08E-04					GPI,FUOM,HK2,GALK1,PFKL,PFKP,G6PC3,ALDOC	8
Cellular Function and Maintenance, Hematological System Development and Function	function	function of myeloid cells	6.31E-04					ST6GAL1,SELL,LGMN,UCP2,SYK,RAG2,GSN,NLRX1,PLAC8,G6PC3,CEBPE,FAIM3	12
Cancer, Organismal Injury and Abnormalities	Ewing's sarcoma	Ewing's sarcoma	6.66E-04					FDPS,FDFT1,IMPDH2,LGALS3BP,FLI1	5
Cell-To-Cell Signaling and Interaction, Cellular Compromise, Tumor Morphology	adhesion	adhesion of chronic lymphocytic leukemia cells	7.25E-04					CD40LG,SYK	2
Cancer, Endocrine System Disorders, Gastrointestinal Disease, Organismal Injury and Abnormalities	angiogenesis	angiogenesis of pancreatic carcinoma	7.25E-04					CST3,LGALS1	2
Lipid Metabolism, Small Molecule Biochemistry	conversion	conversion of leukotriene A4	7.25E-04					LTA4H,ALOX5AP	2
Cancer, Respiratory Disease	malignant pleural effusion	malignant pleural effusion	7.25E-04					FDPS,FDFT1	2
Organismal Injury and Abnormalities, Renal and Urological Disease	renal osteodystrophy	renal osteodystrophy	7.25E-04					FDPS,FDFT1	2
Organismal Injury and Abnormalities, Renal and Urological Disease	minimal change nephrotic syndrome	minimal change nephrotic syndrome	7.52E-04					IMPDH2,CST3,PDLIM1	3
Immunological Disease	hypersensitive reaction	hypersensitive reaction	7.55E-04					DPYSL2,LTA4H,SELL,CD4,ALOX5AP,GSN,CD1D,LGMN,GNA15,CD1A,CST3,GCNT1,LGALS3BP,SYK,RAG2,FADS2,SEMA4A,IFITM1,LGALS1	19
Cellular Development, Hematological System Development and Function, Hematopoiesis, Humoral Immune Response	differentiation	differentiation of B lymphocytes	7.57E-04					CD40LG,GCNT1,SYK,RAG2,IGLL1/IGLL5,TSHR,CD38,GIMAP1,FLI1,TK1,LGALS1	11
Cell-To-Cell Signaling and Interaction	activation	activation of cells	8.06E-04					CD40LG,CD4,IL32,CD1E,LIMK1,CD1D,CD1A,CST3,NLRC3,GIMAP1-GIMAP5,CD38,TRAF5,SEMA4A,CAST,CD1C,TBC1D10C,UNC13D,NDRG1,IMPDH2,RAB33A,POLG,CD1B,CD48,VIM,ANXA2,CEBPE,CD5,LGALS3BP,SYK,LGALS1	30
Metabolic Disease, Organismal Injury and Abnormalities, Renal and Urological Disease	organic aciduria	organic aciduria	8.15E-04					GSTZ1,SLC25A1,IDH2,D2HGDH,ACSF3	5
Neurological Disease	movement disorder	Movement Disorders	8.32E-04					SORL1,SCD,APBA2,ABCA2,KCNIP2,ENO3,EPHX2,C9,ETHE1,PAQR6,CTSF,LIMK1,FDFT1,DHCR7,GAA,PHYH,CD38,BTN3A1,PDK1,S100A10,PGK1,CDKN1C,NDRG1,BAHCC1,POLG,GYPC,SERGEF,VIM,ANXA2,ARSA,AIG1,FDPS,P4HA1,GPI,DBNL,PDLIM1,NREP,ETV5	38
Cellular Function and Maintenance, Hematological System Development and Function	function	function of granulocytes	8.83E-04					ST6GAL1,SYK,NLRX1,PLAC8,G6PC3,CEBPE,FAIM3	7
Connective Tissue Disorders, Developmental Disorder, Metabolic Disease, Skeletal and Muscular Disorders	Paget's disease of bone	Paget's disease of bone	9.67E-04					FDPS,FDFT1,HNRNPA1	3
Cell-To-Cell Signaling and Interaction	binding	binding of cells	1.00E-03					SORL1,ATP8B3,ST6GAL1,SELL,CD40LG,CD4,CD48,ANXA2,CKAP4,MFGE8,ARSA,GSN,GCNT1,SYK,GFRA1,LGALS3BP,LSP1,CD38,S100A10	19
Lipid Metabolism, Molecular Transport, Small Molecule Biochemistry	abnormal quantity	abnormal quantity of lipid	1.01E-03					SCD,DHCR7,ABCA2,EPHX2,CD4,PHYH,PLSCR3,PTDSS1,ALOX5AP	9
Cellular Compromise	depletion	depletion of T lymphocytes	1.03E-03					CD1D,SELL,CD4,CD38	4
Cellular Development, Hematological System Development and Function, Hematopoiesis	maturation	maturation of lymphocytes	1.05E-03					SELL,CD4,RAG2,IGLL1/IGLL5,ABCG1,PDK1,PTCRA	7
Cell Morphology, Cellular Assembly and Organization, Cellular Development, Cellular Growth and Proliferation, Nervous System Development and Function, Tissue Development	outgrowth	outgrowth of axons	1.05E-03					DPYSL2,RIMS3,RAB33A,NRN1,VIM,NFATC4,LIMK1	7
Post-Translational Modification	dephosphorylation	dephosphorylation of protein	1.12E-03					PPP1R3E,PFKFB4,EPHX2,ACP6,PPM1H,NT5M,PTPN18,IMPA2,PFKL,G6PC3	10
Hematological System Development and Function, Tissue Morphology	abnormal quantity	abnormal quantity of lymphocytes	1.14E-03					SELL,IMPDH2,SYK,CD4,IGLL1/IGLL5,GIMAP1-GIMAP5	6
Cardiovascular Disease, Neurological Disease, Organismal Injury and Abnormalities	ischemic injury	ischemic injury of brain	1.17E-03					CD1D,UCP2,CST3,GSN	4
Cellular Development, Cellular Growth and Proliferation, Hematological System Development and Function	proliferation	proliferation of T lymphocytes	1.35E-03					SELL,CD40LG,PSMB10,IMPDH2,CD4,CD48,LGALS9,ABCG1,TNFRSF14,IGFBP2,CD1D,CD5,GCNT1,SYK,RAG2,CD38,BTN3A1,TRAF5,TCF7,ISG20,TBC1D10C,LGALS1	22
Cell Morphology, Hematopoiesis, Humoral Immune Response	abnormal morphology	abnormal morphology of late pro-B lymphocyte	1.43E-03					SYK,IGLL1/IGLL5	2
Cell Cycle	S phase	arrest in S phase of T lymphocytes	1.43E-03					TNFRSF14,LGALS1	2
Cell Death and Survival, Connective Tissue Disorders, Skeletal and Muscular Disorders	avascular necrosis of the head of femur	avascular necrosis of the head of femur	1.43E-03					FDPS,FDFT1	2
Connective Tissue Disorders, Organismal Injury and Abnormalities, Skeletal and Muscular Disorders	bone pain	bone pain	1.43E-03					FDPS,FDFT1	2
Lipid Metabolism, Molecular Transport, Small Molecule Biochemistry	movement	movement of cholesterol	1.43E-03					VIM,ABCG1	2
Cancer, Hematological Disease, Immunological Disease, Organismal Injury and Abnormalities	pro T-cell acute lymphoblastic leukemia	pro T-cell acute lymphoblastic leukemia	1.43E-03					CD1A,CD4	2
Hematological System Development and Function, Hematopoiesis, Humoral Immune Response, Tissue Morphology	quantity	quantity of pre-B1 lymphocytes	1.43E-03					RAG2,IGLL1/IGLL5	2
Cellular Development, Hematopoiesis	maturation	maturation of leukocytes	1.46E-03					CD40LG,SELL,CD4,GFRA1,RAG2,IGLL1/IGLL5,ABCG1,PDK1,PTCRA,CEBPE	10
Lipid Metabolism, Small Molecule Biochemistry	conversion	conversion of fatty acid	1.50E-03					LTA4H,ACSS2,ALOX5AP,FADS1	4
Cellular Development, Cellular Growth and Proliferation	proliferation	proliferation of blood cells	1.55E-03					ST6GAL1,CD40LG,SELL,PSMB10,CD4,IGLL1/IGLL5,LGALS9,ABCG1,CD1D,RAG2,CD38,BTN3A1,TRAF5,FLI1,PDK1,PTCRA,TBC1D10C,CDKN1C,IMPDH2,CD48,IGFBP2,TNFRSF14,GCNT1,CD5,SYK,TCF7,ISG20,LGALS1	28
Cellular Function and Maintenance, Hematological System Development and Function	function	function of neutrophils	1.60E-03					ST6GAL1,SYK,NLRX1,PLAC8,G6PC3,CEBPE	6
Immunological Disease	systemic autoimmune syndrome	systemic autoimmune syndrome	1.65E-03					SORL1,ST6GAL1,SCD,SELL,CD40LG,CD4,EPHX2,ST6GALNAC4,ABCG1,CD1D,RCSD1,CD1A,CST3,GAA,RAG2,CCR8,GIMAP2,CD38,BTN3A1,GIMAP4,BTN3A2,S100A10,TBC1D10C,PGK1,UCP2,VIM,ALOX5AP,ACLY,GSN,FDPS,HNRNPA1,CD5,PPM1H,GIMAP1,FAIM3,LGALS1	36
Cellular Growth and Proliferation	proliferation	proliferation of cells	1.66E-03					DPYSL2,ST6GAL1,SELL,PALM,SLC8B1,CD1D,BNIP3,GNA15,BTN3A1,TRAF5,RIMS3,CDKN1C,NDRG1,RAB33A,ANXA2,CD5,SYK,FADS2,TCF7,IFITM1,APBA2,VASH2,PSMB10,IGLL1/IGLL5,LGALS9,MFGE8,POLD4,ABLIM1,LAMP3,TAX1BP3,GLTSCR2,HK2,CST3,RAG2,CD38,FLI1,PLAC8,GSTM1,CDC45,UCP2,IMPDH2,RHOC,MGMT,POLG,VIM,ACLY,FAH,CEBPE,GPI,SLC29A2,TSHR,SLC22A18,AK4,DNPH1,MVD,CD40LG,FXYD2,INSIG1,CD4,IL32,NRN1,ABCG1,LIMK1,FDFT1,GRASP,CAST,PTCRA,S10…	97
Ophthalmic Disease, Organismal Injury and Abnormalities	macular degeneration	macular degeneration	1.67E-03					CST3,C9,FBLN2,EFEMP1,EFEMP2	5
Lipid Metabolism, Small Molecule Biochemistry, Vitamin and Mineral Metabolism	homeostasis	homeostasis of cholesterol	1.70E-03					SCD,DHCR7,EPHX2,PLSCR3,ABCG1,TMEM97	6
Cell-To-Cell Signaling and Interaction, Hematological System Development and Function	response	T cell response	1.73E-03					CD1D,CD40LG,PSMB10,CD4,SIPA1,LGALS9,SEMA4A	7
Cell Death and Survival	cell death	cell death of blood cells	1.75E-03					ST6GAL1,CD40LG,MGMT,CD4,CD48,LGALS9,ABCG1,GSN,CD5,GCNT1,CST3,SYK,SLC29A2,RAG2,CCR8,GIMAP1-GIMAP5,CD38,TCF7,PDK1,GIMAP4,FLI1,PTCRA,FAIM3,LGALS1	24
Cellular Function and Maintenance, Hematological System Development and Function	function	function of T lymphocytes	1.77E-03					NLRC5,CD40LG,SELL,IMPDH2,PSMB10,CD4,RAG2,SEMA4A,MYO1G,GIMAP4,TNFRSF14,LGALS1	12
Inflammatory Response	immune response	immune response of cells	1.89E-03					UNC13D,CD40LG,UCP2,CD4,RAB33A,CD48,LGALS9,VIM,MFGE8,GSN,G6PC3,CEBPE,LIMK1,CD1D,SYK,TUB,CD38,SEMA4A,MYO1G,FAIM3	20
Cardiovascular Disease, Metabolic Disease	hypercholesterolemia	Hypercholesterolemia	2.12E-03					FDFT1,SCD,CD40LG,ACAT2,EPHX2	5
Hematological Disease, Immunological Disease, Infectious Disease	infection	infection of leukocytes	2.12E-03					CD40LG,CD4,LGALS9,ANXA2,TNFRSF14	5
Lipid Metabolism, Small Molecule Biochemistry, Vitamin and Mineral Metabolism	synthesis	synthesis of terpenoid	2.22E-03					FDPS,MVD,FDFT1,SCD,DHCR7,ACAT2,INSIG1,ALDH1A2,VIM,LSS,ABCG1,IGFBP2	12
Cell Morphology, Hematological System Development and Function	T cell clonal deletion	abnormal T cell clonal deletion	2.37E-03					CD40LG,CD5	2
Cellular Development, Cellular Growth and Proliferation, Hematological System Development and Function	frequency	frequency of natural killer cells	2.37E-03					ABCG1,TCF7	2
Cancer, Neurological Disease, Organismal Injury and Abnormalities	glioma	high grade glioma	2.37E-03					IDH2,EFEMP1	2
Hematological System Development and Function, Hematopoiesis, Humoral Immune Response, Tissue Morphology	quantity	quantity of pre-B2 lymphocytes	2.37E-03					RAG2,IGLL1/IGLL5	2
Cellular Function and Maintenance, Hematological System Development and Function	function	function of lymphocytes	2.43E-03					SELL,CD40LG,PSMB10,IMPDH2,CD4,TNFRSF14,NLRC5,LGMN,RAG2,SEMA4A,GIMAP4,MYO1G,TBC1D10C,LGALS1	14
Post-Translational Modification, Protein Synthesis	homotetramerization	homotetramerization of protein	2.46E-03					IMPDH2,PFKL,PFKP,TK1,ALDOC	5
Lipid Metabolism, Small Molecule Biochemistry	conversion	conversion of eicosanoid	2.60E-03					LTA4H,ALOX5AP,FADS1	3
Hematological System Development and Function, Humoral Immune Response, Tissue Morphology	quantity	quantity of B-2 lymphocytes	2.60E-03					RAG2,IGLL1/IGLL5,FAIM3	3
Organismal Injury and Abnormalities, Reproductive System Disease	adenomyosis	adenomyosis	2.64E-03					GPI,CDKN1C,LGMN,ANXA2,AIG1	5
Antimicrobial Response	clearance	clearance of virus	2.86E-03					CD1D,CD40LG,SELL,CD4	4
Cancer, Organismal Injury and Abnormalities	growth	growth of tumor	2.94E-03					VASH2,SELL,CD40LG,NDRG1,MGMT,MFGE8,ANXA2,ACLY,TAX1BP3,IGFBP2,GPR56,SLC16A3,CYFIP1,CD5,CST3,GFRA1,RAG2,CD38,EFEMP2,S100A10,LGALS1	21
Cell Death and Survival	cell death	cell death	2.99E-03					ST6GAL1,SELL,CD40LG,TTLL1,IL32,CD4,EPHX2,ETHE1,NRN1,MIF4GD,ABCG1,SLX1A/SLX1B,QARS,GSTZ1,BNIP3,FDFT1,CD1D,LGMN,RGS10,CCR8,GIMAP1-GIMAP5,CAST,TRAF5,BCKDK,PTCRA,ALDOC,S100A10,CDKN1C,NDRG1,PLSCR3,ANXA2,ARSA,NLRX1,GSN,IGFBP2,HNRNPA1,CD5,GCNT1,SYK,ALDH1A2,RPL10,TCF7,ETV5,SORL1,SCD,VASH2,DRAXIN,PSMB10,C9,CDHR1,LGALS9,MFGE8,HK2,CST3,GFRA1,RAG2,TUB,CD38,SEMA4A,PDK1,GIMAP4,FLI1,PLAC8,FAM162A,TK1,CDC45,GSTM…	89
Connective Tissue Disorders, Metabolic Disease, Skeletal and Muscular Disorders	metabolic bone disease	metabolic bone disease	3.05E-03					FDPS,FDFT1,HNRNPA1,CRTAP,CHST14	5
Cell Death and Survival	apoptosis	apoptosis of peripheral blood leukocytes	3.06E-03					CD40LG,RAG2,GIMAP1-GIMAP5	3
Connective Tissue Disorders, Developmental Disorder, Hereditary Disorder, Metabolic Disease, Skeletal and Muscular Disorders	osteogenesis imperfecta	osteogenesis imperfecta	3.06E-03					FDPS,FDFT1,CRTAP	3
Cell Morphology	abnormal morphology	abnormal morphology of lymphocytes	3.13E-03					CD40LG,CD5,PSMB10,SYK,CD4,RAG2,IGLL1/IGLL5,PTCRA,FAIM3	9
Hereditary Disorder, Neurological Disease, Psychological Disorders, Skeletal and Muscular Disorders	Huntington's disease	Huntington's Disease	3.23E-03					PGK1,SORL1,SCD,CDKN1C,NDRG1,KCNIP2,EPHX2,ENO3,C9,GYPC,SERGEF,AIG1,LIMK1,P4HA1,FDFT1,DHCR7,GPI,PDLIM1,CD38,BTN3A1,NREP,ETV5	22
Cellular Assembly and Organization, Cellular Development, Cellular Growth and Proliferation, Nervous System Development and Function, Tissue Development	growth	growth of axons	3.24E-03					DPYSL2,RIMS3,GFRA1,RAB33A,NRN1,VIM,NFATC4,LIMK1	8
Cellular Movement, Hematological System Development and Function, Immune Cell Trafficking	cell movement	cell movement of myeloid cells	3.26E-03					SELL,CD40LG,NDRG1,CD4,CD48,LGALS9,ALOX5AP,GSN,G6PC3,CEBPE,LIMK1,GCNT1,SYK,LSP1,TSHR,SEMA4A,CAST,S100A10,LGALS1	19
Cancer, Organismal Injury and Abnormalities	angiogenesis	angiogenesis of tumor	3.42E-03					GPR56,NDRG1,CST3,ANXA2,FBLN2,LGALS1	6
Cellular Movement, Hematological System Development and Function, Immune Cell Trafficking, Inflammatory Response	cell movement	cell movement of phagocytes	3.44E-03					SELL,CD40LG,NDRG1,CD4,ALOX5AP,GSN,G6PC3,CEBPE,LIMK1,GCNT1,SYK,LSP1,TSHR,CCR8,CD38,CAST,SEMA4A,S100A10,LGALS1	19
Neurological Disease	neurological signs	neurological signs	3.48E-03					PGK1,SORL1,SCD,CDKN1C,NDRG1,KCNIP2,ENO3,EPHX2,C9,GYPC,SERGEF,AIG1,LIMK1,P4HA1,FDFT1,DHCR7,GPI,PDLIM1,CD38,BTN3A1,PDK1,NREP,S100A10,ETV5	24
Cellular Development, Hematological System Development and Function, Hematopoiesis	maturation	maturation of hematopoietic progenitor cells	3.49E-03					CD40LG,CD4,RAG2,IGLL1/IGLL5,PDK1	5
Lipid Metabolism, Small Molecule Biochemistry	synthesis	synthesis of leukotriene	3.49E-03					LTA4H,COTL1,SYK,CD4,ALOX5AP	5
Cell-To-Cell Signaling and Interaction, Connective Tissue Development and Function	adhesion	adhesion of bone marrow stromal cells	3.51E-03					ANXA2R,ANXA2	2
Cell Cycle	G2 phase	arrest in G2 phase of hepatoma cell lines	3.51E-03					GSTA4,ANXA2	2
Cellular Assembly and Organization	association	association of cellular membrane	3.51E-03					SCD,RRBP1	2
Hematological Disease	humoral hypercalcemia of malignancy	humoral hypercalcemia of malignancy	3.51E-03					FDPS,FDFT1	2
Carbohydrate Metabolism, Small Molecule Biochemistry	metabolism	metabolism of glucose-6-phosphate	3.51E-03					GPI,G6PC3	2
Cellular Assembly and Organization, Cellular Function and Maintenance, Hematological System Development and Function	release	release of alpha granules	3.51E-03					UNC13D,LGALS1	2
Infectious Disease	shedding	shedding of rotavirus	3.51E-03					CD4,RAG2	2
Cancer, Organismal Injury and Abnormalities	sarcoma	sarcoma	3.51E-03					IMPDH2,PFKL,LIMK1,FDPS,FDFT1,GALK1,GFRA1,LGALS3BP,RAG2,TSHR,SLC22A18,IDH2,FLI1,S100A10,TK1	15
Cardiovascular System Development and Function, Organismal Development, Tissue Morphology	density	density of microvessel	3.55E-03					GSTM1,EPHX2,GSN	3
Hematological Disease, Immunological Disease, Infectious Disease	infection	infection of T lymphocytes	3.55E-03					CD4,LGALS9,TNFRSF14	3
Hematological System Development and Function, Tissue Morphology	quantity	quantity of mononuclear leukocytes	3.58E-03					ST6GAL1,SELL,CD40LG,PSMB10,CD4,IGLL1/IGLL5,CD1D,LGMN,NLRC3,RAG2,SIPA1,GIMAP1-GIMAP5,CD38,FLI1,MYO1G,PTCRA,IMPDH2,CD48,CEBPE,NLRC5,GCNT1,CD5,SYK,LSP1,LGALS1,FAIM3	26
Neurological Disease	dyskinesia	dyskinesia	3.61E-03					PGK1,SORL1,SCD,CDKN1C,NDRG1,KCNIP2,ENO3,EPHX2,C9,GYPC,SERGEF,AIG1,LIMK1,P4HA1,FDFT1,DHCR7,GPI,PDLIM1,CD38,BTN3A1,NREP,S100A10,ETV5	23
Connective Tissue Disorders, Skeletal and Muscular Disorders	abnormal bone density	abnormal bone density	3.71E-03					FDPS,FDFT1,CD40LG,HNRNPA1,CRTAP,RGS10,TSHR,EFEMP1,GSN	9
Hematological System Development and Function, Tissue Morphology	quantity	quantity of leukocytes	3.84E-03					ST6GAL1,SELL,CD40LG,PSMB10,CD4,IGLL1/IGLL5,G6PC3,GSTZ1,CD1D,LGMN,NLRC3,RAG2,SIPA1,RGS10,GIMAP1-GIMAP5,CD38,FLI1,MYO1G,PLAC8,PTCRA,IMPDH2,CD48,GSN,CEBPE,NLRC5,CD5,GCNT1,SYK,LSP1,LGALS1,FAIM3	31
Cell-To-Cell Signaling and Interaction, Inflammatory Response	immune response	immune response of leukocytes	3.91E-03					CD1D,CD40LG,UCP2,SYK,CD48,LGALS9,CD38,MFGE8,SEMA4A,GSN,G6PC3,FAIM3	12
Neurological Disease	injury	injury of nervous system	3.98E-03					CD1D,CD40LG,UCP2,CST3,GSN	5
Developmental Disorder, Hereditary Disorder, Metabolic Disease	glycogen storage disease	glycogen storage disease	4.10E-03					GAA,ENO3,GBE1	3
Carbohydrate Metabolism, Small Molecule Biochemistry	metabolism	metabolism of polyols	4.10E-03					GALK1,IMPA2,SLC5A3	3
Ophthalmic Disease, Organismal Injury and Abnormalities	age-related macular degeneration	age-related macular degeneration	4.13E-03					CST3,C9,FBLN2,EFEMP2	4
Lymphoid Tissue Structure and Development, Organ Morphology, Organismal Development	abnormal morphology	abnormal morphology of spleen	4.22E-03					NLRC5,SELL,LGMN,SIPA1,RAG2,FADS2,GIMAP1-GIMAP5,MFGE8,EFEMP1,FLI1,IGFBP2,TK1	12
Neurological Disease, Psychological Disorders	disorder of basal ganglia	disorder of basal ganglia	4.23E-03					SORL1,SCD,KCNIP2,EPHX2,ENO3,C9,PAQR6,LIMK1,FDFT1,DHCR7,CD38,BTN3A1,S100A10,PGK1,CDKN1C,NDRG1,GYPC,SERGEF,VIM,ANXA2,AIG1,P4HA1,GPI,DBNL,PDLIM1,NREP,ETV5	27
Post-Translational Modification, Protein Synthesis	tetramerization	tetramerization of protein	4.24E-03					IMPDH2,ANXA2,PFKL,PFKP,TK1,ALDOC,S100A10	7
Hematological System Development and Function, Tissue Morphology	quantity	quantity of lymphocytes	4.26E-03					ST6GAL1,SELL,CD40LG,PSMB10,CD4,IGLL1/IGLL5,CD1D,LGMN,RAG2,SIPA1,CD38,GIMAP1-GIMAP5,FLI1,MYO1G,PTCRA,IMPDH2,CD48,CEBPE,NLRC5,GCNT1,CD5,SYK,LSP1,LGALS1,FAIM3	25
Cell Death and Survival	cell death	cell death of immune cells	4.28E-03					ST6GAL1,CD40LG,CD4,CD48,LGALS9,ABCG1,GSN,CD5,CST3,GCNT1,SYK,SLC29A2,RAG2,CCR8,GIMAP1-GIMAP5,CD38,TCF7,PDK1,GIMAP4,PTCRA,FAIM3,LGALS1	22
Organ Morphology, Organismal Injury and Abnormalities, Renal and Urological Disease	atrophy	atrophy of renal tubule	4.69E-03					CD1D,CD40LG,LGMN	3
Cell-To-Cell Signaling and Interaction, Inflammatory Response	immune response	immune response of antigen presenting cells	4.71E-03					CD40LG,UCP2,SYK,CD38,MFGE8,SEMA4A,GSN,G6PC3	8
Neurological Disease, Skeletal and Muscular Disorders	neuromuscular disease	neuromuscular disease	4.73E-03					SORL1,SCD,KCNIP2,EPHX2,ENO3,C9,PAQR6,LIMK1,FDFT1,DHCR7,CST3,CD38,BTN3A1,PGK1,CDKN1C,NDRG1,IMPDH2,GYPC,SERGEF,VIM,ANXA2,AIG1,CD52,P4HA1,GPI,HNRNPA1,DBNL,PDLIM1,NREP,ETV5	30
Cell Cycle	G2/M phase	G2/M phase of tumor cell lines	4.80E-03					NDRG1,GSTA4,MGMT,POLD4,LIMK1	5
Cancer, Neurological Disease, Organismal Injury and Abnormalities	anaplastic oligodendroglioma	anaplastic oligodendroglioma	4.87E-03					IDH2,IGFBP2	2
Dermatological Diseases and Conditions, Endocrine System Disorders, Hereditary Disorder, Immunological Disease	autoimmune polyendocrine syndrome type 1	autoimmune polyendocrine syndrome type 1	4.87E-03					SELL,CD5	2
Carbohydrate Metabolism, Small Molecule Biochemistry	metabolism	metabolism of myo-inositol	4.87E-03					IMPA2,SLC5A3	2
Cell Morphology, Hematological System Development and Function, Inflammatory Response	polarization	polarization of neutrophils	4.87E-03					LSP1,CAST	2
Lipid Metabolism, Small Molecule Biochemistry	synthesis	synthesis of 5-hydroxyeicosatetraenoic acid	4.87E-03					COTL1,ALOX5AP	2
Digestive System Development and Function, Hepatic System Development and Function, Organ Morphology	mass	mass of liver	5.21E-03					GSTZ1,FDFT1,LGMN,TKT,FADS2,EFEMP1,IGFBP2	7
Cell Death and Survival	killing	killing of natural killer cells	5.33E-03					CD1D,CD48,LGALS1	3
Connective Tissue Disorders, Developmental Disorder, Skeletal and Muscular Disorders	high bone mass disease	high bone mass disease	5.74E-03					FDPS,FDFT1,HNRNPA1,RGS10,GSN	5
Drug Metabolism, Protein Synthesis	metabolism	metabolism of glutathione	6.19E-03					GSTZ1,GSTM1,GSTA4,ETHE1	4
Cellular Function and Maintenance	engulfment	engulfment of cells	6.31E-03					UNC13D,UCP2,CD4,VIM,MFGE8,GSN,CEBPE,LIMK1,CIB2,SYK,CD38,TUB,MYO1G,FAIM3	14
Cell Morphology	morphology	morphology of leukocytes	6.31E-03					CD40LG,PSMB10,IMPDH2,CD4,IGLL1/IGLL5,ARSA,CEBPE,GCNT1,CD5,SYK,RAG2,GIMAP1-GIMAP5,PTCRA,FAIM3	14
Cell-To-Cell Signaling and Interaction, Hematological System Development and Function, Immune Cell Trafficking, Inflammatory Response	activation	activation of T lymphocytes	6.35E-03					UNC13D,CD1D,CD40LG,IMPDH2,NLRC3,CD4,CD48,GIMAP1-GIMAP5,CD38,SEMA4A,LGALS1,TBC1D10C	12
Cell Death and Survival	cell death	cell death of cytotoxic T cells	6.42E-03					CST3,LGALS9	2
Cell Death and Survival	cell death	cell death of peripheral T lymphocyte	6.42E-03					GIMAP1-GIMAP5,GIMAP4	2
Cancer, Hematological Disease, Organismal Injury and Abnormalities	leukemogenesis	delay in leukemogenesis	6.42E-03					RAG2,PTCRA	2
Developmental Disorder, Neurological Disease	dystrophy	dystrophy of neurites	6.42E-03					VIM,CAST	2
Carbohydrate Metabolism, Small Molecule Biochemistry	metabolism	metabolism of fructose-6-phosphate	6.42E-03					PFKL,PFKP	2
Cellular Movement, Nervous System Development and Function	migration	migration of neuronal progenitor cells	6.42E-03					GPR56,GSN	2
Developmental Disorder, Hereditary Disorder, Metabolic Disease	muscular-form glycogen storage disease	muscular-form glycogen storage disease	6.42E-03					ENO3,GBE1	2
Infectious Disease	viral entry	viral entry by HIV-1	6.42E-03					CD4,LIMK1	2
Cancer, Gastrointestinal Disease, Hepatic System Disease, Organismal Injury and Abnormalities	bile duct cancer	bile duct cancer	6.43E-03					PGK1,ACY1,VIM,ANXA2,IDH2	5
Inflammatory Response	antibody response	antibody response	6.65E-03					ST6GAL1,GPI,CD40LG,PSMB10,CD38,TRAF5,FLI1,BST2	8
Organ Morphology, Organismal Injury and Abnormalities, Renal and Urological Disease	atrophy of kidney	atrophy of kidney	6.67E-03					CD1D,CD40LG,LGMN,EFEMP1	4
Immunological Disease, Inflammatory Disease, Inflammatory Response, Organismal Injury and Abnormalities, Renal and Urological Disease	IgA nephropathy	IgA nephropathy	6.77E-03					IMPDH2,SYK,PDLIM1	3
Cellular Movement, Hematological System Development and Function, Immune Cell Trafficking	cell movement	cell movement of leukocytes	6.84E-03					DPYSL2,CD40LG,SELL,UCP2,NDRG1,CD4,CD48,LGALS9,ALOX5AP,GSN,G6PC3,CEBPE,LIMK1,CD1D,GCNT1,SYK,LSP1,TSHR,CCR8,CD38,CAST,SEMA4A,S100A10,LGALS1	24
Immunological Disease	delayed hypersensitive reaction	delayed hypersensitive reaction	6.84E-03					SELL,GNA15,GCNT1,LGALS3BP,RAG2,SEMA4A,IFITM1	7
Cardiovascular Disease	arteriosclerosis	arteriosclerosis	7.16E-03					SCD,CD40LG,ACAT2,IMPDH2,TKT,EPHX2,ALOX5AP,PLEKHB1,ABCG1,MFGE8,SCNN1D,CD1D,RCSD1,CST3,GAA,GBE1,TK1	17
Infectious Disease	infection	infection by Dengue virus 2	7.17E-03					CIB2,CD40LG,ARPC1B,ISG20	4
Cell Death and Survival	cell death	cell death of T lymphocytes	7.27E-03					CD5,CST3,CD4,RAG2,CCR8,GIMAP1-GIMAP5,LGALS9,CD38,GIMAP4,PTCRA,LGALS1,FAIM3	12
Cellular Development, Connective Tissue Development and Function, Skeletal and Muscular System Development and Function, Tissue Development	differentiation	differentiation of osteoclasts	7.34E-03					CD40LG,CST3,IL32,SYK,RGS10,TSHR,FAM213A,GSN	8
Carbohydrate Metabolism	glycolysis	glycolysis	7.39E-03					PGK1,GPI,HK2,POLG,PFKL,PFKP	6
Cancer, Neurological Disease, Organismal Injury and Abnormalities	oligodendroglioma	oligodendroglioma	7.56E-03					IDH2,EFEMP1,IGFBP2	3
Lipid Metabolism, Small Molecule Biochemistry	synthesis	synthesis of leukotriene C4	7.56E-03					COTL1,CD4,ALOX5AP	3
Cellular Compromise	depletion	depletion of cells	7.57E-03					CD1D,SELL,CD4,MGMT,CD38	5
Developmental Disorder	hypoplasia	hypoplasia of lymphatic system	7.58E-03					CD40LG,SELL,RAG2,IGLL1/IGLL5,FADS2,GIMAP1-GIMAP5,PTCRA,TK1	8
Inflammatory Response	acute inflammation	acute inflammation	7.70E-03					LTA4H,CD1D,ALOX5AP,LGALS1	4
Cancer, Gastrointestinal Disease, Hepatic System Disease, Organismal Injury and Abnormalities	cholangiocarcinoma	cholangiocarcinoma	7.70E-03					PGK1,ACY1,VIM,ANXA2	4
Connective Tissue Disorders, Skeletal and Muscular Disorders	osteoporosis	osteoporosis	7.71E-03					FDPS,FDFT1,CD40LG,CRTAP,TSHR,EFEMP1	6
Cell Morphology	morphology	morphology of blood cells	7.90E-03					CD40LG,PSMB10,IMPDH2,CD4,IGLL1/IGLL5,ARSA,CEBPE,LGMN,CD5,GCNT1,SYK,RAG2,GIMAP1-GIMAP5,FLI1,PTCRA,FAIM3	16
Cell-To-Cell Signaling and Interaction, Hematological System Development and Function, Immune Cell Trafficking, Inflammatory Response	activation	activation of myeloid cells	7.90E-03					UNC13D,CD1D,CD40LG,NDRG1,CST3,SYK,LGALS3BP,CD48,ANXA2,CEBPE	10
Organismal Injury and Abnormalities	blood clot	blood clot	7.98E-03					SELL,SYK,ANXA2,LGALS1,S100A10	5
Cellular Development, Hematological System Development and Function, Hematopoiesis	maturation	maturation of pro-B lymphocytes	8.17E-03					IGLL1/IGLL5,PDK1	2
Nucleic Acid Metabolism, Small Molecule Biochemistry	phosphorylation	phosphorylation of nucleoside diphosphates	8.17E-03					CMPK2,AK4	2
Cellular Movement, Hematological System Development and Function, Immune Cell Trafficking	trafficking	trafficking of antigen presenting cells	8.17E-03					CCR8,G6PC3	2
Cell Cycle	G2/M phase	arrest in G2/M phase of tumor cell lines	8.26E-03					NDRG1,GSTA4,MGMT,LIMK1	4
Cellular Function and Maintenance, Organ Development, Tissue Development	function	function of retinal cells	8.26E-03					CIB2,CDHR1,TUB,SEMA4A	4
Inflammatory Response	inflammation	inflammation of secretory structure	8.26E-03					SELL,RAG2,MFGE8,TK1	4
Lipid Metabolism, Small Molecule Biochemistry, Vitamin and Mineral Metabolism	synthesis	synthesis of steroid	8.32E-03					FDPS,FDFT1,SCD,DHCR7,ACAT2,INSIG1,VIM,LSS,ABCG1,IGFBP2	10
Cancer, Organismal Injury and Abnormalities	connective or soft tissue tumor	connective or soft tissue tumor	8.32E-03					IMPDH2,SLC25A1,PFKL,LIMK1,FDPS,FDFT1,GALK1,GFRA1,LGALS3BP,RAG2,TSHR,SLC22A18,IDH2,FLI1,S100A10,TK1	16
Behavior	swimming behavior	swimming behavior	8.41E-03					DBNL,ARSA,NREP	3
Cell Death and Survival	cell death	cell death of lymphocytes	8.48E-03					CD40LG,CD4,LGALS9,CST3,CD5,RAG2,CCR8,GIMAP1-GIMAP5,CD38,GIMAP4,PDK1,PTCRA,FAIM3,LGALS1	14
Organismal Injury and Abnormalities, Renal and Urological Disease	urination disorder	urination disorder	8.49E-03					GSTZ1,CD1D,LGMN,CST3,RAG2,SLC25A1,IDH2,SCNN1D,D2HGDH,FLI1,ACSF3,FAH	12
Cell Morphology, Humoral Immune Response	morphology	morphology of B lymphocytes	9.31E-03					SYK,CD4,RAG2,IGLL1/IGLL5,FAIM3	5
Cell Death and Survival	cell death	cell death of photoreceptors	9.31E-03					CDHR1,TUB,SEMA4A	3
Neurological Disease, Skeletal and Muscular Disorders	paralysis	paralysis of hindlimb	9.31E-03					NDRG1,GAA,DBNL	3
Cardiovascular Disease	vascular disease	vascular disease	9.35E-03					SCD,ST6GAL1,CD40LG,ACAT2,EPHX2,CKAP4,ABCG1,MFGE8,G6PC3,LIMK1,CD1D,RCSD1,CST3,GAA,TK1,UCP2,IMPDH2,RRBP1,TKT,VIM,ALOX5AP,ANXA2,PLEKHB1,SCNN1D,GSN,CD52,MUTYH,SYK,GBE1,IDH2,EFEMP2	31
Cardiovascular Disease	vascular lesion	vascular lesion	9.48E-03					CD1D,SCD,CD40LG,ACAT2,RRBP1,CST3,EPHX2,RAG2,EFEMP2	9
Humoral Immune Response, Protein Synthesis	quantity	quantity of IgG3	9.78E-03					CD1D,CD40LG,IGLL1/IGLL5,FLI1,FAIM3	5
Cell Death and Survival	apoptosis	apoptosis of PBMCs	1.01E-02					CD40LG,RAG2	2
Cancer, Cell Cycle, Organismal Injury and Abnormalities	interphase	arrest in interphase of cancer cells	1.01E-02					NDRG1,LGALS1	2
Cellular Development, Hematological System Development and Function, Hematopoiesis, Humoral Immune Response	differentiation	differentiation of B-1 lymphocytes	1.01E-02					RAG2,IGLL1/IGLL5	2
Neurological Disease	paraparesis	paraparesis	1.01E-02					NDRG1,CTSF	2
Cellular Function and Maintenance, Cellular Growth and Proliferation, Hematological System Development and Function, Humoral Immune Response	production	production of B lymphocytes	1.01E-02					CD40LG,RAG2	2
Connective Tissue Disorders, Inflammatory Disease, Inflammatory Response, Skeletal and Muscular Disorders	swelling	swelling of knee joint	1.01E-02					CD40LG,IL32	2
Lipid Metabolism, Small Molecule Biochemistry, Vitamin and Mineral Metabolism	synthesis	synthesis of cholesterol ester	1.01E-02					SCD,ACAT2	2
Cellular Movement, Hematological System Development and Function, Immune Cell Trafficking, Inflammatory Response	trafficking	trafficking of phagocytes	1.01E-02					CCR8,G6PC3	2
Developmental Disorder, Immunological Disease	hypoplasia	hypoplasia of lymph node	1.03E-02					CD40LG,SELL,RAG2	3
Cell-To-Cell Signaling and Interaction	response	response of myeloid cells	1.03E-02					CD40LG,UCP2,SYK,CD38,MFGE8,GSN,G6PC3,FAIM3	8
Cell Death and Survival	cell death	cell death of lymphoma cell lines	1.06E-02					ST6GAL1,CD40LG,HNRNPA1,SYK,CD4,LSP1,CD48,ANXA2,LGALS1	9
Cell Morphology, Humoral Immune Response	abnormal morphology	abnormal morphology of B lymphocytes	1.07E-02					SYK,RAG2,IGLL1/IGLL5,FAIM3	4
Cellular Compromise, Cellular Function and Maintenance	endoplasmic reticulum stress response	endoplasmic reticulum stress response of cells	1.07E-02					CD40LG,GAA,EPHX2,EFEMP1	4
Cell Signaling	replication	replication of viral replicon	1.07E-02					BST2,IFITM1,APOBEC3G,ISG20	4
Cell Signaling	I-kappaB kinase/NF-kappaB cascade	I-kappaB kinase/NF-kappaB cascade	1.09E-02					RHOC,LIME1,NLRC3,LGALS9,NLRX1,SLC44A2,BST2,LGALS1	8
Lipid Metabolism, Molecular Transport, Small Molecule Biochemistry	release	release of eicosanoid	1.11E-02					IL32,SYK,ALOX5AP,VIM,LGALS1,S100A10	6
Lipid Metabolism, Small Molecule Biochemistry	homeostasis	homeostasis of lipid	1.13E-02					SCD,DHCR7,EPHX2,PCYT2,PLSCR3,ABCG1,ARSA,TMEM97	8
Lipid Metabolism, Small Molecule Biochemistry	esterification	esterification of cholesterol	1.13E-02					SCD,ACAT2,ABCG1	3
Cellular Development, Cellular Growth and Proliferation, Hematological System Development and Function	proliferation	proliferation of CD4+ T-lymphocytes	1.13E-02					CD5,LGALS9,BTN3A1	3
Cardiovascular Disease, Neurological Disease	ischemia	ischemia of brain	1.13E-02					CD1D,UCP2,CST3,CKAP4,GSN	5
Cell Morphology, Hematological System Development and Function	abnormal morphology	abnormal morphology of T lymphocytes	1.16E-02					CD40LG,CD5,PSMB10,CD4,RAG2,PTCRA	6
Organismal Development	size	size of body	1.18E-02					MDFI,APBA2,ABCA2,INSIG1,NRN1,G6PC3,GSTZ1,DHCR7,LGMN,HK2,PHYH,NLRC3,RAG2,RGS10,PLAC8,NDRG1,TKT,ANXA2,NLRX1,SLC5A3,GSC,ALDH1A2,TSHR,FADS2,DBNL,EFEMP1,BACE2,ETV5	28
Hematological System Development and Function, Tissue Morphology	quantity	quantity of granulocytes	1.19E-02					CD1D,ST6GAL1,SELL,GCNT1,SIPA1,RAG2,GIMAP1-GIMAP5,GSN,FLI1,PLAC8,G6PC3,CEBPE	12
Cell Morphology, Cellular Assembly and Organization, Cellular Development, Cellular Growth and Proliferation, Nervous System Development and Function, Tissue Development	outgrowth	outgrowth of neurites	1.20E-02					DPYSL2,APBA2,RIMS3,RAB33A,VIM,NRN1,NFATC4,LIMK1,GNA15,GFRA1,FLI1,LGALS1,ETV5	13
Cardiovascular Disease, Inflammatory Disease	Wegener's granulomatosis	Wegener's granulomatosis	1.22E-02					IMPDH2,CD52	2
Lipid Metabolism, Molecular Transport, Small Molecule Biochemistry	accumulation	accumulation of cerebroside	1.22E-02					ABCA2,ARSA	2
Cell-To-Cell Signaling and Interaction	adhesion	adhesion of myeloma cell lines	1.22E-02					ANXA2R,ANXA2	2
Developmental Disorder, Hereditary Disorder, Metabolic Disease	lipidosis	lipidosis	1.22E-02					INSIG1,PHYH	2
Cell Death and Survival, Hematological System Development and Function	survival	survival of follicular B lymphocytes	1.22E-02					SYK,PDK1	2
Lipid Metabolism, Nucleic Acid Metabolism, Small Molecule Biochemistry	synthesis	synthesis of acetyl-coenzyme A	1.22E-02					ACSS2,ACLY	2
Cardiovascular Disease, Hematological Disease	thrombosis	thrombosis of carotid artery	1.22E-02					SYK,LIMK1	2
Cell Morphology, Cellular Function and Maintenance, Connective Tissue Development and Function	autophagy	autophagy of fibroblast cell lines	1.23E-02					BNIP3,SCD,NLRX1	3
Neurological Disease	hypomyelination	hypomyelination	1.23E-02					FDFT1,MAL,ARSA	3
Hematological System Development and Function, Humoral Immune Response, Tissue Morphology	quantity	quantity of B-1a lymphocytes	1.23E-02					RAG2,IGLL1/IGLL5,FAIM3	3
Lymphoid Tissue Structure and Development, Organ Morphology	quantity	quantity of lymphoid organ	1.28E-02					CD1D,CD40LG,CD5,PSMB10,CD4,GFRA1,RAG2,FADS2,MFGE8,GCSAM,FLI1,PTCRA	12
Protein Synthesis	metabolism	metabolism of peptide	1.30E-02					GSTZ1,LTA4H,CD1D,GSTM1,SYK,GSTA4,ETHE1,PDK1	8
Cell Death and Survival	apoptosis	apoptosis of blood cells	1.30E-02					ST6GAL1,CD40LG,CD4,LGALS9,ABCG1,GSN,CD5,RAG2,CCR8,GIMAP1-GIMAP5,CD38,FLI1,PDK1,PTCRA,FAIM3,LGALS1	16
Cell Death and Survival	cell death	neuronal cell death	1.31E-02					DRAXIN,UCP2,TTLL1,CD4,EPHX2,NRN1,NFATC4,BNIP3,GPI,HK2,LGMN,MUTYH,GFRA1,RGS10,ALDH1A2,RAG2,CAST,PDK1,BCKDK,FAM162A,LGALS1	21
Cardiovascular Disease	atherosclerosis	atherosclerosis	1.34E-02					SCD,CD40LG,ACAT2,IMPDH2,TKT,EPHX2,ALOX5AP,PLEKHB1,ABCG1,MFGE8,SCNN1D,CD1D,RCSD1,CST3,GAA,GBE1	16
Gastrointestinal Disease, Hepatic System Disease, Organismal Injury and Abnormalities	degeneration	degeneration of liver	1.35E-02					PHYH,GIMAP1-GIMAP5,EFEMP1	3
Cellular Development, Connective Tissue Development and Function, Tissue Development	differentiation	differentiation of brown adipocytes	1.35E-02					BNIP3,SCD,PLAC8	3
Carbohydrate Metabolism	glycolysis	glycolysis of cells	1.36E-02					PGK1,GPI,HK2,PFKL,PFKP	5
Lymphoid Tissue Structure and Development	quantity	quantity of lymphatic system component	1.38E-02					ST6GAL1,CD40LG,PSMB10,CD4,MFGE8,GCSAM,CD1D,CD5,GFRA1,RAG2,FADS2,FLI1,PTCRA,FAIM3	14
Hematological System Development and Function, Tissue Morphology	quantity	quantity of myeloid cells	1.40E-02					ST6GAL1,SELL,GSN,G6PC3,CEBPE,CD1D,GCNT1,RAG2,SIPA1,RGS10,GIMAP1-GIMAP5,FLI1,PLAC8	13		Mechanistic Network
Cancer, Organismal Injury and Abnormalities	neoplasia	neoplasia of epithelial tissue	1.42E-02					DPYSL2,ST6GAL1,LTA4H,SELL,ACAT2,ARRDC1,QARS,BTBD11,LGALS9C,CD1D,UPK3BL,ASB13,EVL,EIF4EBP3,BTN3A1,TMEM97,ALDOC,LHPP,RAB33A,GYPC,MSMO1,ANXA2,FUT11,SYK,PCYOX1L,FADS2,RPL10,FAM213A,GLB1L3,MYO7B,APBA2,HENMT1,DRAXIN,CHCHD10,KCNIP2,IGLL1/IGLL5,C9,LGALS9,GPC2,MFGE8,POLD4,TM7SF2,LAMP3,GLTSCR2,CD38,C16orf62,UCP2,RHOC,ZNF101,POLG,SERGEF,VIM,PAQR8,FAH,C10orf107,EID2B,ABHD16B,GPI,SLC29A2,SLC22A18,AK4,TTYH3,CP…	222		SREBF2,TP53
Cell Death and Survival	apoptosis	apoptosis of fibroblast cell lines	1.44E-02					BNIP3,GPI,CD40LG,RHOC,SYK,RPL10,VIM,NFATC4,GSN,FLI1,NLRX1,PLAC8	12		SREBF1,SREBF2,TP53
Lymphoid Tissue Structure and Development, Organ Morphology, Tissue Morphology	abnormal morphology	abnormal morphology of lymph node	1.45E-02					CD40LG,SELL,GCNT1,RAG2,GIMAP1-GIMAP5,TK1,CEBPE	7
Cell Death and Survival	apoptosis	apoptosis of leukocytes	1.45E-02					ST6GAL1,CD40LG,CD4,LGALS9,ABCG1,GSN,CD5,RAG2,CCR8,GIMAP1-GIMAP5,CD38,PDK1,PTCRA,FAIM3,LGALS1	15
Lipid Metabolism, Molecular Transport, Nucleic Acid Metabolism, Small Molecule Biochemistry	concentration	concentration of malonyl-coenzyme A	1.45E-02					SCD,ACLY	2
Cardiovascular Disease	cardiovascular disorder	early-onset cardiovascular disorder	1.45E-02					ABCG1,LGALS1	2		INSIG1,SREBF1,SREBF2,TP53
Infectious Disease	infection	infection of endothelial cells	1.45E-02					CD4,IFITM1	2
Cell Morphology	morphology	morphology of lymphoma cell lines	1.45E-02					CD40LG,CEBPE	2
Connective Tissue Disorders, Skeletal and Muscular Disorders	postmenopausal osteoporosis	postmenopausal osteoporosis	1.45E-02					FDPS,FDFT1	2
Hematological System Development and Function, Tissue Morphology	quantity	quantity of cytotoxic T cells	1.45E-02					CD40LG,CD4	2
Lipid Metabolism, Small Molecule Biochemistry	synthesis	synthesis of very long chain fatty acid	1.45E-02					FADS2,HACD4	2		INSIG2,SREBF2,TP53
Inflammatory Disease, Inflammatory Response	inflammation	inflammation of peritoneum	1.46E-02					ST6GAL1,SELL,CEBPE	3
Endocrine System Disorders, Gastrointestinal Disease, Immunological Disease, Metabolic Disease	insulin-dependent diabetes mellitus	insulin-dependent diabetes mellitus	1.52E-02					SCD,SELL,CD40LG,UCP2,CD4,ALOX5AP,ABCG1,CD1D,CD5,GAA,RAG2,CCR8,CD38,BTN3A1,BTN3A2,FAIM3	16
Hereditary Disorder, Neurological Disease, Organismal Injury and Abnormalities, Skeletal and Muscular Disorders	Charcot-Marie-Tooth disease type 4D	Charcot-Marie-Tooth disease type 4D	1.57E-02					NDRG1	1		COMMD1,HIF1A
Cardiovascular Disease, Developmental Disorder, Hereditary Disorder, Metabolic Disease, Respiratory Disease	Dursun syndrome	Dursun syndrome	1.57E-02					G6PC3	1
Immunological Disease, Inflammatory Disease, Neurological Disease	Guillain-Barre syndrome	Guillain-Barre syndrome	1.57E-02					CST3	1
Connective Tissue Disorders, Developmental Disorder, Endocrine System Disorders, Organismal Injury and Abnormalities, Reproductive System Disease, Skeletal and Muscular Disorders	IMAGE syndrome	IMAGE syndrome	1.57E-02					CDKN1C	1
Cardiovascular Disease, Developmental Disorder, Hereditary Disorder, Metabolic Disease, Neurological Disease, Psychological Disorders	Icelandic type hereditary cerebral amyloid angiopathy	Icelandic type hereditary cerebral amyloid angiopathy	1.57E-02					CST3	1
Developmental Disorder, Hereditary Disorder	Jacobsen syndrome	Jacobsen syndrome	1.57E-02					FLI1	1
Developmental Disorder, Hereditary Disorder	Lenz-Majewski hyperostotic dwarfism	Lenz-Majewski hyperostotic dwarfism	1.57E-02					PTDSS1	1
Immunological Disease	OKT4 epitope deficiency	OKT4 epitope deficiency	1.57E-02					CD4	1
Developmental Disorder, Hereditary Disorder, Metabolic Disease	Smith-Lemli-Opitz syndrome	Smith-Lemli-Opitz syndrome	1.57E-02					DHCR7	1		HIF1A,NEDD9
Connective Tissue Disorders, Developmental Disorder, Hereditary Disorder, Neurological Disease, Skeletal and Muscular Disorders	Snyder-Robinson type syndromic X-linked mental retardation	Snyder-Robinson type syndromic X-linked mental retardation	1.57E-02					SMS	1
Cancer, Organismal Injury and Abnormalities, Respiratory Disease	non-small cell lung cancer	TNM stage II non-small cell lung cancer	1.57E-02					ANXA2	1
Nervous System Development and Function, Organ Morphology, Organismal Development	abnormal morphology	abnormal morphology of lateral motor column	1.57E-02					GFRA1	1		MTORC1,SREBF1,SREBF2,TP53
Nervous System Development and Function	abnormal morphology	abnormal morphology of nociceptor	1.57E-02					LGALS1	1
Nervous System Development and Function	abnormal morphology	abnormal morphology of parasympathetic nervous system	1.57E-02					GFRA1	1
Lymphoid Tissue Structure and Development, Organ Morphology, Tissue Morphology	abnormal morphology	abnormal morphology of small popliteal lymph node	1.57E-02					SELL	1		MBTPS1,SREBF1,SREBF2,TP53
Lipid Metabolism, Molecular Transport, Small Molecule Biochemistry	abnormal quantity	abnormal quantity of leukotriene	1.57E-02					ALOX5AP	1
Hematological System Development and Function, Tissue Morphology	abnormal quantity	abnormal quantity of regulatory T lymphocytes	1.57E-02					SELL	1
Cellular Assembly and Organization	accumulation	accumulation of milk fat globules	1.57E-02					MFGE8	1
Organismal Development	accumulation	accumulation of mucus	1.57E-02					TTLL1	1
Lipid Metabolism, Molecular Transport, Small Molecule Biochemistry	accumulation	accumulation of palmitoleic acid	1.57E-02					SCD	1
Cell-To-Cell Signaling and Interaction, Hematological System Development and Function, Immune Cell Trafficking, Inflammatory Response	activation	activation of tumor-infiltrating lymphocytes	1.57E-02					CD5	1		ELOVL5,SREBF1,SREBF2
Cell Death and Survival	activation-induced cell death	activation-induced cell death of tumor-infiltrating lymphocytes	1.57E-02					CD5	1
Inflammatory Response	acute inflammation	acute inflammation of hindpaw	1.57E-02					LGALS1	1
Cell-To-Cell Signaling and Interaction, Nervous System Development and Function	adhesion	adhesion of cerebellar granule cell	1.57E-02					GPR56	1
Cell-To-Cell Signaling and Interaction	adhesion	adhesion of endometrial cancer cell lines	1.57E-02					ETV5	1
Developmental Disorder, Hereditary Disorder, Metabolic Disease	adult glycogen storage disease type II	adult glycogen storage disease type II	1.57E-02					GAA	1
Developmental Disorder, Hereditary Disorder, Metabolic Disease, Neurological Disease, Psychological Disorders	adult metachromatic leukodystrophy	adult metachromatic leukodystrophy	1.57E-02					ARSA	1
Developmental Disorder, Hereditary Disorder, Metabolic Disease, Neurological Disease	adult polyglucosan body disease	adult polyglucosan body disease	1.57E-02					GBE1	1
Hematological Disease, Hereditary Disorder, Immunological Disease	agammaglobulinemia type 2	agammaglobulinemia type 2	1.57E-02					IGLL1/IGLL5	1
Ophthalmic Disease, Organismal Injury and Abnormalities	age-related macular degeneration type 11	age-related macular degeneration type 11	1.57E-02					CST3	1
Neurological Disease	amyotrophic lateral sclerosis type 20	amyotrophic lateral sclerosis type 20	1.57E-02					HNRNPA1	1
Cell-To-Cell Signaling and Interaction, Inflammatory Response	anti-tumor response	anti-tumor response of macrophages	1.57E-02					CD40LG	1
Cell Death and Survival	apoptosis	apoptosis of T lymphoblasts	1.57E-02					LGALS1	1
Cell Death and Survival	apoptosis	apoptosis of single positive thymocytes	1.57E-02					GIMAP1-GIMAP5	1
Cardiovascular System Development and Function, Organismal Development, Tissue Morphology	area	area of left common carotid artery	1.57E-02					VIM	1
Cardiovascular System Development and Function, Organismal Development, Tissue Morphology	area	area of right common carotid artery	1.57E-02					VIM	1
Cancer, Cell Cycle, Organismal Injury and Abnormalities	G2/M phase	arrest in G2/M phase of glioma cells	1.57E-02					NDRG1	1
Cellular Assembly and Organization	association	association of endoplasmic reticulum membrane	1.57E-02					RRBP1	1
Connective Tissue Disorders, Dental Disease, Dermatological Diseases and Conditions, Developmental Disorder, Gastrointestinal Disease, Hereditary Disorder, Organismal Injury and Abnormalities, Skeletal and Muscular Disorders	autosomal dominant hypohidrotic/hair/tooth type ectodermal dysplasia type 11A	autosomal dominant hypohidrotic/hair/tooth type ectodermal dysplasia type 11A	1.57E-02					EDARADD	1
Hereditary Disorder, Neurological Disease, Ophthalmic Disease, Organismal Injury and Abnormalities	autosomal dominant progressive external ophthalmoplegia with mitochondrial DNA deletions 1	autosomal dominant progressive external ophthalmoplegia with mitochondrial DNA deletions 1	1.57E-02					POLG	1		NR1H3,SREBF1,SREBF2
Developmental Disorder, Hereditary Disorder, Metabolic Disease, Neurological Disease, Ophthalmic Disease, Organismal Injury and Abnormalities, Psychological Disorders	Refsum's disease	autosomal recessive Refsum's disease	1.57E-02					PHYH	1
Cancer, Gastrointestinal Disease, Hereditary Disorder, Organismal Injury and Abnormalities	autosomal recessive colorectal adenomatous polyposis with pilomatricomas	autosomal recessive colorectal adenomatous polyposis with pilomatricomas	1.57E-02					MUTYH	1
Connective Tissue Disorders, Dermatological Diseases and Conditions, Developmental Disorder, Hereditary Disorder, Metabolic Disease, Organismal Injury and Abnormalities	autosomal recessive cutis laxa type IB	autosomal recessive cutis laxa type IB	1.57E-02					EFEMP2	1
Connective Tissue Disorders, Dental Disease, Dermatological Diseases and Conditions, Developmental Disorder, Gastrointestinal Disease, Hereditary Disorder, Organismal Injury and Abnormalities, Skeletal and Muscular Disorders	autosomal recessive hypohidrotic/hair/tooth type ectodermal dysplasia type 11B	autosomal recessive hypohidrotic/hair/tooth type ectodermal dysplasia type 11B	1.57E-02					EDARADD	1
Hereditary Disorder, Neurological Disease, Ophthalmic Disease, Organismal Injury and Abnormalities	autosomal recessive progressive external ophthalmoplegia with mitochondrial DNA deletions	autosomal recessive progressive external ophthalmoplegia with mitochondrial DNA deletions	1.57E-02					POLG	1
Developmental Disorder, Hematological Disease, Hereditary Disorder, Immunological Disease, Metabolic Disease	autosomal recessive severe congenital neutropenia type 4	autosomal recessive severe congenital neutropenia type 4	1.57E-02					G6PC3	1
Developmental Disorder, Hereditary Disorder, Neurological Disease, Organismal Injury and Abnormalities	bilateral frontoparietal polymicrogyria	bilateral frontoparietal polymicrogyria	1.57E-02					GPR56	1
Cancer, Cell-To-Cell Signaling and Interaction	binding	binding of acute myeloblastic leukemia cells	1.57E-02					GFRA1	1
Drug Metabolism	binding	binding of glutathione	1.57E-02					GSTZ1	1
Cell Morphology	blebbing	blebbing of neuroblastoma cell lines	1.57E-02					DPYSL2	1
Cardiovascular Disease, Organismal Injury and Abnormalities	bleeding	bleeding of vascular plexus	1.57E-02					FLI1	1
Developmental Disorder, Hereditary Disorder, Metabolic Disease	branched-chain ketoacid dehydrogenase kinase deficiency	branched-chain ketoacid dehydrogenase kinase deficiency	1.57E-02					BCKDK	1
Cell Morphology, Cellular Assembly and Organization	budding	budding of mitochondria	1.57E-02					LGALS1	1
Amino Acid Metabolism, Small Molecule Biochemistry	catabolism	catabolism of L-phenylalanine	1.57E-02					GSTZ1	1
Cell-mediated Immune Response, Cellular Movement, Hematological System Development and Function, Immune Cell Trafficking	cell rolling	cell rolling of naive T lymphocytes	1.57E-02					SELL	1
Cellular Movement	chemotaxis	chemotaxis of squamous cell carcinoma cell lines	1.57E-02					SYK	1
Developmental Disorder, Gastrointestinal Disease, Hepatic System Disease, Hereditary Disorder, Metabolic Disease	childhood neuromuscular glycogen storage disease type IV	childhood neuromuscular glycogen storage disease type IV	1.57E-02					GBE1	1
Developmental Disorder, Gastrointestinal Disease, Hepatic System Disease, Hereditary Disorder, Metabolic Disease	classic hepatic glycogen storage disease type IV	classic hepatic glycogen storage disease type IV	1.57E-02					GBE1	1
Antimicrobial Response	clearance	clearance of respiratory syncytial virus	1.57E-02					CD40LG	1
Cellular Assembly and Organization	cleavage	cleavage of actin filaments	1.57E-02					GSN	1
Nucleic Acid Metabolism, Small Molecule Biochemistry	cleavage	cleavage of purine base	1.57E-02					DNPH1	1		TAL1,TCF12,TCF3
Cellular Assembly and Organization	clustering	clustering of plasma membrane	1.57E-02					CD4	1		BMI1,TP53
Cardiovascular System Development and Function, Cellular Growth and Proliferation	colony formation	colony formation of endothelial cell lines	1.57E-02					RHOC	1
Cellular Growth and Proliferation	colony formation	colony formation of thyrocytes	1.57E-02					TSHR	1		HIF1A,KDM8
Hereditary Disorder, Metabolic Disease, Neurological Disease, Organismal Injury and Abnormalities, Renal and Urological Disease	combined D-2- and L-2-hydroxyglutaric aciduria	combined D-2- and L-2-hydroxyglutaric aciduria	1.57E-02					SLC25A1	1
Developmental Disorder, Gastrointestinal Disease, Hepatic System Disease, Hereditary Disorder, Metabolic Disease	combined hepatic and myopathic glycogen storage disease type IV	combined hepatic and myopathic glycogen storage disease type IV	1.57E-02					GBE1	1
Developmental Disorder, Hereditary Disorder, Metabolic Disease, Organismal Injury and Abnormalities, Renal and Urological Disease	combined malonic and methylmalonic aciduria	combined malonic and methylmalonic aciduria	1.57E-02					ACSF3	1
Developmental Disorder, Hereditary Disorder, Immunological Disease	complement 9 deficiency	complement 9 deficiency	1.57E-02					C9	1
Developmental Disorder, Hereditary Disorder, Metabolic Disease	complementation group A molybdenum cofactor deficiency	complementation group A molybdenum cofactor deficiency	1.57E-02					MOCS1	1
Developmental Disorder, Hereditary Disorder, Ophthalmic Disease, Organismal Injury and Abnormalities	cone-rod dystrophy type 15	cone-rod dystrophy type 15	1.57E-02					CDHR1	1
Developmental Disorder, Gastrointestinal Disease, Hepatic System Disease, Hereditary Disorder, Metabolic Disease	congenital neuromuscular glycogen storage disease type IV	congenital neuromuscular glycogen storage disease type IV	1.57E-02					GBE1	1
Developmental Disorder, Endocrine System Disorders, Hereditary Disorder, Metabolic Disease	congenital nongoitrous hypothyroidism type 1	congenital nongoitrous hypothyroidism type 1	1.57E-02					TSHR	1
Cell Cycle, Cell-To-Cell Signaling and Interaction, Cellular Growth and Proliferation	contact growth inhibition	contact growth inhibition of fibrosarcoma cell lines	1.57E-02					GPI	1
Lipid Metabolism, Small Molecule Biochemistry	conversion	conversion of 20:3(n-6) fatty acids	1.57E-02					FADS1	1
Lipid Metabolism, Small Molecule Biochemistry	conversion	conversion of 20:4(n-6) fatty acids	1.57E-02					FADS1	1
Lipid Metabolism, Nucleic Acid Metabolism, Small Molecule Biochemistry	conversion	conversion of acetyl-coenzyme A	1.57E-02					ACSS2	1
Lipid Metabolism, Small Molecule Biochemistry	conversion	conversion of leukotriene B4	1.57E-02					LTA4H	1
Hereditary Disorder, Metabolic Disease, Neurological Disease, Organismal Injury and Abnormalities, Renal and Urological Disease	d-2-hydroxyglutaric aciduria type 2	d-2-hydroxyglutaric aciduria type 2	1.57E-02					IDH2	1
DNA Replication, Recombination, and Repair, Nucleic Acid Metabolism, Small Molecule Biochemistry	deamination	deamination of deoxycytidine	1.57E-02					APOBEC3G	1
DNA Replication, Recombination, and Repair, Nucleic Acid Metabolism, Small Molecule Biochemistry	deamination	deamination of deoxyuridine	1.57E-02					APOBEC3G	1
Hereditary Disorder, Metabolic Disease	deficiency of aminoacyclase 1	deficiency of aminoacyclase 1	1.57E-02					ACY1	1
Hereditary Disorder, Metabolic Disease	deficiency of galactokinase	deficiency of galactokinase	1.57E-02					GALK1	1
Lipid Metabolism, Small Molecule Biochemistry	degradation	degradation of gangliotetraosylceramide II3,IV3-disulfate	1.57E-02					ARSA	1
Organismal Injury and Abnormalities, Reproductive System Disease	collapse	delay in collapse of mammary alveolus	1.57E-02					MFGE8	1
Cell Death and Survival	cell death	delay in initiation of cell death of peripheral T lymphocyte	1.57E-02					GIMAP4	1
Cell Death and Survival	repopulation	delay in initiation of repopulation of adipocytes	1.57E-02					MFGE8	1
Cellular Compromise	depletion	depletion of cancer stem cells	1.57E-02					MGMT	1
Lipid Metabolism, Nucleic Acid Metabolism, Small Molecule Biochemistry	desaturation	desaturation of palmitoyl-coenzyme A	1.57E-02					SCD	1
Lipid Metabolism, Nucleic Acid Metabolism, Small Molecule Biochemistry	desaturation	desaturation of stearoyl-coenzyme A	1.57E-02					SCD	1
Cell-To-Cell Signaling and Interaction, Reproductive System Development and Function	desensitization	desensitization of gonadal cell lines	1.57E-02					TSHR	1
Antimicrobial Response	destruction	destruction of Murine leukemia virus	1.57E-02					APOBEC3G	1
Auditory and Vestibular System Development and Function, Connective Tissue Development and Function, Embryonic Development, Organ Development, Organismal Development, Skeletal and Muscular System Development and Function, Tissue Development	development	development of external acoustic meatus	1.57E-02					GSC	1
Digestive System Development and Function, Embryonic Development, Organ Development, Organismal Development, Skeletal and Muscular System Development and Function, Tissue Development	development	development of genioglossus muscle	1.57E-02					GSC	1
Digestive System Development and Function, Embryonic Development, Organ Development, Organismal Development, Skeletal and Muscular System Development and Function, Tissue Development	development	development of hyoglossus muscle	1.57E-02					GSC	1
Embryonic Development, Organ Development, Organismal Development, Skeletal and Muscular System Development and Function, Tissue Development	development	development of masseter muscle	1.57E-02					GSC	1
Cardiovascular System Development and Function, Tissue Morphology	diameter	diameter of left common carotid artery	1.57E-02					VIM	1
Cardiovascular System Development and Function, Tissue Morphology	diameter	diameter of right common carotid artery	1.57E-02					VIM	1
Cellular Development, Hematopoiesis, Tissue Development	differentiation	differentiation of colony forming unit fibroblasts	1.57E-02					CD38	1
Cellular Development, Hematological System Development and Function, Hematopoiesis	differentiation	differentiation of effector dendritic cells	1.57E-02					CD40LG	1
Cellular Assembly and Organization, Cellular Compromise, Cellular Function and Maintenance	disappearance	disappearance of astral microtubules	1.57E-02					NDRG1	1
Cellular Movement	dispersion	dispersion of brain cancer cell lines	1.57E-02					EFEMP1	1
Tissue Morphology	disruption	disruption of lymph node	1.57E-02					CD40LG	1
Cellular Assembly and Organization, Cellular Compromise	disruption	disruption of vimentin filaments	1.57E-02					VIM	1
Hematological Disease, Hereditary Disorder, Organismal Injury and Abnormalities, Renal and Urological Disease	dominant renal hypomagnesia	dominant renal hypomagnesia	1.57E-02					FXYD2	1
Cellular Growth and Proliferation	doubling time	doubling time of cervical cancer cell lines	1.57E-02					CDKN1C	1
Cellular Movement, Hematological System Development and Function, Immune Cell Trafficking, Inflammatory Response	emigration	emigration of monocyte-derived dendritic cells	1.57E-02					CCR8	1
Cellular Compromise, Cellular Function and Maintenance	endoplasmic reticulum stress response	endoplasmic reticulum stress response of T lymphocytes	1.57E-02					CD40LG	1
Cancer, Cellular Compromise, Cellular Function and Maintenance	endoplasmic reticulum stress response	endoplasmic reticulum stress response of chronic lymphocytic leukemia cells	1.57E-02					CD40LG	1
Cellular Compromise, Cellular Function and Maintenance	endoplasmic reticulum stress response	endoplasmic reticulum stress response of eye cell lines	1.57E-02					EFEMP1	1
Cell Cycle, Endocrine System Development and Function	cell cycle progression	entry into cell cycle progression of thyroid cells	1.57E-02					TSHR	1
Lipid Metabolism, Small Molecule Biochemistry	esterification	esterification of cholesterol ester	1.57E-02					SCD	1
Hereditary Disorder, Neurological Disease	ethylmalonic encephalopathy	ethylmalonic encephalopathy	1.57E-02					ETHE1	1
Metabolic Disease	euthyroid hyperthyrotropinemia	euthyroid hyperthyrotropinemia	1.57E-02					TSHR	1
Drug Metabolism, Molecular Transport	exchange	exchange of lithium	1.57E-02					SLC8B1	1
Cellular Assembly and Organization, Cellular Function and Maintenance, Molecular Transport	exocytosis	exocytosis of azurophil granules	1.57E-02					UNC13D	1
Connective Tissue Development and Function, Tissue Development	expansion	expansion of retrobulbar adipose tissue	1.57E-02					TSHR	1
Cancer, Gastrointestinal Disease, Hereditary Disorder, Organismal Injury and Abnormalities	familial adenomatous polyposis type 2	familial adenomatous polyposis type 2	1.57E-02					MUTYH	1
Endocrine System Disorders, Hereditary Disorder, Metabolic Disease	familial gestational hyperthyroidism	familial gestational hyperthyroidism	1.57E-02					TSHR	1
Hereditary Disorder, Immunological Disease	familial hemophagocytic lymphohistiocytosis type 3	familial hemophagocytic lymphohistiocytosis type 3	1.57E-02					UNC13D	1
Endocrine System Disorders, Hereditary Disorder, Metabolic Disease	familial nonautoimmune hyperthyroidism	familial nonautoimmune hyperthyroidism	1.57E-02					TSHR	1
Developmental Disorder, Gastrointestinal Disease, Hepatic System Disease, Hereditary Disorder, Metabolic Disease	fatal perinatal neuromuscular glycogen storage disease type IV	fatal perinatal neuromuscular glycogen storage disease type IV	1.57E-02					GBE1	1
Embryonic Development, Organismal Development, Tissue Development	formation	formation of lung bud	1.57E-02					ALDH1A2	1
Vitamin and Mineral Metabolism	formation	formation of molybdenum cofactor complex	1.57E-02					MOCS1	1
Digestive System Development and Function, Embryonic Development, Organ Development, Organismal Development, Skeletal and Muscular System Development and Function, Tissue Development	formation	formation of mylohyoid muscle	1.57E-02					GSC	1
Cellular Assembly and Organization, DNA Replication, Recombination, and Repair	formation	formation of spindle fibers	1.57E-02					NDRG1	1
Cellular Development, Cellular Growth and Proliferation, Hematological System Development and Function	frequency	frequency of invariant natural killer T cells	1.57E-02					ABCG1	1
Developmental Disorder, Hereditary Disorder, Metabolic Disease	glycogen storage disease XIII	glycogen storage disease XIII	1.57E-02					ENO3	1
Cancer, Organismal Injury and Abnormalities, Respiratory Disease	non-small cell lung cancer	grade 1 non-small cell lung cancer	1.57E-02					ANXA2	1
Cancer, Organismal Injury and Abnormalities, Respiratory Disease	non-small cell lung cancer	grade 3 non-small cell lung cancer	1.57E-02					ANXA2	1
Cancer, Organismal Injury and Abnormalities, Respiratory Disease	non-small cell lung cancer	grade 4 non-small cell lung cancer	1.57E-02					ANXA2	1
Infectious Disease, Organismal Development	growth	growth of Influenza B virus	1.57E-02					ST6GAL1	1
Organismal Functions	healing	healing of cortical astrocytes	1.57E-02					SLC8B1	1
Cell Morphology	height	height of colon cancer cell lines	1.57E-02					BST2	1
Lipid Metabolism, Nucleic Acid Metabolism, Small Molecule Biochemistry	hydroxylation	hydroxylation of (R)-3-methylhexadecanoyl coenzyme A	1.57E-02					PHYH	1
Lipid Metabolism, Nucleic Acid Metabolism, Small Molecule Biochemistry	hydroxylation	hydroxylation of (S)-3-methylhexadecanoyl coenzyme A	1.57E-02					PHYH	1
Lipid Metabolism, Nucleic Acid Metabolism, Small Molecule Biochemistry	hydroxylation	hydroxylation of (±)-3-methylhexadecanoyl-coenzyme A	1.57E-02					PHYH	1
Cancer, Endocrine System Disorders, Organismal Injury and Abnormalities	hyperfunctioning thyroid adenoma	hyperfunctioning thyroid adenoma	1.57E-02					TSHR	1
Cancer, Organismal Injury and Abnormalities, Reproductive System Disease	hyperplasia	hyperplasia of placenta	1.57E-02					MPI	1
Developmental Disorder, Endocrine System Disorders	hypertrophy	hypertrophy of thyroid gland	1.57E-02					TSHR	1
Dermatological Diseases and Conditions, Developmental Disorder	hypoplasia	hypoplasia of sebaceous glands	1.57E-02					SCD	1
Connective Tissue Disorders, Developmental Disorder, Hereditary Disorder, Inflammatory Disease, Metabolic Disease, Neurological Disease, Skeletal and Muscular Disorders	inclusion body myopathy with early-onset Paget disease without frontotemporal dementia type 3	inclusion body myopathy with early-onset Paget disease without frontotemporal dementia type 3	1.57E-02					HNRNPA1	1
Carbohydrate Metabolism, Small Molecule Biochemistry	incorporation	incorporation of glycerol	1.57E-02					SCD	1
Developmental Disorder, Hereditary Disorder, Metabolic Disease	infantile glycogen storage disease type II	infantile glycogen storage disease type II	1.57E-02					GAA	1
Infectious Disease	infectivity	infectivity of enterovirus 71 strain neu5	1.57E-02					ANXA2	1
Tissue Development	inflammation	inflammation of lung interstitium	1.57E-02					INSIG1	1
Inflammatory Response	inflammation	inflammation of mammary gland	1.57E-02					MFGE8	1
Cell Death and Survival	apoptosis	initiation of apoptosis of neutrophils	1.57E-02					GSN	1
Cell-To-Cell Signaling and Interaction, Skeletal and Muscular System Development and Function	interaction	interaction of smooth muscle cells	1.57E-02					CD40LG	1
Developmental Disorder, Hereditary Disorder, Metabolic Disease	intermediate arylsulfatase A pseudodeficiency	intermediate arylsulfatase A pseudodeficiency	1.57E-02					ARSA	1
Cancer, Endocrine System Disorders, Organismal Injury and Abnormalities, Tumor Morphology	invasion	invasion of papillary thyroid carcinoma	1.57E-02					VIM	1
Developmental Disorder, Hereditary Disorder, Metabolic Disease, Neurological Disease, Psychological Disorders	juvenile type metachromatic leukodystrophy	juvenile type metachromatic leukodystrophy	1.57E-02					ARSA	1
Nervous System Development and Function	lack	lack of phrenic nerve	1.57E-02					SLC5A3	1
Developmental Disorder, Hereditary Disorder, Metabolic Disease, Neurological Disease, Psychological Disorders	late infantile metachromatic leukodystrophy	late infantile metachromatic leukodystrophy	1.57E-02					ARSA	1
Cellular Development	lifespan	lifespan of thyrocytes	1.57E-02					TSHR	1
Cell Death and Survival	loss	loss of spermatogonia	1.57E-02					PHYH	1
Dermatological Diseases and Conditions, Immunological Disease, Organismal Injury and Abnormalities	lymphadenopathy	lymphadenopathy of skin	1.57E-02					SELL	1
Developmental Disorder, Hereditary Disorder, Ophthalmic Disease, Organismal Injury and Abnormalities	malattia leventinese	malattia leventinese	1.57E-02					EFEMP1	1
Nervous System Development and Function, Organ Morphology, Tissue Morphology	mass	mass of brain tissue	1.57E-02					TKT	1
Cardiovascular Disease, Cardiovascular System Development and Function, Organ Morphology, Tissue Morphology	mass	mass of heart tissue	1.57E-02					TKT	1
Embryonic Development, Organ Development, Organ Morphology, Organismal Development, Renal and Urological System Development and Function, Reproductive System Development and Function, Tissue Development, Tissue Morphology	mass	mass of kidney tissue	1.57E-02					TKT	1
Organ Morphology, Organismal Development, Tissue Morphology	mass	mass of pituitary tissue	1.57E-02					TK1	1
Inflammatory Disease	mastitis	mastitis	1.57E-02					MFGE8	1
Cancer, Cellular Development, Organismal Injury and Abnormalities, Tumor Morphology	maturation	maturation of acute myeloblastic leukemia cells	1.57E-02					GFRA1	1
Developmental Disorder, Hereditary Disorder, Organismal Injury and Abnormalities, Renal and Urological Disease	meckel syndrome type 9	meckel syndrome type 9	1.57E-02					B9D1	1
Carbohydrate Metabolism, Small Molecule Biochemistry	metabolism	metabolism of chondroitin sulfate B proteoglycan	1.57E-02					CHST14	1
Carbohydrate Metabolism, Small Molecule Biochemistry	metabolism	metabolism of galactitol	1.57E-02					GALK1	1
Drug Metabolism, Nucleic Acid Metabolism, Small Molecule Biochemistry	metabolism	metabolism of lamivudine	1.57E-02					PGK1	1
Cancer, Endocrine System Disorders, Organismal Injury and Abnormalities	metastasis	metastasis of papillary thyroid carcinoma	1.57E-02					VIM	1
Developmental Disorder, Hereditary Disorder, Metabolic Disease, Neurological Disease, Psychological Disorders	mild metachromatic leukodystrophy	mild metachromatic leukodystrophy	1.57E-02					ARSA	1
Connective Tissue Disorders, Inflammatory Disease, Skeletal and Muscular Disorders	synovitis	mild synovitis	1.57E-02					EFEMP2	1
Developmental Disorder, Hereditary Disorder, Metabolic Disease, Neurological Disease, Skeletal and Muscular Disorders	mitochondrial DNA depletion syndrome 4b (MNGIE type)	mitochondrial DNA depletion syndrome 4b (MNGIE type)	1.57E-02					POLG	1
Carbohydrate Metabolism, Lipid Metabolism, Molecular Transport, Small Molecule Biochemistry	mobilization	mobilization of phosphatidylserine	1.57E-02					LGALS1	1
Cellular Assembly and Organization, Cellular Function and Maintenance	mobilization	mobilization of vesicles	1.57E-02					UNC13D	1
Endocrine System Disorders, Hematological Disease	moderate hypercalcemia	moderate hypercalcemia	1.57E-02					FDPS	1
Cell Morphology, Cellular Assembly and Organization, DNA Replication, Recombination, and Repair	morphology	morphology of nuclear matrix	1.57E-02					VIM	1
Connective Tissue Disorders, Dermatological Diseases and Conditions, Developmental Disorder, Hereditary Disorder, Metabolic Disease, Organismal Injury and Abnormalities, Skeletal and Muscular Disorders	musculocontractural Ehlers-Danlos syndrome type 1	musculocontractural Ehlers-Danlos syndrome type 1	1.57E-02					CHST14	1
Cellular Assembly and Organization, Cellular Development, Cellular Growth and Proliferation, Embryonic Development, Organ Development, Organismal Development, Skeletal and Muscular System Development and Function, Tissue Development	myofibrillogenesis	myofibrillogenesis of striated muscle	1.57E-02					GAA	1
Developmental Disorder, Hereditary Disorder, Metabolic Disease, Neurological Disease	neuronal ceroid lipofuscinosis type 13	neuronal ceroid lipofuscinosis type 13	1.57E-02					CTSF	1
Developmental Disorder, Gastrointestinal Disease, Hepatic System Disease, Hereditary Disorder, Metabolic Disease	nonprogressive hepatic glycogen storage disease type IV	nonprogressive hepatic glycogen storage disease type IV	1.57E-02					GBE1	1
Cell Death and Survival, Connective Tissue Disorders, Developmental Disorder, Hematological Disease, Hereditary Disorder, Neurological Disease	nonspherocytic hemolytic anemia and neurologic deficits due to glucose phosphate isomerase deficiency	nonspherocytic hemolytic anemia and neurologic deficits due to glucose phosphate isomerase deficiency	1.57E-02					GPI	1
Cellular Assembly and Organization, Organ Morphology, Tissue Development, Visual System Development and Function	organization	organization of photoreceptor outer segments	1.57E-02					CDHR1	1
Cellular Assembly and Organization	organization	organization of tubulovesicular structures	1.57E-02					CD40LG	1
Connective Tissue Disorders, Developmental Disorder, Hereditary Disorder, Metabolic Disease, Skeletal and Muscular Disorders	osteogenesis imperfecta type IIB	osteogenesis imperfecta type IIB	1.57E-02					CRTAP	1
Cardiovascular System Development and Function, Organ Development, Skeletal and Muscular System Development and Function, Tissue Development	outgrowth	outgrowth of ventricular compact zone	1.57E-02					ALDH1A2	1
Cellular Function and Maintenance, Hair and Skin Development and Function	persistence	persistence of keratinocytes	1.57E-02					CD1D	1
Nucleic Acid Metabolism, Small Molecule Biochemistry	phosphorylation	phosphorylation of dUMP	1.57E-02					CMPK2	1
Drug Metabolism, Nucleic Acid Metabolism, Small Molecule Biochemistry	phosphorylation	phosphorylation of floxuridine	1.57E-02					CMPK2	1
Carbohydrate Metabolism, Small Molecule Biochemistry	phosphorylation	phosphorylation of glucose-6-phosphate	1.57E-02					HK2	1
Cancer, Cell Cycle, Renal and Urological Disease	polyploidy	polyploidy of bladder cancer cell lines	1.57E-02					NDRG1	1
Cell Cycle, Reproductive System Development and Function	polyploidy	polyploidy of mammary epithelial cells	1.57E-02					NDRG1	1
Cardiovascular Disease, Developmental Disorder, Organismal Injury and Abnormalities	pressure overload hypertrophy	pressure overload hypertrophy	1.57E-02					GPR56	1
Cellular Function and Maintenance, Cellular Growth and Proliferation, Hematological System Development and Function, Humoral Immune Response	production	production of plasma cells	1.57E-02					CD40LG	1
Gastrointestinal Disease, Hepatic System Disease, Infectious Disease	productive infection	productive infection of sinusoidal endothelial cells	1.57E-02					CD4	1
Developmental Disorder, Gastrointestinal Disease, Hepatic System Disease, Hereditary Disorder, Metabolic Disease, Neurological Disease	progressive sclerosing poliodystrophy	progressive sclerosing poliodystrophy	1.57E-02					POLG	1
Cellular Development, Cellular Growth and Proliferation, Nervous System Development and Function	proliferation	proliferation of cortical astrocytes	1.57E-02					SLC8B1	1
Cellular Development, Cellular Growth and Proliferation, Hematological System Development and Function, Humoral Immune Response	proliferation	proliferation of lymphoplasmacytic cells	1.57E-02					CD40LG	1
Cancer, Cellular Development, Cellular Growth and Proliferation, Hematological Disease, Immunological Disease, Organismal Injury and Abnormalities, Tumor Morphology	proliferation	proliferation of mantle cell lymphoma cells	1.57E-02					CD40LG	1
Carbohydrate Metabolism, Lipid Metabolism, Molecular Transport, Small Molecule Biochemistry	quantity	quantity of 1,2-dipalmitoylphosphatidylcholine	1.57E-02					INSIG1	1
Lipid Metabolism, Molecular Transport, Small Molecule Biochemistry	quantity	quantity of 1-alkyl-2,3-diacylglycerol	1.57E-02					SCD	1
Lipid Metabolism, Molecular Transport, Small Molecule Biochemistry	quantity	quantity of 11,12-epoxyeicosatrienoic acid	1.57E-02					EPHX2	1
Lipid Metabolism, Molecular Transport, Small Molecule Biochemistry	quantity	quantity of 14,15-epoxyeicosatrienoic acid	1.57E-02					EPHX2	1
Lipid Metabolism, Molecular Transport, Small Molecule Biochemistry	quantity	quantity of 8,9-epoxyeicosatrienoic acid	1.57E-02					EPHX2	1
Infectious Disease	quantity	quantity of enterovirus 71 strain neu5	1.57E-02					ANXA2	1
Nervous System Development and Function	quantity	quantity of nociceptor	1.57E-02					GFRA1	1
Lipid Metabolism, Molecular Transport, Nucleic Acid Metabolism, Small Molecule Biochemistry	quantity	quantity of palmitoleoyl-coenzyme A	1.57E-02					SCD	1
Connective Tissue Development and Function, Hematological System Development and Function, Hematopoiesis, Organismal Development, Tissue Morphology	quantity	quantity of pronormoblast cells	1.57E-02					FLI1	1
Cellular Function and Maintenance, Molecular Transport	reabsorption	reabsorption of chloride	1.57E-02					SORL1	1
Carbohydrate Metabolism, Lipid Metabolism, Molecular Transport, Small Molecule Biochemistry	redistribution	redistribution of phosphatidylserine	1.57E-02					LGALS1	1
Organismal Functions	repair	repair of renal tubule	1.57E-02					CAST	1
Infectious Disease	replication	replication of herpes simplex virus	1.57E-02					CST3	1
Cell Morphology, Connective Tissue Development and Function	ruffling	ruffling of dermal fibroblasts	1.57E-02					GSN	1
Developmental Disorder, Hereditary Disorder, Metabolic Disease	sarcosine dehydrogenase deficiency	sarcosine dehydrogenase deficiency	1.57E-02					SARDH	1
Cellular Movement	scattering	scattering of endometrial cancer cell lines	1.57E-02					ETV5	1
Tissue Morphology	separation	separation of cells	1.57E-02					TSHR	1
Developmental Disorder, Hereditary Disorder, Metabolic Disease	severe arylsulfatase A pseudodeficiency	severe arylsulfatase A pseudodeficiency	1.57E-02					ARSA	1
Endocrine System Disorders, Hematological Disease	severe hypercalcemia	severe hypercalcemia	1.57E-02					FDPS	1
Cardiovascular Disease, Metabolic Disease	hypercholesterolemia	severe hypercholesterolemia	1.57E-02					SCD	1
Developmental Disorder, Hereditary Disorder, Metabolic Disease, Neurological Disease, Psychological Disorders	severe metachromatic leukodystrophy	severe metachromatic leukodystrophy	1.57E-02					ARSA	1
Connective Tissue Disorders, Developmental Disorder, Hereditary Disorder, Skeletal and Muscular Disorders	osteopetrosis	severe osteopetrosis	1.57E-02					RGS10	1
Cell Morphology	shape	shape of fibrosarcoma cell lines	1.57E-02					GPI	1
Cell Morphology, Connective Tissue Development and Function, Organ Morphology, Reproductive System Development and Function, Tissue Morphology	size	size of Sertoli cells	1.57E-02					ARSA	1
Cardiovascular System Development and Function	sphericalization	sphericalization of left ventricle	1.57E-02					BNIP3	1
Hereditary Disorder, Neurological Disease	spinocerebellar ataxia epilepsy syndrome	spinocerebellar ataxia epilepsy syndrome	1.57E-02					POLG	1
Cancer, Endocrine System Disorders, Gastrointestinal Disease, Organismal Injury and Abnormalities	pancreatic cancer	stage 2b pancreatic cancer	1.57E-02					GPI	1
Cancer, Organismal Injury and Abnormalities, Renal and Urological Disease	renal clear cell adenocarcinoma	stage I-IV renal clear cell adenocarcinoma	1.57E-02					SCD	1
Cell-To-Cell Signaling and Interaction, Cellular Growth and Proliferation, Hematological System Development and Function, Inflammatory Response	stimulation	stimulation of Langerhans cell histocytosis cells	1.57E-02					CD40LG	1
Cell-To-Cell Signaling and Interaction, Cellular Growth and Proliferation, Hematological System Development and Function	stimulation	stimulation of natural killer T lymphocytes	1.57E-02					CD1D	1
Cell-To-Cell Signaling and Interaction, Cellular Growth and Proliferation, Hematological System Development and Function, Inflammatory Response	stimulation	stimulation of plasmacytoid dendritic cells	1.57E-02					CD40LG	1
Lipid Metabolism, Small Molecule Biochemistry	storage	storage of sulfatides	1.57E-02					ARSA	1
Cell Death and Survival, Hematological System Development and Function	survival	survival of B-1 lymphocytes	1.57E-02					PDK1	1
Cell Death and Survival, Hematological System Development and Function	survival	survival of B-2 lymphocytes	1.57E-02					PDK1	1
Cell Death and Survival, Hematological System Development and Function	survival	survival of lymphoplasmacytic cells	1.57E-02					CD40LG	1
Lipid Metabolism, Small Molecule Biochemistry	synthesis	synthesis of 1-alkyl-2,3-diacylglycerol	1.57E-02					SCD	1
Organ Morphology, Visual System Development and Function	thickness	thickness of outer plexiform layer	1.57E-02					SEMA4A	1
Cancer, Endocrine System Disorders, Organismal Injury and Abnormalities	thyroid carcinoma with thyrotoxicosis	thyroid carcinoma with thyrotoxicosis	1.57E-02					TSHR	1
Cellular Movement, Hematological System Development and Function, Immune Cell Trafficking, Inflammatory Response	trafficking	trafficking of monocyte-derived dendritic cells	1.57E-02					CCR8	1
Cancer	transformation	transformation of CD4+ T-lymphocytes	1.57E-02					LGALS9	1
Cancer	transformation	transformation of TREG cells	1.57E-02					LGALS9	1
Molecular Transport	transport	transport of acylcarnitine	1.57E-02					SLC25A29	1
Dermatological Diseases and Conditions, Inflammatory Disease, Inflammatory Response	ulcerative dermatitis	ulcerative dermatitis of head	1.57E-02					FADS2	1
Hematological Disease, Hereditary Disorder	variant phosphoglycerate kinase deficiency	variant phosphoglycerate kinase deficiency	1.57E-02					PGK1	1
Hereditary Disorder, Inflammatory Response, Metabolic Disease	variation in IMPDH2 enzyme activity	variation in IMPDH2 enzyme activity	1.57E-02					IMPDH2	1
