# Supplementary material for: Digoxin reveals a functional connection between HIV-1 integration preference and T-cell activation
Source: PLoS Pathog. 2017 Jul 20;13(7):e1006460. doi: 10.1371/journal.ppat.1006460 (PMC5519191; doi:10.1371/journal.ppat.1006460)
Supplement: S5 File — DNA from Jurkat cells, infected with WT or N74D mutant VSV-G pseudotyped HIV-1 LAIΔenv and treated with 400 nM digoxin or DMSO, was extracted using Qiagen DNeasy Blood & Tissue kit following the manufacturer’s instructions. Integration sites were identified and quantified in DNA samples as detailed previously [47] using the following HIV-specific PCR forward primers: HIVB3 5’-GCTTGCCTTGAGTGCTTCAAGTAGTGTG-3’, HIVP5B5 5’-AATGATACGGCGACCACCGAGATCTACACGTGCCCGTCTGTTGTGTGACTCTGG-3’ and HIV-specific sequencing primer 5’-ATCCCTCAGACCCTTTTAGTCAGTGTGGAAAATCTC-3’. Prepared sequencing libraries were sequenced on the Illumina HiSeq platform. 50 base paired-end reads were aligned to the human genome (hg19) using the eland_pair implementation of CASAVA. (XLSX) [file ppat.1006460.s012.xlsx]

## Sheet: AllUIS2014-WT-Dig0
Replicate	CloneID	Chr	Position	Ort
1	01_10000862	chr1	10000862	-
1	01_100020840	chr1	100020840	+
1	01_100021406	chr1	100021406	+
1	01_100031710	chr1	100031710	+
1	01_100036585	chr1	100036585	-
1	01_100039627	chr1	100039627	-
1	01_100339697	chr1	100339697	+
1	01_100352523	chr1	100352523	-
1	01_100380722	chr1	100380722	-
1	01_100408321	chr1	100408321	+
1	01_100513316	chr1	100513316	+
1	01_100528119	chr1	100528119	+
1	01_100571827	chr1	100571827	-
1	01_100572902	chr1	100572902	-
1	01_100575881	chr1	100575881	-
1	01_100575895	chr1	100575895	-
1	01_100576638	chr1	100576638	+
1	01_100577671	chr1	100577671	+
1	01_100983837	chr1	100983837	-
1	01_10120583	chr1	10120583	-
1	01_101375713	chr1	101375713	+
1	01_101376695	chr1	101376695	-
1	01_101393783	chr1	101393783	-
1	01_101403311	chr1	101403311	+
1	01_101423474	chr1	101423474	+
1	01_101435348	chr1	101435348	-
1	01_101438209	chr1	101438209	+
1	01_101443244	chr1	101443244	-
1	01_101445344	chr1	101445344	+
1	01_101446602	chr1	101446602	-
1	01_101447472	chr1	101447472	+
1	01_101450221	chr1	101450221	-
1	01_101450799	chr1	101450799	+
1	01_101451611	chr1	101451611	-
1	01_101498623	chr1	101498623	+
1	01_101506566	chr1	101506566	-
1	01_10151579	chr1	10151579	+
1	01_101524892	chr1	101524892	-
1	01_101528885	chr1	101528885	-
1	01_101540193	chr1	101540193	+
1	01_101541770	chr1	101541770	-
1	01_101549195	chr1	101549195	-
1	01_101554189	chr1	101554189	-
1	01_101554794	chr1	101554794	-
1	01_101556202	chr1	101556202	+
1	01_101567280	chr1	101567280	+
1	01_101569564	chr1	101569564	-
1	01_101572023	chr1	101572023	+
1	01_101572023	chr1	101572023	-
1	01_101575209	chr1	101575209	-
1	01_101589044	chr1	101589044	-
1	01_101611824	chr1	101611824	+
1	01_101651325	chr1	101651325	-
1	01_101666377	chr1	101666377	+
1	01_101676583	chr1	101676583	-
1	01_101681693	chr1	101681693	-
1	01_101789653	chr1	101789653	-
1	01_101791561	chr1	101791561	+
1	01_101819659	chr1	101819659	-
1	01_101841384	chr1	101841384	-
1	01_101849789	chr1	101849789	+
1	01_101851789	chr1	101851789	+
1	01_10185929	chr1	10185929	-
1	01_10187238	chr1	10187238	-
1	01_101872571	chr1	101872571	-
1	01_101876137	chr1	101876137	+
1	01_10188054	chr1	10188054	-
1	01_101961824	chr1	101961824	-
1	01_10197363	chr1	10197363	-
1	01_10235029	chr1	10235029	-
1	01_1023883	chr1	1023883	-
1	01_10240828	chr1	10240828	+
1	01_10276844	chr1	10276844	+
1	01_1028495	chr1	1028495	+
1	01_1032429	chr1	1032429	+
1	01_10331650	chr1	10331650	+
1	01_10333359	chr1	10333359	-
1	01_10334762	chr1	10334762	-
1	01_10336295	chr1	10336295	+
1	01_10353913	chr1	10353913	-
1	01_10354061	chr1	10354061	+
1	01_10356259	chr1	10356259	-
1	01_10356484	chr1	10356484	+
1	01_10357442	chr1	10357442	+
1	01_10358567	chr1	10358567	+
1	01_10358889	chr1	10358889	-
1	01_10359935	chr1	10359935	+
1	01_10376194	chr1	10376194	+
1	01_10391403	chr1	10391403	-
1	01_10405622	chr1	10405622	-
1	01_104076041	chr1	104076041	-
1	01_10422772	chr1	10422772	+
1	01_10434077	chr1	10434077	+
1	01_10452889	chr1	10452889	+
1	01_10453116	chr1	10453116	+
1	01_1049181	chr1	1049181	-
1	01_10500188	chr1	10500188	+
1	01_10564417	chr1	10564417	+
1	01_10586367	chr1	10586367	+
1	01_10604457	chr1	10604457	+
1	01_10635705	chr1	10635705	-
1	01_10637546	chr1	10637546	-
1	01_106379792	chr1	106379792	+
1	01_10641073	chr1	10641073	+
1	01_10643254	chr1	10643254	+
1	01_10672314	chr1	10672314	-
1	01_108147059	chr1	108147059	+
1	01_108196155	chr1	108196155	-
1	01_108204651	chr1	108204651	-
1	01_1082068	chr1	1082068	-
1	01_108321927	chr1	108321927	-
1	01_108323586	chr1	108323586	-
1	01_108326861	chr1	108326861	+
1	01_108336017	chr1	108336017	+
1	01_108336042	chr1	108336042	-
1	01_108348928	chr1	108348928	+
1	01_108350963	chr1	108350963	-
1	01_108353553	chr1	108353553	+
1	01_108359538	chr1	108359538	-
1	01_108368067	chr1	108368067	+
1	01_108401363	chr1	108401363	+
1	01_108403343	chr1	108403343	+
1	01_108405812	chr1	108405812	-
1	01_108409983	chr1	108409983	-
1	01_108412865	chr1	108412865	+
1	01_108413246	chr1	108413246	+
1	01_108415293	chr1	108415293	-
1	01_108415441	chr1	108415441	+
1	01_108419306	chr1	108419306	+
1	01_108422380	chr1	108422380	+
1	01_108422542	chr1	108422542	+
1	01_108423091	chr1	108423091	+
1	01_108426001	chr1	108426001	+
1	01_108428923	chr1	108428923	+
1	01_108429781	chr1	108429781	+
1	01_108434930	chr1	108434930	-
1	01_108436502	chr1	108436502	-
1	01_108442745	chr1	108442745	-
1	01_108442809	chr1	108442809	+
1	01_108449778	chr1	108449778	-
1	01_108451515	chr1	108451515	+
1	01_108451776	chr1	108451776	-
1	01_108452067	chr1	108452067	-
1	01_108457403	chr1	108457403	+
1	01_108464014	chr1	108464014	-
1	01_108471259	chr1	108471259	+
1	01_108474160	chr1	108474160	+
1	01_108478177	chr1	108478177	-
1	01_108503513	chr1	108503513	-
1	01_1085166	chr1	1085166	-
1	01_108547177	chr1	108547177	+
1	01_108564746	chr1	108564746	+
1	01_108570285	chr1	108570285	-
1	01_108641789	chr1	108641789	-
1	01_109100799	chr1	109100799	+
1	01_109165058	chr1	109165058	-
1	01_109238261	chr1	109238261	-
1	01_109293185	chr1	109293185	+
1	01_109297792	chr1	109297792	+
1	01_109300931	chr1	109300931	+
1	01_109302711	chr1	109302711	-
1	01_109304276	chr1	109304276	+
1	01_109305678	chr1	109305678	-
1	01_109307993	chr1	109307993	+
1	01_109307998	chr1	109307998	-
1	01_109319064	chr1	109319064	+
1	01_109335267	chr1	109335267	+
1	01_109353075	chr1	109353075	-
1	01_109435358	chr1	109435358	-
1	01_109435846	chr1	109435846	+
1	01_109483775	chr1	109483775	-
1	01_109531803	chr1	109531803	-
1	01_10962099	chr1	10962099	+
1	01_10965926	chr1	10965926	+
1	01_109766789	chr1	109766789	+
1	01_109768485	chr1	109768485	+
1	01_109855518	chr1	109855518	+
1	01_109870933	chr1	109870933	+
1	01_109904883	chr1	109904883	+
1	01_109944247	chr1	109944247	-
1	01_109956602	chr1	109956602	+
1	01_110103883	chr1	110103883	-
1	01_110104447	chr1	110104447	-
1	01_110104490	chr1	110104490	-
1	01_110106872	chr1	110106872	-
1	01_110113529	chr1	110113529	-
1	01_110113794	chr1	110113794	+
1	01_110115964	chr1	110115964	+
1	01_110123360	chr1	110123360	-
1	01_110139720	chr1	110139720	-
1	01_110143033	chr1	110143033	+
1	01_110362969	chr1	110362969	-
1	01_110397123	chr1	110397123	-
1	01_110548258	chr1	110548258	-
1	01_11085169	chr1	11085169	-
1	01_110885750	chr1	110885750	+
1	01_110887604	chr1	110887604	-
1	01_110892335	chr1	110892335	+
1	01_110896048	chr1	110896048	+
1	01_110899132	chr1	110899132	-
1	01_110899176	chr1	110899176	+
1	01_110914995	chr1	110914995	+
1	01_110935208	chr1	110935208	+
1	01_111191224	chr1	111191224	+
1	01_111199275	chr1	111199275	-
1	01_111199564	chr1	111199564	-
1	01_111202018	chr1	111202018	+
1	01_111250433	chr1	111250433	-
1	01_111256682	chr1	111256682	+
1	01_11133502	chr1	11133502	+
1	01_11135408	chr1	11135408	-
1	01_11137274	chr1	11137274	+
1	01_111423607	chr1	111423607	+
1	01_111425981	chr1	111425981	-
1	01_111429659	chr1	111429659	+
1	01_11147526	chr1	11147526	+
1	01_111495270	chr1	111495270	-
1	01_111500299	chr1	111500299	+
1	01_11152158	chr1	11152158	+
1	01_111663144	chr1	111663144	+
1	01_111669415	chr1	111669415	-
1	01_111670377	chr1	111670377	-
1	01_111693029	chr1	111693029	+
1	01_111694776	chr1	111694776	+
1	01_111695207	chr1	111695207	+
1	01_111695832	chr1	111695832	+
1	01_111698087	chr1	111698087	+
1	01_111706315	chr1	111706315	+
1	01_111710211	chr1	111710211	-
1	01_111710425	chr1	111710425	+
1	01_111712239	chr1	111712239	-
1	01_111713139	chr1	111713139	-
1	01_111713361	chr1	111713361	+
1	01_111714290	chr1	111714290	+
1	01_111715089	chr1	111715089	+
1	01_111715157	chr1	111715157	+
1	01_111715174	chr1	111715174	+
1	01_111715202	chr1	111715202	+
1	01_111718773	chr1	111718773	-
1	01_111720356	chr1	111720356	+
1	01_111722296	chr1	111722296	-
1	01_111722682	chr1	111722682	-
1	01_111726230	chr1	111726230	-
1	01_111726493	chr1	111726493	-
1	01_111727466	chr1	111727466	-
1	01_111754954	chr1	111754954	+
1	01_11176329	chr1	11176329	-
1	01_111788420	chr1	111788420	-
1	01_11183224	chr1	11183224	-
1	01_11194105	chr1	11194105	-
1	01_11197755	chr1	11197755	+
1	01_11200775	chr1	11200775	-
1	01_112166557	chr1	112166557	+
1	01_112171441	chr1	112171441	+
1	01_11217400	chr1	11217400	-
1	01_112175007	chr1	112175007	-
1	01_112178342	chr1	112178342	+
1	01_112182692	chr1	112182692	+
1	01_11218352	chr1	11218352	+
1	01_11219149	chr1	11219149	-
1	01_112200530	chr1	112200530	-
1	01_112214340	chr1	112214340	+
1	01_112251195	chr1	112251195	-
1	01_11231955	chr1	11231955	-
1	01_11241223	chr1	11241223	+
1	01_11243518	chr1	11243518	+
1	01_11244384	chr1	11244384	+
1	01_11245493	chr1	11245493	+
1	01_11248783	chr1	11248783	+
1	01_11255241	chr1	11255241	+
1	01_11260117	chr1	11260117	-
1	01_11268510	chr1	11268510	+
1	01_11269024	chr1	11269024	-
1	01_11275807	chr1	11275807	+
1	01_11279633	chr1	11279633	-
1	01_11280831	chr1	11280831	+
1	01_11282649	chr1	11282649	+
1	01_11283186	chr1	11283186	+
1	01_11283416	chr1	11283416	+
1	01_11284392	chr1	11284392	-
1	01_11291251	chr1	11291251	-
1	01_113136775	chr1	113136775	-
1	01_113154657	chr1	113154657	-
1	01_113174521	chr1	113174521	+
1	01_113185440	chr1	113185440	-
1	01_113186052	chr1	113186052	-
1	01_113187179	chr1	113187179	+
1	01_113210583	chr1	113210583	-
1	01_11341643	chr1	11341643	+
1	01_113452194	chr1	113452194	+
1	01_113506559	chr1	113506559	-
1	01_113530517	chr1	113530517	-
1	01_113635840	chr1	113635840	+
1	01_113639401	chr1	113639401	+
1	01_114220102	chr1	114220102	-
1	01_114304840	chr1	114304840	+
1	01_114308201	chr1	114308201	+
1	01_114309962	chr1	114309962	-
1	01_114310576	chr1	114310576	-
1	01_114313467	chr1	114313467	-
1	01_114316307	chr1	114316307	+
1	01_114322815	chr1	114322815	+
1	01_114323313	chr1	114323313	+
1	01_114324122	chr1	114324122	+
1	01_114327081	chr1	114327081	+
1	01_114336608	chr1	114336608	-
1	01_114340350	chr1	114340350	-
1	01_114340778	chr1	114340778	+
1	01_114341259	chr1	114341259	+
1	01_114346420	chr1	114346420	-
1	01_114361626	chr1	114361626	+
1	01_114385824	chr1	114385824	+
1	01_114386754	chr1	114386754	+
1	01_114391407	chr1	114391407	+
1	01_114393520	chr1	114393520	+
1	01_114405376	chr1	114405376	+
1	01_11441531	chr1	11441531	-
1	01_114417670	chr1	114417670	+
1	01_114420074	chr1	114420074	+
1	01_114434467	chr1	114434467	-
1	01_114458784	chr1	114458784	+
1	01_114480381	chr1	114480381	-
1	01_114494797	chr1	114494797	+
1	01_114502305	chr1	114502305	-
1	01_114506458	chr1	114506458	-
1	01_11461412	chr1	11461412	-
1	01_11470249	chr1	11470249	-
1	01_114870345	chr1	114870345	-
1	01_114904434	chr1	114904434	+
1	01_114911370	chr1	114911370	+
1	01_114939053	chr1	114939053	-
1	01_114939123	chr1	114939123	-
1	01_114940762	chr1	114940762	+
1	01_114957366	chr1	114957366	-
1	01_114967548	chr1	114967548	+
1	01_114968933	chr1	114968933	-
1	01_114973157	chr1	114973157	-
1	01_114975428	chr1	114975428	-
1	01_114975485	chr1	114975485	-
1	01_114975582	chr1	114975582	+
1	01_114976018	chr1	114976018	-
1	01_114976429	chr1	114976429	+
1	01_115009809	chr1	115009809	+
1	01_115037244	chr1	115037244	-
1	01_115284486	chr1	115284486	+
1	01_115286855	chr1	115286855	-
1	01_115289388	chr1	115289388	-
1	01_115290866	chr1	115290866	-
1	01_115292888	chr1	115292888	+
1	01_115589963	chr1	115589963	+
1	01_115636946	chr1	115636946	+
1	01_1156667	chr1	1156667	-
1	01_115847766	chr1	115847766	+
1	01_115855339	chr1	115855339	-
1	01_115859764	chr1	115859764	+
1	01_115959987	chr1	115959987	-
1	01_116028936	chr1	116028936	-
1	01_116054571	chr1	116054571	+
1	01_116059607	chr1	116059607	-
1	01_116064335	chr1	116064335	-
1	01_116065814	chr1	116065814	-
1	01_116067366	chr1	116067366	+
1	01_116069272	chr1	116069272	+
1	01_116069699	chr1	116069699	+
1	01_116073436	chr1	116073436	-
1	01_116074305	chr1	116074305	+
1	01_116076131	chr1	116076131	+
1	01_116078504	chr1	116078504	+
1	01_116078655	chr1	116078655	-
1	01_116099472	chr1	116099472	+
1	01_116101003	chr1	116101003	-
1	01_116102521	chr1	116102521	+
1	01_116104571	chr1	116104571	+
1	01_116107479	chr1	116107479	+
1	01_116111402	chr1	116111402	-
1	01_116116502	chr1	116116502	+
1	01_116118500	chr1	116118500	+
1	01_116129252	chr1	116129252	+
1	01_116133394	chr1	116133394	+
1	01_116193920	chr1	116193920	+
1	01_116204306	chr1	116204306	-
1	01_116205767	chr1	116205767	-
1	01_116262994	chr1	116262994	+
1	01_1165224	chr1	1165224	+
1	01_116853109	chr1	116853109	-
1	01_116865255	chr1	116865255	+
1	01_116949676	chr1	116949676	-
1	01_117048816	chr1	117048816	+
1	01_117049198	chr1	117049198	+
1	01_117062247	chr1	117062247	-
1	01_117092316	chr1	117092316	-
1	01_117097220	chr1	117097220	+
1	01_117101922	chr1	117101922	+
1	01_117103738	chr1	117103738	-
1	01_117293283	chr1	117293283	-
1	01_117296357	chr1	117296357	+
1	01_117309037	chr1	117309037	+
1	01_117323105	chr1	117323105	-
1	01_117327433	chr1	117327433	+
1	01_117329170	chr1	117329170	-
1	01_117340540	chr1	117340540	+
1	01_117346988	chr1	117346988	-
1	01_117348222	chr1	117348222	+
1	01_117353173	chr1	117353173	-
1	01_117357933	chr1	117357933	-
1	01_117389966	chr1	117389966	-
1	01_11745541	chr1	11745541	+
1	01_11746662	chr1	11746662	+
1	01_11749830	chr1	11749830	+
1	01_117595478	chr1	117595478	-
1	01_117624557	chr1	117624557	+
1	01_117883351	chr1	117883351	+
1	01_117956835	chr1	117956835	-
1	01_117967474	chr1	117967474	-
1	01_117984595	chr1	117984595	-
1	01_117998837	chr1	117998837	+
1	01_118037626	chr1	118037626	+
1	01_118043417	chr1	118043417	+
1	01_118168656	chr1	118168656	-
1	01_11868030	chr1	11868030	-
1	01_11875231	chr1	11875231	+
1	01_11879951	chr1	11879951	-
1	01_11886109	chr1	11886109	+
1	01_119320702	chr1	119320702	+
1	01_1196462	chr1	1196462	-
1	01_1196546	chr1	1196546	-
1	01_119681286	chr1	119681286	+
1	01_1196971	chr1	1196971	-
1	01_11999615	chr1	11999615	-
1	01_12000294	chr1	12000294	-
1	01_1200277	chr1	1200277	-
1	01_1200526	chr1	1200526	-
1	01_1201075	chr1	1201075	-
1	01_1201411	chr1	1201411	-
1	01_1201809	chr1	1201809	-
1	01_1201962	chr1	1201962	-
1	01_1204145	chr1	1204145	-
1	01_1204409	chr1	1204409	+
1	01_120471105	chr1	120471105	+
1	01_1205216	chr1	1205216	-
1	01_120533059	chr1	120533059	+
1	01_12054459	chr1	12054459	+
1	01_120582469	chr1	120582469	-
1	01_12063752	chr1	12063752	-
1	01_1206797	chr1	1206797	+
1	01_1207634	chr1	1207634	+
1	01_12089495	chr1	12089495	-
1	01_121192071	chr1	121192071	+
1	01_121227551	chr1	121227551	-
1	01_121263025	chr1	121263025	-
1	01_12127191	chr1	12127191	+
1	01_121298871	chr1	121298871	+
1	01_121300417	chr1	121300417	-
1	01_121306187	chr1	121306187	-
1	01_121307661	chr1	121307661	-
1	01_121310202	chr1	121310202	-
1	01_121334932	chr1	121334932	+
1	01_121336150	chr1	121336150	-
1	01_121336275	chr1	121336275	-
1	01_12142797	chr1	12142797	-
1	01_121484680	chr1	121484680	+
1	01_121484783	chr1	121484783	+
1	01_121485144	chr1	121485144	+
1	01_1219183	chr1	1219183	-
1	01_1229969	chr1	1229969	+
1	01_12309822	chr1	12309822	-
1	01_12344453	chr1	12344453	-
1	01_12353512	chr1	12353512	-
1	01_12364591	chr1	12364591	+
1	01_12379552	chr1	12379552	+
1	01_12380806	chr1	12380806	+
1	01_12392731	chr1	12392731	+
1	01_12400145	chr1	12400145	-
1	01_12404095	chr1	12404095	-
1	01_12406710	chr1	12406710	+
1	01_12415377	chr1	12415377	-
1	01_12418615	chr1	12418615	+
1	01_12423340	chr1	12423340	-
1	01_12423699	chr1	12423699	-
1	01_12425126	chr1	12425126	-
1	01_1242685	chr1	1242685	-
1	01_12427293	chr1	12427293	-
1	01_12441249	chr1	12441249	+
1	01_12449588	chr1	12449588	+
1	01_1245295	chr1	1245295	+
1	01_1245713	chr1	1245713	-
1	01_12485792	chr1	12485792	+
1	01_1250184	chr1	1250184	+
1	01_1250268	chr1	1250268	+
1	01_1252827	chr1	1252827	+
1	01_1252907	chr1	1252907	+
1	01_1253041	chr1	1253041	+
1	01_1253153	chr1	1253153	-
1	01_1253593	chr1	1253593	-
1	01_1253771	chr1	1253771	-
1	01_1254011	chr1	1254011	-
1	01_12544123	chr1	12544123	-
1	01_12548763	chr1	12548763	+
1	01_1255513	chr1	1255513	+
1	01_1258865	chr1	1258865	+
1	01_1261861	chr1	1261861	+
1	01_1261879	chr1	1261879	-
1	01_1264818	chr1	1264818	-
1	01_1273173	chr1	1273173	+
1	01_1312600	chr1	1312600	+
1	01_1314187	chr1	1314187	-
1	01_1314592	chr1	1314592	-
1	01_1315869	chr1	1315869	+
1	01_1321305	chr1	1321305	-
1	01_1322991	chr1	1322991	-
1	01_1322992	chr1	1322992	+
1	01_1324329	chr1	1324329	-
1	01_1325459	chr1	1325459	-
1	01_1325585	chr1	1325585	+
1	01_1325846	chr1	1325846	+
1	01_1326045	chr1	1326045	+
1	01_1326451	chr1	1326451	+
1	01_1326766	chr1	1326766	+
1	01_1326984	chr1	1326984	-
1	01_1327185	chr1	1327185	+
1	01_1327236	chr1	1327236	+
1	01_1327353	chr1	1327353	-
1	01_1327677	chr1	1327677	-
1	01_1327812	chr1	1327812	+
1	01_1327971	chr1	1327971	+
1	01_1328157	chr1	1328157	+
1	01_1328356	chr1	1328356	-
1	01_1328718	chr1	1328718	-
1	01_1329122	chr1	1329122	-
1	01_1329616	chr1	1329616	+
1	01_1330598	chr1	1330598	+
1	01_1330834	chr1	1330834	-
1	01_1331073	chr1	1331073	-
1	01_1331796	chr1	1331796	+
1	01_1331939	chr1	1331939	+
1	01_1333552	chr1	1333552	-
1	01_1337719	chr1	1337719	+
1	01_1339002	chr1	1339002	-
1	01_1340271	chr1	1340271	+
1	01_1340433	chr1	1340433	+
1	01_1354464	chr1	1354464	-
1	01_1359079	chr1	1359079	+
1	01_13815762	chr1	13815762	-
1	01_13816347	chr1	13816347	+
1	01_13817831	chr1	13817831	+
1	01_13862364	chr1	13862364	-
1	01_13881487	chr1	13881487	-
1	01_14030887	chr1	14030887	-
1	01_14035569	chr1	14035569	+
1	01_14055833	chr1	14055833	+
1	01_14057090	chr1	14057090	-
1	01_14057541	chr1	14057541	-
1	01_14058322	chr1	14058322	+
1	01_14058759	chr1	14058759	+
1	01_14064859	chr1	14064859	-
1	01_14065125	chr1	14065125	+
1	01_14066762	chr1	14066762	-
1	01_14070107	chr1	14070107	+
1	01_14073701	chr1	14073701	-
1	01_14078580	chr1	14078580	+
1	01_14080092	chr1	14080092	-
1	01_14082204	chr1	14082204	+
1	01_14083406	chr1	14083406	+
1	01_14091154	chr1	14091154	-
1	01_143211167	chr1	143211167	+
1	01_144826366	chr1	144826366	+
1	01_144893160	chr1	144893160	+
1	01_144911293	chr1	144911293	+
1	01_144922742	chr1	144922742	+
1	01_144924159	chr1	144924159	-
1	01_144925968	chr1	144925968	-
1	01_144927336	chr1	144927336	+
1	01_144929202	chr1	144929202	+
1	01_145103732	chr1	145103732	+
1	01_145111706	chr1	145111706	+
1	01_145116675	chr1	145116675	+
1	01_145254877	chr1	145254877	-
1	01_145269022	chr1	145269022	+
1	01_145269038	chr1	145269038	-
1	01_145269425	chr1	145269425	+
1	01_145271294	chr1	145271294	+
1	01_145291531	chr1	145291531	-
1	01_14532663	chr1	14532663	+
1	01_1453431	chr1	1453431	-
1	01_145496835	chr1	145496835	+
1	01_145499492	chr1	145499492	+
1	01_145621021	chr1	145621021	+
1	01_145652553	chr1	145652553	-
1	01_145663176	chr1	145663176	-
1	01_1457741	chr1	1457741	-
1	01_14578729	chr1	14578729	+
1	01_14594484	chr1	14594484	-
1	01_14594865	chr1	14594865	-
1	01_14596904	chr1	14596904	+
1	01_14606443	chr1	14606443	-
1	01_14610239	chr1	14610239	-
1	01_14616930	chr1	14616930	+
1	01_14620724	chr1	14620724	-
1	01_14621380	chr1	14621380	+
1	01_14628134	chr1	14628134	+
1	01_14629206	chr1	14629206	-
1	01_14633284	chr1	14633284	+
1	01_14634364	chr1	14634364	-
1	01_14635811	chr1	14635811	+
1	01_14638160	chr1	14638160	+
1	01_14639929	chr1	14639929	-
1	01_14640085	chr1	14640085	-
1	01_14640099	chr1	14640099	+
1	01_14643791	chr1	14643791	-
1	01_14643910	chr1	14643910	+
1	01_14643934	chr1	14643934	+
1	01_14651057	chr1	14651057	-
1	01_14651074	chr1	14651074	+
1	01_14655613	chr1	14655613	-
1	01_14657465	chr1	14657465	+
1	01_14659748	chr1	14659748	+
1	01_146631082	chr1	146631082	+
1	01_14665631	chr1	14665631	+
1	01_14667947	chr1	14667947	-
1	01_14668388	chr1	14668388	-
1	01_14669013	chr1	14669013	+
1	01_14670860	chr1	14670860	-
1	01_146726311	chr1	146726311	-
1	01_146727898	chr1	146727898	-
1	01_146729704	chr1	146729704	-
1	01_14673152	chr1	14673152	-
1	01_146736346	chr1	146736346	-
1	01_146740887	chr1	146740887	-
1	01_146752853	chr1	146752853	-
1	01_146754350	chr1	146754350	+
1	01_14675446	chr1	14675446	-
1	01_147018879	chr1	147018879	+
1	01_147020317	chr1	147020317	+
1	01_147021483	chr1	147021483	+
1	01_147027526	chr1	147027526	+
1	01_147031146	chr1	147031146	+
1	01_147035661	chr1	147035661	+
1	01_147038517	chr1	147038517	-
1	01_147073918	chr1	147073918	+
1	01_147077203	chr1	147077203	-
1	01_147081187	chr1	147081187	-
1	01_147083480	chr1	147083480	-
1	01_14734213	chr1	14734213	-
1	01_147412259	chr1	147412259	-
1	01_1484714	chr1	1484714	-
1	01_1487837	chr1	1487837	-
1	01_1497156	chr1	1497156	+
1	01_1497211	chr1	1497211	+
1	01_149849634	chr1	149849634	-
1	01_149851217	chr1	149851217	-
1	01_149861828	chr1	149861828	+
1	01_149907347	chr1	149907347	+
1	01_149947080	chr1	149947080	-
1	01_149951478	chr1	149951478	-
1	01_149959394	chr1	149959394	+
1	01_149969492	chr1	149969492	+
1	01_149970242	chr1	149970242	-
1	01_150043712	chr1	150043712	+
1	01_150048812	chr1	150048812	-
1	01_150057327	chr1	150057327	-
1	01_150059618	chr1	150059618	+
1	01_150061804	chr1	150061804	-
1	01_150064202	chr1	150064202	+
1	01_150065665	chr1	150065665	+
1	01_150065821	chr1	150065821	-
1	01_150065881	chr1	150065881	+
1	01_150067002	chr1	150067002	+
1	01_150068123	chr1	150068123	+
1	01_150070362	chr1	150070362	-
1	01_150072988	chr1	150072988	+
1	01_150074471	chr1	150074471	+
1	01_150077199	chr1	150077199	-
1	01_150077584	chr1	150077584	-
1	01_150077889	chr1	150077889	-
1	01_150080119	chr1	150080119	+
1	01_150081774	chr1	150081774	+
1	01_150081881	chr1	150081881	-
1	01_150082677	chr1	150082677	-
1	01_150083939	chr1	150083939	-
1	01_150084115	chr1	150084115	+
1	01_150088947	chr1	150088947	+
1	01_150093827	chr1	150093827	-
1	01_150095591	chr1	150095591	+
1	01_150101350	chr1	150101350	-
1	01_150102147	chr1	150102147	+
1	01_150104856	chr1	150104856	+
1	01_150111629	chr1	150111629	-
1	01_150115253	chr1	150115253	+
1	01_150195068	chr1	150195068	-
1	01_150256915	chr1	150256915	+
1	01_150271346	chr1	150271346	+
1	01_150296469	chr1	150296469	+
1	01_150308734	chr1	150308734	-
1	01_150310959	chr1	150310959	-
1	01_150321981	chr1	150321981	-
1	01_150339103	chr1	150339103	+
1	01_150343032	chr1	150343032	+
1	01_150346038	chr1	150346038	+
1	01_150350666	chr1	150350666	-
1	01_150351919	chr1	150351919	-
1	01_150352802	chr1	150352802	-
1	01_150359657	chr1	150359657	-
1	01_150364720	chr1	150364720	-
1	01_150378839	chr1	150378839	-
1	01_150379920	chr1	150379920	-
1	01_150380440	chr1	150380440	-
1	01_150380586	chr1	150380586	-
1	01_150388182	chr1	150388182	+
1	01_150395030	chr1	150395030	+
1	01_150397739	chr1	150397739	+
1	01_150407443	chr1	150407443	+
1	01_150409979	chr1	150409979	-
1	01_150412945	chr1	150412945	-
1	01_150414439	chr1	150414439	+
1	01_150415030	chr1	150415030	+
1	01_150416944	chr1	150416944	-
1	01_150417696	chr1	150417696	-
1	01_150432480	chr1	150432480	+
1	01_1504903	chr1	1504903	+
1	01_1505201	chr1	1505201	-
1	01_150547631	chr1	150547631	+
1	01_150590124	chr1	150590124	+
1	01_150619873	chr1	150619873	-
1	01_1506241	chr1	1506241	-
1	01_150626012	chr1	150626012	-
1	01_150634883	chr1	150634883	+
1	01_150637208	chr1	150637208	-
1	01_1506396	chr1	1506396	-
1	01_150647551	chr1	150647551	-
1	01_150653020	chr1	150653020	+
1	01_150658190	chr1	150658190	-
1	01_150660749	chr1	150660749	+
1	01_150662682	chr1	150662682	-
1	01_150663052	chr1	150663052	+
1	01_150664252	chr1	150664252	-
1	01_150664752	chr1	150664752	+
1	01_150666622	chr1	150666622	+
1	01_1506968	chr1	1506968	-
1	01_150779896	chr1	150779896	-
1	01_150788667	chr1	150788667	-
1	01_150791572	chr1	150791572	+
1	01_150791666	chr1	150791666	+
1	01_150791984	chr1	150791984	-
1	01_150795710	chr1	150795710	+
1	01_150796774	chr1	150796774	+
1	01_150803363	chr1	150803363	-
1	01_150803495	chr1	150803495	-
1	01_150808226	chr1	150808226	-
1	01_150809299	chr1	150809299	-
1	01_150810981	chr1	150810981	-
1	01_150811024	chr1	150811024	-
1	01_150811622	chr1	150811622	+
1	01_150812363	chr1	150812363	-
1	01_150813225	chr1	150813225	-
1	01_150814895	chr1	150814895	+
1	01_150815164	chr1	150815164	-
1	01_150818669	chr1	150818669	+
1	01_150819504	chr1	150819504	-
1	01_150831110	chr1	150831110	+
1	01_150831509	chr1	150831509	-
1	01_150844681	chr1	150844681	+
1	01_150846318	chr1	150846318	+
1	01_150847511	chr1	150847511	-
1	01_150850381	chr1	150850381	+
1	01_150904605	chr1	150904605	+
1	01_150980335	chr1	150980335	-
1	01_150984769	chr1	150984769	-
1	01_150985712	chr1	150985712	+
1	01_150990761	chr1	150990761	-
1	01_151034340	chr1	151034340	+
1	01_151036388	chr1	151036388	-
1	01_151081484	chr1	151081484	+
1	01_151091061	chr1	151091061	+
1	01_151116628	chr1	151116628	-
1	01_151178558	chr1	151178558	-
1	01_151188162	chr1	151188162	+
1	01_151188998	chr1	151188998	+
1	01_151193482	chr1	151193482	-
1	01_151197986	chr1	151197986	-
1	01_151200832	chr1	151200832	-
1	01_151216562	chr1	151216562	-
1	01_151217336	chr1	151217336	-
1	01_151289261	chr1	151289261	-
1	01_151311291	chr1	151311291	-
1	01_151342939	chr1	151342939	+
1	01_151346934	chr1	151346934	+
1	01_151375726	chr1	151375726	+
1	01_151381526	chr1	151381526	+
1	01_151384319	chr1	151384319	+
1	01_151385287	chr1	151385287	-
1	01_151386182	chr1	151386182	+
1	01_151393105	chr1	151393105	+
1	01_151395379	chr1	151395379	-
1	01_151395583	chr1	151395583	+
1	01_151396424	chr1	151396424	-
1	01_151397322	chr1	151397322	-
1	01_151400366	chr1	151400366	+
1	01_151402111	chr1	151402111	+
1	01_151402589	chr1	151402589	+
1	01_151403354	chr1	151403354	-
1	01_151403857	chr1	151403857	-
1	01_151404254	chr1	151404254	+
1	01_151405078	chr1	151405078	+
1	01_151411665	chr1	151411665	+
1	01_151411843	chr1	151411843	+
1	01_151413147	chr1	151413147	-
1	01_151451588	chr1	151451588	+
1	01_151594487	chr1	151594487	+
1	01_151594847	chr1	151594847	+
1	01_151595000	chr1	151595000	-
1	01_151595075	chr1	151595075	+
1	01_151605680	chr1	151605680	+
1	01_151626961	chr1	151626961	-
1	01_151629332	chr1	151629332	-
1	01_151629479	chr1	151629479	+
1	01_151630036	chr1	151630036	-
1	01_151631030	chr1	151631030	-
1	01_151632879	chr1	151632879	-
1	01_151634608	chr1	151634608	+
1	01_151634799	chr1	151634799	-
1	01_151637576	chr1	151637576	+
1	01_151638410	chr1	151638410	+
1	01_151640679	chr1	151640679	+
1	01_151649321	chr1	151649321	+
1	01_151649770	chr1	151649770	-
1	01_151649980	chr1	151649980	-
1	01_151650881	chr1	151650881	-
1	01_151657415	chr1	151657415	-
1	01_151754875	chr1	151754875	+
1	01_151761369	chr1	151761369	+
1	01_151786843	chr1	151786843	-
1	01_151796183	chr1	151796183	-
1	01_152102468	chr1	152102468	+
1	01_152104115	chr1	152104115	-
1	01_152105761	chr1	152105761	+
1	01_1526365	chr1	1526365	+
1	01_153263177	chr1	153263177	-
1	01_153284311	chr1	153284311	+
1	01_153532821	chr1	153532821	-
1	01_153605096	chr1	153605096	+
1	01_153617897	chr1	153617897	-
1	01_153641819	chr1	153641819	-
1	01_153710318	chr1	153710318	+
1	01_153724349	chr1	153724349	+
1	01_153740259	chr1	153740259	-
1	01_1537440	chr1	1537440	-
1	01_153795945	chr1	153795945	-
1	01_153799486	chr1	153799486	-
1	01_153800167	chr1	153800167	-
1	01_153807343	chr1	153807343	-
1	01_153810063	chr1	153810063	-
1	01_153810452	chr1	153810452	-
1	01_153810834	chr1	153810834	-
1	01_153812075	chr1	153812075	+
1	01_153814321	chr1	153814321	+
1	01_153822723	chr1	153822723	-
1	01_153822767	chr1	153822767	+
1	01_153824366	chr1	153824366	-
1	01_153824524	chr1	153824524	-
1	01_153826136	chr1	153826136	+
1	01_153827209	chr1	153827209	-
1	01_153832267	chr1	153832267	+
1	01_153833177	chr1	153833177	-
1	01_153838375	chr1	153838375	-
1	01_153839907	chr1	153839907	-
1	01_153843191	chr1	153843191	+
1	01_153843530	chr1	153843530	-
1	01_153844986	chr1	153844986	+
1	01_153845976	chr1	153845976	+
1	01_153846043	chr1	153846043	-
1	01_153851623	chr1	153851623	-
1	01_153851964	chr1	153851964	-
1	01_153854075	chr1	153854075	+
1	01_153857133	chr1	153857133	-
1	01_153858664	chr1	153858664	-
1	01_153860545	chr1	153860545	-
1	01_153860990	chr1	153860990	-
1	01_153861172	chr1	153861172	+
1	01_153861318	chr1	153861318	+
1	01_153862082	chr1	153862082	+
1	01_153864324	chr1	153864324	+
1	01_153866157	chr1	153866157	-
1	01_153866503	chr1	153866503	+
1	01_153866925	chr1	153866925	-
1	01_153868258	chr1	153868258	+
1	01_153870052	chr1	153870052	+
1	01_153882811	chr1	153882811	-
1	01_153883672	chr1	153883672	-
1	01_153883847	chr1	153883847	-
1	01_153889041	chr1	153889041	-
1	01_153889069	chr1	153889069	-
1	01_153934521	chr1	153934521	+
1	01_153944231	chr1	153944231	-
1	01_153966407	chr1	153966407	+
1	01_154127021	chr1	154127021	+
1	01_154135098	chr1	154135098	+
1	01_154135994	chr1	154135994	+
1	01_154146947	chr1	154146947	+
1	01_154151067	chr1	154151067	-
1	01_154151621	chr1	154151621	+
1	01_154152772	chr1	154152772	+
1	01_154182133	chr1	154182133	+
1	01_154197309	chr1	154197309	-
1	01_154197623	chr1	154197623	-
1	01_154199048	chr1	154199048	-
1	01_154199718	chr1	154199718	+
1	01_154199846	chr1	154199846	-
1	01_154204798	chr1	154204798	-
1	01_154206435	chr1	154206435	+
1	01_154207171	chr1	154207171	+
1	01_154208390	chr1	154208390	-
1	01_154208471	chr1	154208471	+
1	01_154208635	chr1	154208635	-
1	01_154209306	chr1	154209306	+
1	01_154210766	chr1	154210766	+
1	01_154210978	chr1	154210978	-
1	01_154211536	chr1	154211536	+
1	01_154213149	chr1	154213149	-
1	01_154216802	chr1	154216802	-
1	01_154216913	chr1	154216913	+
1	01_154217253	chr1	154217253	-
1	01_154218503	chr1	154218503	+
1	01_154219906	chr1	154219906	+
1	01_154221747	chr1	154221747	-
1	01_154221987	chr1	154221987	+
1	01_154239913	chr1	154239913	+
1	01_154311715	chr1	154311715	+
1	01_154562877	chr1	154562877	+
1	01_154567204	chr1	154567204	+
1	01_154573783	chr1	154573783	-
1	01_154577160	chr1	154577160	+
1	01_154578850	chr1	154578850	-
1	01_154587460	chr1	154587460	-
1	01_154587887	chr1	154587887	-
1	01_154588400	chr1	154588400	+
1	01_154590199	chr1	154590199	+
1	01_154590733	chr1	154590733	-
1	01_154590784	chr1	154590784	+
1	01_154590790	chr1	154590790	+
1	01_154590909	chr1	154590909	+
1	01_154590980	chr1	154590980	-
1	01_154591120	chr1	154591120	+
1	01_154591620	chr1	154591620	+
1	01_154592197	chr1	154592197	-
1	01_154592497	chr1	154592497	-
1	01_154593375	chr1	154593375	-
1	01_154594087	chr1	154594087	+
1	01_154595486	chr1	154595486	-
1	01_154595896	chr1	154595896	+
1	01_154597856	chr1	154597856	-
1	01_154599373	chr1	154599373	+
1	01_154603131	chr1	154603131	+
1	01_154603809	chr1	154603809	-
1	01_154604070	chr1	154604070	+
1	01_154604830	chr1	154604830	+
1	01_154607486	chr1	154607486	+
1	01_154609015	chr1	154609015	-
1	01_154609115	chr1	154609115	-
1	01_154612875	chr1	154612875	+
1	01_154613460	chr1	154613460	+
1	01_154615514	chr1	154615514	-
1	01_154625060	chr1	154625060	-
1	01_154628587	chr1	154628587	+
1	01_154695983	chr1	154695983	-
1	01_154755498	chr1	154755498	-
1	01_154923440	chr1	154923440	+
1	01_154926635	chr1	154926635	-
1	01_154933128	chr1	154933128	-
1	01_154936945	chr1	154936945	+
1	01_154940323	chr1	154940323	-
1	01_154941211	chr1	154941211	-
1	01_154950909	chr1	154950909	-
1	01_154979265	chr1	154979265	+
1	01_155050304	chr1	155050304	+
1	01_155105655	chr1	155105655	+
1	01_155105778	chr1	155105778	+
1	01_155111421	chr1	155111421	-
1	01_155193853	chr1	155193853	-
1	01_155195039	chr1	155195039	-
1	01_155216442	chr1	155216442	-
1	01_155226664	chr1	155226664	+
1	01_155234965	chr1	155234965	+
1	01_155238092	chr1	155238092	+
1	01_155271741	chr1	155271741	-
1	01_155274554	chr1	155274554	+
1	01_155304999	chr1	155304999	-
1	01_155309676	chr1	155309676	+
1	01_155310365	chr1	155310365	+
1	01_155318896	chr1	155318896	+
1	01_155323355	chr1	155323355	+
1	01_155324354	chr1	155324354	-
1	01_155326803	chr1	155326803	-
1	01_155328125	chr1	155328125	-
1	01_155328731	chr1	155328731	+
1	01_155336966	chr1	155336966	+
1	01_155340210	chr1	155340210	+
1	01_155340847	chr1	155340847	+
1	01_155341835	chr1	155341835	-
1	01_155342380	chr1	155342380	+
1	01_155344413	chr1	155344413	-
1	01_155344469	chr1	155344469	-
1	01_155345984	chr1	155345984	+
1	01_155346047	chr1	155346047	-
1	01_155347028	chr1	155347028	+
1	01_155348314	chr1	155348314	+
1	01_155351009	chr1	155351009	-
1	01_155353316	chr1	155353316	-
1	01_155353508	chr1	155353508	+
1	01_155354478	chr1	155354478	-
1	01_155354585	chr1	155354585	-
1	01_155360001	chr1	155360001	+
1	01_155363744	chr1	155363744	+
1	01_155364098	chr1	155364098	+
1	01_155364681	chr1	155364681	+
1	01_155365537	chr1	155365537	-
1	01_155365684	chr1	155365684	+
1	01_155367876	chr1	155367876	-
1	01_155369603	chr1	155369603	+
1	01_155369674	chr1	155369674	-
1	01_155370997	chr1	155370997	+
1	01_155371376	chr1	155371376	+
1	01_155376653	chr1	155376653	+
1	01_155380839	chr1	155380839	+
1	01_155383983	chr1	155383983	-
1	01_155387000	chr1	155387000	-
1	01_155388301	chr1	155388301	+
1	01_155397691	chr1	155397691	+
1	01_155404736	chr1	155404736	+
1	01_155408719	chr1	155408719	+
1	01_155413160	chr1	155413160	+
1	01_155413700	chr1	155413700	-
1	01_155424006	chr1	155424006	-
1	01_155426239	chr1	155426239	-
1	01_155427259	chr1	155427259	+
1	01_155427280	chr1	155427280	-
1	01_155427341	chr1	155427341	-
1	01_155428370	chr1	155428370	-
1	01_155428988	chr1	155428988	-
1	01_155429551	chr1	155429551	-
1	01_155429940	chr1	155429940	+
1	01_155431201	chr1	155431201	-
1	01_155431390	chr1	155431390	-
1	01_155431572	chr1	155431572	-
1	01_155433901	chr1	155433901	-
1	01_155435235	chr1	155435235	-
1	01_155435420	chr1	155435420	+
1	01_155435580	chr1	155435580	-
1	01_155437604	chr1	155437604	+
1	01_155438830	chr1	155438830	+
1	01_155439262	chr1	155439262	-
1	01_155439479	chr1	155439479	+
1	01_155440296	chr1	155440296	+
1	01_155441072	chr1	155441072	+
1	01_155441382	chr1	155441382	-
1	01_155441674	chr1	155441674	+
1	01_155442648	chr1	155442648	-
1	01_155443514	chr1	155443514	+
1	01_155443605	chr1	155443605	+
1	01_155446019	chr1	155446019	-
1	01_155447923	chr1	155447923	+
1	01_155451391	chr1	155451391	+
1	01_155452561	chr1	155452561	-
1	01_155455128	chr1	155455128	+
1	01_155455405	chr1	155455405	-
1	01_155455661	chr1	155455661	-
1	01_155456835	chr1	155456835	+
1	01_155457705	chr1	155457705	+
1	01_155457872	chr1	155457872	+
1	01_155458101	chr1	155458101	-
1	01_155460877	chr1	155460877	+
1	01_155468987	chr1	155468987	+
1	01_155469624	chr1	155469624	+
1	01_155471024	chr1	155471024	+
1	01_155474691	chr1	155474691	+
1	01_155475864	chr1	155475864	+
1	01_155476108	chr1	155476108	+
1	01_155477231	chr1	155477231	+
1	01_155477304	chr1	155477304	+
1	01_155477735	chr1	155477735	-
1	01_155480690	chr1	155480690	-
1	01_155481253	chr1	155481253	+
1	01_155484270	chr1	155484270	+
1	01_155485729	chr1	155485729	-
1	01_155486105	chr1	155486105	+
1	01_155486879	chr1	155486879	-
1	01_155491054	chr1	155491054	-
1	01_155494109	chr1	155494109	+
1	01_155496306	chr1	155496306	+
1	01_155496756	chr1	155496756	+
1	01_155497252	chr1	155497252	-
1	01_155501687	chr1	155501687	-
1	01_155505179	chr1	155505179	-
1	01_155505876	chr1	155505876	+
1	01_155507447	chr1	155507447	-
1	01_155507524	chr1	155507524	-
1	01_155508185	chr1	155508185	+
1	01_155510557	chr1	155510557	+
1	01_155510778	chr1	155510778	-
1	01_155510851	chr1	155510851	-
1	01_155526139	chr1	155526139	-
1	01_155527110	chr1	155527110	+
1	01_155527594	chr1	155527594	+
1	01_155528538	chr1	155528538	-
1	01_155592746	chr1	155592746	+
1	01_155643493	chr1	155643493	-
1	01_155643976	chr1	155643976	+
1	01_155644266	chr1	155644266	-
1	01_155646184	chr1	155646184	-
1	01_155646237	chr1	155646237	-
1	01_155648376	chr1	155648376	+
1	01_155649571	chr1	155649571	+
1	01_155650029	chr1	155650029	+
1	01_155654116	chr1	155654116	-
1	01_155655178	chr1	155655178	+
1	01_155661657	chr1	155661657	-
1	01_155664844	chr1	155664844	-
1	01_155665286	chr1	155665286	+
1	01_155677379	chr1	155677379	+
1	01_155684635	chr1	155684635	-
1	01_155687100	chr1	155687100	+
1	01_155688538	chr1	155688538	-
1	01_155691957	chr1	155691957	+
1	01_155697056	chr1	155697056	-
1	01_155701211	chr1	155701211	-
1	01_155701399	chr1	155701399	-
1	01_155701691	chr1	155701691	-
1	01_155702483	chr1	155702483	-
1	01_155729920	chr1	155729920	+
1	01_155737695	chr1	155737695	-
1	01_155739251	chr1	155739251	+
1	01_155741635	chr1	155741635	+
1	01_155743481	chr1	155743481	+
1	01_155745082	chr1	155745082	-
1	01_155746433	chr1	155746433	+
1	01_155750247	chr1	155750247	-
1	01_155751735	chr1	155751735	+
1	01_155758501	chr1	155758501	-
1	01_155763026	chr1	155763026	-
1	01_155763895	chr1	155763895	+
1	01_155764647	chr1	155764647	+
1	01_155766916	chr1	155766916	-
1	01_155767691	chr1	155767691	+
1	01_155772947	chr1	155772947	-
1	01_155776341	chr1	155776341	-
1	01_155779284	chr1	155779284	-
1	01_155780764	chr1	155780764	+
1	01_155785009	chr1	155785009	-
1	01_155785380	chr1	155785380	+
1	01_155785658	chr1	155785658	+
1	01_155785700	chr1	155785700	-
1	01_155786116	chr1	155786116	+
1	01_155793237	chr1	155793237	-
1	01_155810401	chr1	155810401	-
1	01_155873492	chr1	155873492	+
1	01_155875873	chr1	155875873	+
1	01_155878302	chr1	155878302	-
1	01_155882711	chr1	155882711	-
1	01_155883305	chr1	155883305	-
1	01_155883633	chr1	155883633	+
1	01_155884232	chr1	155884232	+
1	01_155884604	chr1	155884604	+
1	01_155886921	chr1	155886921	+
1	01_155887024	chr1	155887024	-
1	01_155887593	chr1	155887593	-
1	01_155887785	chr1	155887785	-
1	01_155888696	chr1	155888696	-
1	01_155889116	chr1	155889116	+
1	01_155890960	chr1	155890960	+
1	01_155891596	chr1	155891596	+
1	01_155892977	chr1	155892977	+
1	01_155894102	chr1	155894102	+
1	01_155895934	chr1	155895934	+
1	01_155896782	chr1	155896782	+
1	01_155897196	chr1	155897196	-
1	01_155898832	chr1	155898832	+
1	01_155900313	chr1	155900313	+
1	01_155900321	chr1	155900321	+
1	01_155900457	chr1	155900457	+
1	01_155901258	chr1	155901258	+
1	01_155902232	chr1	155902232	-
1	01_155902590	chr1	155902590	-
1	01_155902777	chr1	155902777	+
1	01_155924205	chr1	155924205	-
1	01_155926811	chr1	155926811	+
1	01_155928149	chr1	155928149	+
1	01_155928561	chr1	155928561	+
1	01_155928871	chr1	155928871	-
1	01_155932666	chr1	155932666	-
1	01_155967136	chr1	155967136	-
1	01_155982080	chr1	155982080	-
1	01_155986715	chr1	155986715	+
1	01_156016527	chr1	156016527	+
1	01_156019669	chr1	156019669	+
1	01_156126350	chr1	156126350	+
1	01_156134273	chr1	156134273	-
1	01_156145170	chr1	156145170	-
1	01_156154157	chr1	156154157	+
1	01_156156058	chr1	156156058	+
1	01_156157003	chr1	156157003	-
1	01_156171750	chr1	156171750	-
1	01_156173779	chr1	156173779	+
1	01_156184575	chr1	156184575	-
1	01_156200405	chr1	156200405	+
1	01_156227439	chr1	156227439	+
1	01_156242749	chr1	156242749	-
1	01_156247009	chr1	156247009	+
1	01_156250964	chr1	156250964	-
1	01_156272850	chr1	156272850	+
1	01_156285351	chr1	156285351	-
1	01_156285370	chr1	156285370	+
1	01_156287075	chr1	156287075	-
1	01_156289439	chr1	156289439	-
1	01_156293139	chr1	156293139	-
1	01_156294248	chr1	156294248	+
1	01_156294417	chr1	156294417	+
1	01_156295604	chr1	156295604	-
1	01_156296718	chr1	156296718	-
1	01_156299802	chr1	156299802	+
1	01_156301217	chr1	156301217	+
1	01_156303890	chr1	156303890	-
1	01_156304646	chr1	156304646	+
1	01_156322955	chr1	156322955	+
1	01_156430473	chr1	156430473	+
1	01_156480501	chr1	156480501	-
1	01_156486624	chr1	156486624	-
1	01_156489965	chr1	156489965	+
1	01_156489967	chr1	156489967	-
1	01_156498907	chr1	156498907	+
1	01_156712617	chr1	156712617	+
1	01_156714031	chr1	156714031	+
1	01_156716530	chr1	156716530	+
1	01_156720126	chr1	156720126	-
1	01_156735130	chr1	156735130	-
1	01_156743473	chr1	156743473	-
1	01_156751047	chr1	156751047	-
1	01_156751417	chr1	156751417	-
1	01_156761196	chr1	156761196	+
1	01_157582534	chr1	157582534	+
1	01_157583412	chr1	157583412	+
1	01_157617515	chr1	157617515	+
1	01_157621837	chr1	157621837	-
1	01_157623652	chr1	157623652	-
1	01_157624833	chr1	157624833	+
1	01_157625110	chr1	157625110	+
1	01_157625141	chr1	157625141	+
1	01_157625510	chr1	157625510	-
1	01_157625682	chr1	157625682	-
1	01_157626562	chr1	157626562	+
1	01_157626840	chr1	157626840	-
1	01_157627195	chr1	157627195	-
1	01_157627274	chr1	157627274	+
1	01_157627715	chr1	157627715	-
1	01_157628251	chr1	157628251	-
1	01_157628804	chr1	157628804	-
1	01_157649910	chr1	157649910	-
1	01_158053434	chr1	158053434	+
1	01_158099585	chr1	158099585	+
1	01_158119846	chr1	158119846	+
1	01_158133134	chr1	158133134	+
1	01_158138067	chr1	158138067	+
1	01_158138239	chr1	158138239	+
1	01_158140673	chr1	158140673	-
1	01_158142248	chr1	158142248	+
1	01_158142961	chr1	158142961	-
1	01_158143351	chr1	158143351	-
1	01_158158916	chr1	158158916	+
1	01_158168371	chr1	158168371	-
1	01_1581790	chr1	1581790	-
1	01_158179496	chr1	158179496	+
1	01_158179676	chr1	158179676	+
1	01_158179988	chr1	158179988	-
1	01_158180382	chr1	158180382	+
1	01_158184526	chr1	158184526	+
1	01_158223295	chr1	158223295	+
1	01_158223299	chr1	158223299	-
1	01_158225784	chr1	158225784	+
1	01_158226440	chr1	158226440	+
1	01_158226831	chr1	158226831	-
1	01_158227315	chr1	158227315	+
1	01_158230682	chr1	158230682	+
1	01_158231127	chr1	158231127	-
1	01_158232460	chr1	158232460	+
1	01_158233129	chr1	158233129	+
1	01_158234026	chr1	158234026	+
1	01_158236283	chr1	158236283	-
1	01_158236461	chr1	158236461	+
1	01_158237444	chr1	158237444	-
1	01_158238952	chr1	158238952	-
1	01_158239283	chr1	158239283	-
1	01_158239309	chr1	158239309	+
1	01_158240739	chr1	158240739	-
1	01_158242075	chr1	158242075	+
1	01_158243768	chr1	158243768	-
1	01_158244673	chr1	158244673	-
1	01_158245146	chr1	158245146	-
1	01_158252106	chr1	158252106	+
1	01_158264568	chr1	158264568	-
1	01_158267388	chr1	158267388	-
1	01_158270784	chr1	158270784	+
1	01_158271796	chr1	158271796	-
1	01_158272677	chr1	158272677	-
1	01_158274082	chr1	158274082	+
1	01_158294046	chr1	158294046	+
1	01_158312418	chr1	158312418	+
1	01_158314139	chr1	158314139	+
1	01_158321581	chr1	158321581	+
1	01_158334383	chr1	158334383	-
1	01_158335867	chr1	158335867	+
1	01_158337220	chr1	158337220	+
1	01_158338625	chr1	158338625	-
1	01_158339474	chr1	158339474	-
1	01_158339732	chr1	158339732	-
1	01_158341580	chr1	158341580	-
1	01_158344915	chr1	158344915	+
1	01_158345280	chr1	158345280	+
1	01_158345284	chr1	158345284	-
1	01_158346148	chr1	158346148	+
1	01_158347123	chr1	158347123	+
1	01_158348205	chr1	158348205	+
1	01_158348593	chr1	158348593	+
1	01_158349833	chr1	158349833	-
1	01_158350971	chr1	158350971	+
1	01_158351441	chr1	158351441	+
1	01_158352194	chr1	158352194	-
1	01_158352212	chr1	158352212	+
1	01_158353237	chr1	158353237	-
1	01_158353264	chr1	158353264	+
1	01_158353408	chr1	158353408	+
1	01_158353537	chr1	158353537	-
1	01_158354544	chr1	158354544	+
1	01_158359505	chr1	158359505	+
1	01_158360068	chr1	158360068	+
1	01_158360887	chr1	158360887	-
1	01_158360957	chr1	158360957	+
1	01_158362932	chr1	158362932	+
1	01_158363271	chr1	158363271	-
1	01_158363442	chr1	158363442	-
1	01_158364017	chr1	158364017	-
1	01_158364349	chr1	158364349	-
1	01_158367992	chr1	158367992	-
1	01_158373258	chr1	158373258	-
1	01_158376529	chr1	158376529	+
1	01_158379339	chr1	158379339	-
1	01_158380522	chr1	158380522	-
1	01_158381369	chr1	158381369	-
1	01_158381685	chr1	158381685	-
1	01_158381782	chr1	158381782	+
1	01_158382784	chr1	158382784	-
1	01_158383026	chr1	158383026	+
1	01_158383715	chr1	158383715	+
1	01_158384088	chr1	158384088	-
1	01_158384166	chr1	158384166	-
1	01_158384357	chr1	158384357	-
1	01_158384900	chr1	158384900	+
1	01_158385254	chr1	158385254	-
1	01_158385777	chr1	158385777	+
1	01_158385815	chr1	158385815	+
1	01_158386640	chr1	158386640	-
1	01_158387561	chr1	158387561	-
1	01_158389376	chr1	158389376	-
1	01_158390462	chr1	158390462	-
1	01_158392296	chr1	158392296	-
1	01_158392302	chr1	158392302	+
1	01_158393039	chr1	158393039	-
1	01_158393363	chr1	158393363	-
1	01_158393470	chr1	158393470	-
1	01_158394661	chr1	158394661	+
1	01_158394974	chr1	158394974	-
1	01_158395324	chr1	158395324	-
1	01_158395412	chr1	158395412	+
1	01_158396716	chr1	158396716	-
1	01_158402115	chr1	158402115	+
1	01_158403964	chr1	158403964	-
1	01_158404028	chr1	158404028	+
1	01_158404111	chr1	158404111	+
1	01_158404266	chr1	158404266	-
1	01_158404380	chr1	158404380	-
1	01_158404551	chr1	158404551	+
1	01_158405024	chr1	158405024	+
1	01_158406445	chr1	158406445	-
1	01_158406558	chr1	158406558	-
1	01_158407458	chr1	158407458	+
1	01_158407536	chr1	158407536	+
1	01_158407547	chr1	158407547	+
1	01_158407771	chr1	158407771	+
1	01_158408071	chr1	158408071	-
1	01_158408662	chr1	158408662	-
1	01_158408830	chr1	158408830	-
1	01_158410221	chr1	158410221	-
1	01_158411476	chr1	158411476	+
1	01_158412408	chr1	158412408	-
1	01_158412757	chr1	158412757	+
1	01_158413196	chr1	158413196	-
1	01_158414475	chr1	158414475	+
1	01_158415624	chr1	158415624	+
1	01_158416490	chr1	158416490	-
1	01_158418780	chr1	158418780	-
1	01_158418791	chr1	158418791	-
1	01_158420203	chr1	158420203	-
1	01_158421045	chr1	158421045	-
1	01_158421187	chr1	158421187	-
1	01_158421314	chr1	158421314	+
1	01_158421711	chr1	158421711	-
1	01_158421766	chr1	158421766	-
1	01_158422731	chr1	158422731	-
1	01_158424060	chr1	158424060	+
1	01_158425474	chr1	158425474	-
1	01_158425556	chr1	158425556	-
1	01_158426705	chr1	158426705	+
1	01_158426993	chr1	158426993	+
1	01_158427463	chr1	158427463	+
1	01_158427762	chr1	158427762	-
1	01_158428018	chr1	158428018	+
1	01_158428386	chr1	158428386	-
1	01_158428452	chr1	158428452	+
1	01_158428456	chr1	158428456	-
1	01_158428596	chr1	158428596	+
1	01_158428733	chr1	158428733	-
1	01_158429114	chr1	158429114	-
1	01_158429267	chr1	158429267	-
1	01_158429722	chr1	158429722	+
1	01_158429801	chr1	158429801	+
1	01_158429819	chr1	158429819	-
1	01_158433833	chr1	158433833	+
1	01_158436864	chr1	158436864	+
1	01_158439255	chr1	158439255	-
1	01_158440049	chr1	158440049	-
1	01_158441591	chr1	158441591	-
1	01_158441861	chr1	158441861	-
1	01_158442365	chr1	158442365	-
1	01_158442755	chr1	158442755	+
1	01_158443494	chr1	158443494	+
1	01_158444070	chr1	158444070	-
1	01_158444121	chr1	158444121	-
1	01_158444358	chr1	158444358	-
1	01_158444435	chr1	158444435	-
1	01_158444809	chr1	158444809	-
1	01_158445350	chr1	158445350	+
1	01_158447970	chr1	158447970	-
1	01_158448197	chr1	158448197	+
1	01_158448322	chr1	158448322	-
1	01_158448430	chr1	158448430	+
1	01_158448802	chr1	158448802	+
1	01_158449025	chr1	158449025	+
1	01_158449272	chr1	158449272	-
1	01_158449424	chr1	158449424	-
1	01_158449568	chr1	158449568	+
1	01_158450254	chr1	158450254	+
1	01_158450267	chr1	158450267	+
1	01_158452192	chr1	158452192	+
1	01_158453088	chr1	158453088	-
1	01_158453669	chr1	158453669	-
1	01_158454579	chr1	158454579	+
1	01_158454844	chr1	158454844	+
1	01_158455564	chr1	158455564	-
1	01_158455949	chr1	158455949	+
1	01_158457085	chr1	158457085	+
1	01_158457384	chr1	158457384	-
1	01_158459258	chr1	158459258	+
1	01_158459650	chr1	158459650	+
1	01_158459726	chr1	158459726	-
1	01_158459766	chr1	158459766	+
1	01_158459865	chr1	158459865	+
1	01_158460635	chr1	158460635	+
1	01_158460772	chr1	158460772	+
1	01_158462948	chr1	158462948	-
1	01_158466733	chr1	158466733	-
1	01_158469010	chr1	158469010	+
1	01_158469017	chr1	158469017	-
1	01_158469534	chr1	158469534	+
1	01_158476178	chr1	158476178	-
1	01_158477501	chr1	158477501	-
1	01_158480284	chr1	158480284	-
1	01_158485099	chr1	158485099	+
1	01_158508879	chr1	158508879	+
1	01_158520762	chr1	158520762	-
1	01_158521309	chr1	158521309	-
1	01_158561298	chr1	158561298	-
1	01_1585947	chr1	1585947	-
1	01_158640966	chr1	158640966	-
1	01_1586614	chr1	1586614	-
1	01_1587091	chr1	1587091	-
1	01_1587421	chr1	1587421	+
1	01_158782520	chr1	158782520	-
1	01_158801731	chr1	158801731	+
1	01_158904358	chr1	158904358	+
1	01_158911605	chr1	158911605	+
1	01_158912323	chr1	158912323	-
1	01_158946742	chr1	158946742	-
1	01_158982123	chr1	158982123	+
1	01_158984428	chr1	158984428	-
1	01_158988091	chr1	158988091	+
1	01_158998932	chr1	158998932	+
1	01_159002940	chr1	159002940	+
1	01_15946547	chr1	15946547	+
1	01_15951516	chr1	15951516	+
1	01_15959902	chr1	15959902	+
1	01_15964462	chr1	15964462	-
1	01_159690402	chr1	159690402	-
1	01_15969187	chr1	15969187	-
1	01_159719314	chr1	159719314	+
1	01_159723202	chr1	159723202	-
1	01_15973274	chr1	15973274	+
1	01_15974957	chr1	15974957	-
1	01_1598143	chr1	1598143	-
1	01_1598161	chr1	1598161	-
1	01_160025213	chr1	160025213	-
1	01_1600492	chr1	1600492	+
1	01_1600608	chr1	1600608	+
1	01_1600659	chr1	1600659	+
1	01_1600939	chr1	1600939	+
1	01_1601390	chr1	1601390	-
1	01_160202034	chr1	160202034	-
1	01_160204150	chr1	160204150	-
1	01_1602253	chr1	1602253	+
1	01_160258060	chr1	160258060	-
1	01_160276507	chr1	160276507	-
1	01_160289091	chr1	160289091	-
1	01_160290034	chr1	160290034	+
1	01_160290170	chr1	160290170	-
1	01_160290215	chr1	160290215	-
1	01_160290895	chr1	160290895	-
1	01_1602947	chr1	1602947	-
1	01_160294970	chr1	160294970	+
1	01_160300529	chr1	160300529	+
1	01_160303722	chr1	160303722	+
1	01_160400720	chr1	160400720	-
1	01_160404829	chr1	160404829	-
1	01_160405548	chr1	160405548	+
1	01_160408403	chr1	160408403	-
1	01_160412005	chr1	160412005	-
1	01_160413959	chr1	160413959	-
1	01_160415324	chr1	160415324	+
1	01_160415430	chr1	160415430	+
1	01_160418894	chr1	160418894	+
1	01_160419155	chr1	160419155	-
1	01_160420606	chr1	160420606	-
1	01_160429899	chr1	160429899	-
1	01_160430236	chr1	160430236	+
1	01_160438453	chr1	160438453	-
1	01_160465888	chr1	160465888	+
1	01_160466955	chr1	160466955	+
1	01_160474991	chr1	160474991	+
1	01_160485562	chr1	160485562	+
1	01_160490541	chr1	160490541	-
1	01_160492408	chr1	160492408	+
1	01_160499095	chr1	160499095	+
1	01_160506391	chr1	160506391	+
1	01_160515443	chr1	160515443	+
1	01_160521488	chr1	160521488	+
1	01_160522338	chr1	160522338	+
1	01_160524250	chr1	160524250	-
1	01_160525583	chr1	160525583	-
1	01_160526159	chr1	160526159	-
1	01_1605282	chr1	1605282	-
1	01_160528269	chr1	160528269	+
1	01_160529538	chr1	160529538	+
1	01_160532407	chr1	160532407	-
1	01_160533863	chr1	160533863	-
1	01_160534779	chr1	160534779	-
1	01_160535317	chr1	160535317	-
1	01_160535408	chr1	160535408	-
1	01_160535477	chr1	160535477	+
1	01_160535805	chr1	160535805	-
1	01_160537431	chr1	160537431	+
1	01_160539998	chr1	160539998	+
1	01_160541683	chr1	160541683	+
1	01_160541696	chr1	160541696	-
1	01_160542485	chr1	160542485	+
1	01_160545270	chr1	160545270	+
1	01_160545917	chr1	160545917	-
1	01_160546683	chr1	160546683	+
1	01_160547689	chr1	160547689	+
1	01_160550495	chr1	160550495	-
1	01_160550619	chr1	160550619	+
1	01_160550770	chr1	160550770	+
1	01_160550775	chr1	160550775	-
1	01_160551149	chr1	160551149	+
1	01_160554632	chr1	160554632	-
1	01_160554687	chr1	160554687	-
1	01_160554947	chr1	160554947	-
1	01_160556298	chr1	160556298	+
1	01_160557893	chr1	160557893	-
1	01_160558220	chr1	160558220	-
1	01_160559170	chr1	160559170	-
1	01_160562002	chr1	160562002	-
1	01_160568427	chr1	160568427	-
1	01_160591614	chr1	160591614	+
1	01_160595148	chr1	160595148	+
1	01_160608043	chr1	160608043	-
1	01_160608664	chr1	160608664	-
1	01_160625178	chr1	160625178	+
1	01_160629123	chr1	160629123	+
1	01_160636868	chr1	160636868	-
1	01_160637439	chr1	160637439	+
1	01_160638307	chr1	160638307	-
1	01_160638372	chr1	160638372	-
1	01_160673736	chr1	160673736	-
1	01_160676215	chr1	160676215	+
1	01_160679518	chr1	160679518	+
1	01_160679964	chr1	160679964	-
1	01_160741902	chr1	160741902	-
1	01_160816089	chr1	160816089	-
1	01_160828564	chr1	160828564	-
1	01_160835522	chr1	160835522	-
1	01_160981688	chr1	160981688	+
1	01_161002490	chr1	161002490	-
1	01_161003010	chr1	161003010	-
1	01_161023304	chr1	161023304	-
1	01_161096876	chr1	161096876	-
1	01_161305057	chr1	161305057	-
1	01_161311497	chr1	161311497	-
1	01_161318307	chr1	161318307	-
1	01_161320033	chr1	161320033	+
1	01_161320767	chr1	161320767	+
1	01_1617042	chr1	1617042	+
1	01_16170867	chr1	16170867	-
1	01_16172152	chr1	16172152	+
1	01_161762265	chr1	161762265	+
1	01_161768140	chr1	161768140	-
1	01_161769108	chr1	161769108	-
1	01_161776533	chr1	161776533	-
1	01_16177876	chr1	16177876	+
1	01_161778923	chr1	161778923	-
1	01_16178069	chr1	16178069	+
1	01_161783954	chr1	161783954	+
1	01_161784425	chr1	161784425	-
1	01_16178803	chr1	16178803	+
1	01_161792194	chr1	161792194	-
1	01_161794672	chr1	161794672	-
1	01_161809373	chr1	161809373	-
1	01_161815927	chr1	161815927	-
1	01_161817625	chr1	161817625	-
1	01_161818882	chr1	161818882	-
1	01_16182343	chr1	16182343	-
1	01_161827848	chr1	161827848	-
1	01_161829533	chr1	161829533	+
1	01_161835965	chr1	161835965	+
1	01_161839629	chr1	161839629	+
1	01_161840256	chr1	161840256	+
1	01_161840317	chr1	161840317	-
1	01_1618417	chr1	1618417	-
1	01_161846084	chr1	161846084	+
1	01_161851039	chr1	161851039	+
1	01_161855248	chr1	161855248	-
1	01_16185551	chr1	16185551	+
1	01_161856584	chr1	161856584	+
1	01_161865206	chr1	161865206	+
1	01_161870483	chr1	161870483	-
1	01_161879723	chr1	161879723	+
1	01_161880458	chr1	161880458	-
1	01_161880498	chr1	161880498	+
1	01_161883529	chr1	161883529	+
1	01_161886896	chr1	161886896	+
1	01_161887541	chr1	161887541	+
1	01_161892003	chr1	161892003	-
1	01_161892148	chr1	161892148	+
1	01_161895160	chr1	161895160	+
1	01_161897591	chr1	161897591	+
1	01_161898082	chr1	161898082	-
1	01_161903157	chr1	161903157	-
1	01_1619208	chr1	1619208	-
1	01_16195526	chr1	16195526	-
1	01_16198764	chr1	16198764	+
1	01_16200080	chr1	16200080	-
1	01_16200659	chr1	16200659	+
1	01_16200667	chr1	16200667	-
1	01_16202571	chr1	16202571	+
1	01_16202948	chr1	16202948	-
1	01_16204466	chr1	16204466	+
1	01_16208098	chr1	16208098	+
1	01_16211017	chr1	16211017	+
1	01_16211191	chr1	16211191	+
1	01_162148334	chr1	162148334	+
1	01_16219673	chr1	16219673	-
1	01_16219748	chr1	16219748	-
1	01_16221359	chr1	16221359	+
1	01_16221890	chr1	16221890	-
1	01_16224389	chr1	16224389	+
1	01_16226806	chr1	16226806	+
1	01_16228927	chr1	16228927	-
1	01_16230064	chr1	16230064	+
1	01_16232699	chr1	16232699	+
1	01_16232768	chr1	16232768	+
1	01_16233579	chr1	16233579	-
1	01_16234542	chr1	16234542	+
1	01_16237541	chr1	16237541	+
1	01_16238573	chr1	16238573	+
1	01_16239593	chr1	16239593	+
1	01_16239897	chr1	16239897	-
1	01_16243297	chr1	16243297	-
1	01_162476014	chr1	162476014	+
1	01_162481628	chr1	162481628	+
1	01_16249489	chr1	16249489	-
1	01_162496607	chr1	162496607	+
1	01_162499309	chr1	162499309	-
1	01_16250443	chr1	16250443	+
1	01_16254193	chr1	16254193	-
1	01_162547829	chr1	162547829	+
1	01_162559353	chr1	162559353	+
1	01_162562797	chr1	162562797	+
1	01_163312686	chr1	163312686	+
1	01_1649039	chr1	1649039	-
1	01_1650639	chr1	1650639	-
1	01_1652746	chr1	1652746	+
1	01_165636231	chr1	165636231	+
1	01_165641535	chr1	165641535	+
1	01_165646092	chr1	165646092	+
1	01_165648637	chr1	165648637	-
1	01_16565418	chr1	16565418	+
1	01_165718176	chr1	165718176	-
1	01_165727864	chr1	165727864	-
1	01_165728012	chr1	165728012	-
1	01_165733478	chr1	165733478	-
1	01_165743287	chr1	165743287	+
1	01_16576747	chr1	16576747	-
1	01_16579459	chr1	16579459	+
1	01_165803170	chr1	165803170	+
1	01_165805690	chr1	165805690	+
1	01_165838930	chr1	165838930	+
1	01_16584064	chr1	16584064	+
1	01_165841787	chr1	165841787	-
1	01_165846901	chr1	165846901	+
1	01_16586307	chr1	16586307	+
1	01_16589169	chr1	16589169	+
1	01_16593440	chr1	16593440	+
1	01_1660234	chr1	1660234	-
1	01_1660382	chr1	1660382	-
1	01_1661160	chr1	1661160	-
1	01_16620122	chr1	16620122	-
1	01_1662355	chr1	1662355	+
1	01_16623805	chr1	16623805	+
1	01_1662719	chr1	1662719	+
1	01_1662865	chr1	1662865	+
1	01_1662930	chr1	1662930	-
1	01_16631018	chr1	16631018	+
1	01_166407187	chr1	166407187	+
1	01_1664512	chr1	1664512	+
1	01_16646909	chr1	16646909	+
1	01_16652491	chr1	16652491	+
1	01_16655217	chr1	16655217	-
1	01_16659773	chr1	16659773	+
1	01_16662389	chr1	16662389	+
1	01_16663339	chr1	16663339	+
1	01_16665157	chr1	16665157	-
1	01_166832359	chr1	166832359	-
1	01_16702860	chr1	16702860	-
1	01_167069032	chr1	167069032	+
1	01_167072734	chr1	167072734	+
1	01_167074448	chr1	167074448	-
1	01_167076257	chr1	167076257	-
1	01_16709602	chr1	16709602	+
1	01_167124656	chr1	167124656	+
1	01_16717621	chr1	16717621	+
1	01_167198817	chr1	167198817	+
1	01_167213611	chr1	167213611	-
1	01_167217309	chr1	167217309	-
1	01_167220259	chr1	167220259	+
1	01_167223140	chr1	167223140	-
1	01_167241206	chr1	167241206	-
1	01_167243758	chr1	167243758	+
1	01_167245401	chr1	167245401	+
1	01_167276395	chr1	167276395	-
1	01_167295345	chr1	167295345	-
1	01_167302684	chr1	167302684	-
1	01_167341651	chr1	167341651	+
1	01_167345883	chr1	167345883	-
1	01_167355395	chr1	167355395	+
1	01_167362541	chr1	167362541	+
1	01_167362837	chr1	167362837	+
1	01_1674048	chr1	1674048	-
1	01_167414524	chr1	167414524	-
1	01_167436869	chr1	167436869	-
1	01_167436973	chr1	167436973	-
1	01_167482261	chr1	167482261	-
1	01_167591962	chr1	167591962	+
1	01_167612544	chr1	167612544	+
1	01_167632113	chr1	167632113	+
1	01_167695539	chr1	167695539	-
1	01_167699859	chr1	167699859	-
1	01_167715608	chr1	167715608	+
1	01_167716781	chr1	167716781	-
1	01_167726833	chr1	167726833	-
1	01_167743376	chr1	167743376	+
1	01_167755669	chr1	167755669	-
1	01_167776390	chr1	167776390	+
1	01_16786375	chr1	16786375	-
1	01_167892827	chr1	167892827	-
1	01_167909571	chr1	167909571	+
1	01_167923281	chr1	167923281	+
1	01_167934207	chr1	167934207	-
1	01_167944545	chr1	167944545	-
1	01_167948810	chr1	167948810	+
1	01_167955386	chr1	167955386	+
1	01_167962266	chr1	167962266	-
1	01_167963096	chr1	167963096	+
1	01_167971261	chr1	167971261	-
1	01_167971443	chr1	167971443	+
1	01_167974123	chr1	167974123	-
1	01_167987529	chr1	167987529	-
1	01_167990857	chr1	167990857	+
1	01_167996543	chr1	167996543	-
1	01_168012450	chr1	168012450	-
1	01_168015053	chr1	168015053	-
1	01_168016091	chr1	168016091	-
1	01_168018406	chr1	168018406	+
1	01_168028429	chr1	168028429	-
1	01_168032354	chr1	168032354	+
1	01_168033467	chr1	168033467	+
1	01_168036123	chr1	168036123	+
1	01_168043770	chr1	168043770	+
1	01_168163746	chr1	168163746	+
1	01_16921421	chr1	16921421	-
1	01_16928580	chr1	16928580	+
1	01_169292574	chr1	169292574	+
1	01_16930463	chr1	16930463	-
1	01_16930739	chr1	16930739	-
1	01_169342535	chr1	169342535	-
1	01_169342683	chr1	169342683	+
1	01_16934804	chr1	16934804	+
1	01_169441305	chr1	169441305	-
1	01_169584302	chr1	169584302	-
1	01_169596014	chr1	169596014	-
1	01_169596401	chr1	169596401	+
1	01_169607207	chr1	169607207	-
1	01_16960764	chr1	16960764	+
1	01_169610447	chr1	169610447	-
1	01_169612426	chr1	169612426	+
1	01_169613808	chr1	169613808	-
1	01_169618739	chr1	169618739	+
1	01_169629771	chr1	169629771	+
1	01_169644144	chr1	169644144	-
1	01_169647819	chr1	169647819	+
1	01_169648266	chr1	169648266	+
1	01_169675074	chr1	169675074	+
1	01_169675078	chr1	169675078	-
1	01_169677149	chr1	169677149	+
1	01_169677737	chr1	169677737	+
1	01_1697248	chr1	1697248	+
1	01_169771791	chr1	169771791	+
1	01_169804512	chr1	169804512	+
1	01_169943345	chr1	169943345	+
1	01_169952862	chr1	169952862	+
1	01_170036732	chr1	170036732	-
1	01_1702732	chr1	1702732	-
1	01_1702886	chr1	1702886	+
1	01_1705005	chr1	1705005	-
1	01_171491046	chr1	171491046	-
1	01_171512970	chr1	171512970	-
1	01_171513657	chr1	171513657	+
1	01_171540419	chr1	171540419	-
1	01_171561579	chr1	171561579	-
1	01_172116624	chr1	172116624	+
1	01_172138214	chr1	172138214	+
1	01_1723624	chr1	1723624	+
1	01_172530375	chr1	172530375	+
1	01_172548765	chr1	172548765	-
1	01_1729553	chr1	1729553	+
1	01_173178575	chr1	173178575	-
1	01_1732107	chr1	1732107	-
1	01_1733156	chr1	1733156	+
1	01_1733764	chr1	1733764	-
1	01_17347177	chr1	17347177	+
1	01_1735996	chr1	1735996	+
1	01_1736689	chr1	1736689	-
1	01_1736927	chr1	1736927	-
1	01_17369425	chr1	17369425	-
1	01_173710680	chr1	173710680	+
1	01_1737303	chr1	1737303	+
1	01_1738415	chr1	1738415	+
1	01_173905015	chr1	173905015	+
1	01_173928499	chr1	173928499	+
1	01_173941096	chr1	173941096	-
1	01_173945420	chr1	173945420	-
1	01_173962790	chr1	173962790	-
1	01_173967294	chr1	173967294	-
1	01_173981583	chr1	173981583	-
1	01_1740764	chr1	1740764	-
1	01_1740874	chr1	1740874	-
1	01_1741285	chr1	1741285	-
1	01_1741547	chr1	1741547	+
1	01_174186272	chr1	174186272	-
1	01_1742837	chr1	1742837	-
1	01_1743977	chr1	1743977	+
1	01_1744576	chr1	1744576	+
1	01_1745136	chr1	1745136	-
1	01_1745571	chr1	1745571	-
1	01_1746095	chr1	1746095	-
1	01_1746116	chr1	1746116	-
1	01_1746312	chr1	1746312	+
1	01_1746606	chr1	1746606	+
1	01_1747925	chr1	1747925	-
1	01_1748055	chr1	1748055	-
1	01_1748180	chr1	1748180	+
1	01_1749037	chr1	1749037	-
1	01_174963396	chr1	174963396	+
1	01_174975410	chr1	174975410	+
1	01_17502693	chr1	17502693	+
1	01_1750338	chr1	1750338	+
1	01_17505524	chr1	17505524	+
1	01_1751539	chr1	1751539	+
1	01_1751626	chr1	1751626	-
1	01_175170958	chr1	175170958	+
1	01_1753608	chr1	1753608	+
1	01_1754172	chr1	1754172	+
1	01_1754600	chr1	1754600	-
1	01_1754909	chr1	1754909	+
1	01_1755102	chr1	1755102	-
1	01_1755112	chr1	1755112	+
1	01_1755451	chr1	1755451	-
1	01_1756166	chr1	1756166	+
1	01_1756477	chr1	1756477	-
1	01_1759339	chr1	1759339	+
1	01_175946792	chr1	175946792	-
1	01_175947657	chr1	175947657	+
1	01_175991668	chr1	175991668	-
1	01_176018851	chr1	176018851	+
1	01_1760319	chr1	1760319	-
1	01_176112952	chr1	176112952	-
1	01_176115036	chr1	176115036	-
1	01_176122265	chr1	176122265	-
1	01_176123606	chr1	176123606	+
1	01_176131584	chr1	176131584	+
1	01_1762027	chr1	1762027	-
1	01_1765301	chr1	1765301	-
1	01_1766468	chr1	1766468	+
1	01_1766723	chr1	1766723	-
1	01_1767016	chr1	1767016	-
1	01_1770546	chr1	1770546	-
1	01_1771111	chr1	1771111	-
1	01_1772002	chr1	1772002	+
1	01_1773534	chr1	1773534	+
1	01_1776004	chr1	1776004	+
1	01_1776147	chr1	1776147	+
1	01_17762687	chr1	17762687	+
1	01_1778653	chr1	1778653	+
1	01_1778945	chr1	1778945	+
1	01_1779239	chr1	1779239	-
1	01_1781937	chr1	1781937	-
1	01_1782429	chr1	1782429	-
1	01_1783219	chr1	1783219	+
1	01_1785323	chr1	1785323	+
1	01_1787207	chr1	1787207	+
1	01_178754181	chr1	178754181	-
1	01_178776335	chr1	178776335	+
1	01_178836702	chr1	178836702	+
1	01_178854343	chr1	178854343	-
1	01_178857355	chr1	178857355	+
1	01_178857367	chr1	178857367	-
1	01_178868696	chr1	178868696	-
1	01_1789290	chr1	1789290	+
1	01_1789502	chr1	1789502	-
1	01_1790159	chr1	1790159	+
1	01_179058918	chr1	179058918	+
1	01_179064435	chr1	179064435	-
1	01_179308293	chr1	179308293	-
1	01_1794575	chr1	1794575	+
1	01_1797290	chr1	1797290	-
1	01_1797792	chr1	1797792	-
1	01_1797810	chr1	1797810	-
1	01_179853934	chr1	179853934	+
1	01_179856081	chr1	179856081	+
1	01_179874340	chr1	179874340	-
1	01_179886361	chr1	179886361	-
1	01_1798979	chr1	1798979	-
1	01_179936104	chr1	179936104	+
1	01_179981785	chr1	179981785	+
1	01_179987580	chr1	179987580	-
1	01_179994526	chr1	179994526	+
1	01_179997697	chr1	179997697	-
1	01_180010945	chr1	180010945	-
1	01_180013423	chr1	180013423	-
1	01_180015901	chr1	180015901	+
1	01_180020941	chr1	180020941	-
1	01_180022289	chr1	180022289	+
1	01_180024578	chr1	180024578	+
1	01_180027330	chr1	180027330	+
1	01_180032669	chr1	180032669	+
1	01_180051478	chr1	180051478	+
1	01_180052275	chr1	180052275	-
1	01_180055115	chr1	180055115	+
1	01_180058744	chr1	180058744	+
1	01_180076005	chr1	180076005	+
1	01_1801868	chr1	1801868	-
1	01_180312857	chr1	180312857	+
1	01_180345879	chr1	180345879	+
1	01_180366811	chr1	180366811	+
1	01_180383486	chr1	180383486	+
1	01_180400635	chr1	180400635	+
1	01_180443704	chr1	180443704	+
1	01_1805747	chr1	1805747	+
1	01_180611843	chr1	180611843	-
1	01_180661278	chr1	180661278	+
1	01_180777555	chr1	180777555	+
1	01_180947499	chr1	180947499	+
1	01_180957317	chr1	180957317	+
1	01_180972986	chr1	180972986	-
1	01_180976816	chr1	180976816	-
1	01_180976978	chr1	180976978	+
[truncated: 159,419 more rows]

## Sheet: AllUIS2014-WT-Dig400
Replicate	CloneID	Chr	Position	Ort
1	01_100317761	chr1	100317761	+
1	01_100345409	chr1	100345409	+
1	01_100346818	chr1	100346818	+
1	01_100349482	chr1	100349482	+
1	01_100364031	chr1	100364031	-
1	01_100380401	chr1	100380401	+
1	01_100386352	chr1	100386352	+
1	01_100507999	chr1	100507999	-
1	01_100509340	chr1	100509340	+
1	01_100548014	chr1	100548014	-
1	01_100548959	chr1	100548959	+
1	01_100549259	chr1	100549259	-
1	01_100559424	chr1	100559424	-
1	01_100574870	chr1	100574870	+
1	01_100576226	chr1	100576226	-
1	01_100579272	chr1	100579272	+
1	01_100738171	chr1	100738171	-
1	01_100855348	chr1	100855348	-
1	01_100865155	chr1	100865155	-
1	01_100867718	chr1	100867718	+
1	01_100898575	chr1	100898575	-
1	01_100908495	chr1	100908495	-
1	01_100951302	chr1	100951302	+
1	01_100984547	chr1	100984547	+
1	01_10112120	chr1	10112120	-
1	01_10117471	chr1	10117471	-
1	01_101363265	chr1	101363265	-
1	01_101367491	chr1	101367491	-
1	01_101369267	chr1	101369267	+
1	01_101378818	chr1	101378818	-
1	01_101379320	chr1	101379320	-
1	01_101382932	chr1	101382932	-
1	01_101383683	chr1	101383683	+
1	01_101384825	chr1	101384825	+
1	01_101385647	chr1	101385647	-
1	01_101396885	chr1	101396885	+
1	01_101398192	chr1	101398192	+
1	01_101402005	chr1	101402005	+
1	01_101402728	chr1	101402728	-
1	01_101416591	chr1	101416591	+
1	01_101418125	chr1	101418125	-
1	01_101421519	chr1	101421519	-
1	01_101422385	chr1	101422385	-
1	01_101430027	chr1	101430027	+
1	01_101435246	chr1	101435246	+
1	01_101435703	chr1	101435703	-
1	01_101437802	chr1	101437802	+
1	01_101438852	chr1	101438852	+
1	01_101441937	chr1	101441937	+
1	01_101443009	chr1	101443009	+
1	01_101452130	chr1	101452130	+
1	01_101456260	chr1	101456260	+
1	01_101461752	chr1	101461752	-
1	01_101463673	chr1	101463673	-
1	01_101470394	chr1	101470394	+
1	01_101497115	chr1	101497115	-
1	01_101499871	chr1	101499871	+
1	01_101513333	chr1	101513333	+
1	01_101516018	chr1	101516018	-
1	01_101518253	chr1	101518253	-
1	01_101529224	chr1	101529224	-
1	01_101529655	chr1	101529655	-
1	01_101530580	chr1	101530580	-
1	01_101532653	chr1	101532653	-
1	01_101542093	chr1	101542093	-
1	01_101546110	chr1	101546110	-
1	01_101547926	chr1	101547926	+
1	01_101548840	chr1	101548840	-
1	01_101550554	chr1	101550554	-
1	01_101552316	chr1	101552316	+
1	01_101563405	chr1	101563405	-
1	01_101567626	chr1	101567626	+
1	01_101568402	chr1	101568402	+
1	01_101568723	chr1	101568723	+
1	01_101569410	chr1	101569410	+
1	01_101569603	chr1	101569603	-
1	01_101570295	chr1	101570295	-
1	01_101572470	chr1	101572470	+
1	01_101573371	chr1	101573371	+
1	01_101583322	chr1	101583322	+
1	01_101598474	chr1	101598474	+
1	01_101618686	chr1	101618686	+
1	01_10163427	chr1	10163427	+
1	01_101640250	chr1	101640250	+
1	01_10165994	chr1	10165994	-
1	01_101790602	chr1	101790602	-
1	01_101807510	chr1	101807510	-
1	01_101814757	chr1	101814757	-
1	01_10182037	chr1	10182037	+
1	01_101875581	chr1	101875581	+
1	01_101886568	chr1	101886568	+
1	01_101900922	chr1	101900922	-
1	01_10202330	chr1	10202330	+
1	01_102263907	chr1	102263907	-
1	01_10228533	chr1	10228533	-
1	01_10229129	chr1	10229129	-
1	01_10230486	chr1	10230486	+
1	01_10287046	chr1	10287046	-
1	01_103028076	chr1	103028076	-
1	01_10313131	chr1	10313131	-
1	01_10322920	chr1	10322920	-
1	01_10332505	chr1	10332505	-
1	01_10334337	chr1	10334337	-
1	01_10335019	chr1	10335019	-
1	01_10335030	chr1	10335030	+
1	01_10340690	chr1	10340690	-
1	01_10341475	chr1	10341475	+
1	01_10341883	chr1	10341883	-
1	01_10360877	chr1	10360877	-
1	01_10363571	chr1	10363571	-
1	01_10366232	chr1	10366232	-
1	01_103679200	chr1	103679200	-
1	01_1037703	chr1	1037703	+
1	01_1038945	chr1	1038945	-
1	01_1039098	chr1	1039098	-
1	01_104059614	chr1	104059614	-
1	01_104078466	chr1	104078466	+
1	01_104086487	chr1	104086487	+
1	01_104086514	chr1	104086514	-
1	01_104094415	chr1	104094415	+
1	01_10411403	chr1	10411403	-
1	01_1041567	chr1	1041567	+
1	01_10449722	chr1	10449722	+
1	01_10552291	chr1	10552291	-
1	01_10568706	chr1	10568706	-
1	01_105689389	chr1	105689389	+
1	01_10574343	chr1	10574343	-
1	01_10577006	chr1	10577006	+
1	01_106376218	chr1	106376218	-
1	01_108145116	chr1	108145116	-
1	01_108146450	chr1	108146450	-
1	01_108147033	chr1	108147033	-
1	01_108147350	chr1	108147350	+
1	01_108150843	chr1	108150843	+
1	01_108309153	chr1	108309153	-
1	01_108315141	chr1	108315141	-
1	01_108321281	chr1	108321281	+
1	01_108343804	chr1	108343804	+
1	01_108345734	chr1	108345734	-
1	01_108346004	chr1	108346004	-
1	01_108349487	chr1	108349487	-
1	01_108350556	chr1	108350556	+
1	01_108351876	chr1	108351876	-
1	01_108355208	chr1	108355208	-
1	01_108361266	chr1	108361266	+
1	01_108366159	chr1	108366159	+
1	01_108368896	chr1	108368896	+
1	01_108370285	chr1	108370285	+
1	01_108374490	chr1	108374490	-
1	01_108377304	chr1	108377304	-
1	01_108381566	chr1	108381566	+
1	01_108382833	chr1	108382833	-
1	01_108384914	chr1	108384914	+
1	01_108386736	chr1	108386736	+
1	01_108394683	chr1	108394683	-
1	01_108395070	chr1	108395070	-
1	01_108395595	chr1	108395595	-
1	01_108399170	chr1	108399170	+
1	01_108408559	chr1	108408559	-
1	01_108409891	chr1	108409891	-
1	01_108411848	chr1	108411848	-
1	01_108412059	chr1	108412059	-
1	01_108412249	chr1	108412249	-
1	01_108415204	chr1	108415204	+
1	01_108415235	chr1	108415235	-
1	01_108420538	chr1	108420538	+
1	01_108421876	chr1	108421876	+
1	01_108423787	chr1	108423787	-
1	01_108423793	chr1	108423793	-
1	01_108430216	chr1	108430216	+
1	01_108431422	chr1	108431422	-
1	01_108431863	chr1	108431863	+
1	01_108431876	chr1	108431876	+
1	01_108432997	chr1	108432997	+
1	01_108433649	chr1	108433649	+
1	01_108433921	chr1	108433921	+
1	01_108435464	chr1	108435464	-
1	01_108436261	chr1	108436261	+
1	01_108437562	chr1	108437562	-
1	01_108438268	chr1	108438268	+
1	01_108440661	chr1	108440661	-
1	01_108442078	chr1	108442078	+
1	01_108443096	chr1	108443096	+
1	01_108444631	chr1	108444631	+
1	01_108445001	chr1	108445001	-
1	01_108446229	chr1	108446229	+
1	01_108448273	chr1	108448273	+
1	01_108449011	chr1	108449011	-
1	01_108450466	chr1	108450466	-
1	01_108450843	chr1	108450843	+
1	01_108451269	chr1	108451269	-
1	01_108451807	chr1	108451807	+
1	01_108452069	chr1	108452069	-
1	01_108452256	chr1	108452256	-
1	01_108453141	chr1	108453141	-
1	01_108453163	chr1	108453163	+
1	01_108453316	chr1	108453316	+
1	01_108453480	chr1	108453480	+
1	01_108453868	chr1	108453868	+
1	01_108455406	chr1	108455406	+
1	01_108456011	chr1	108456011	-
1	01_108457152	chr1	108457152	-
1	01_108459385	chr1	108459385	-
1	01_108459604	chr1	108459604	-
1	01_108459686	chr1	108459686	-
1	01_108460428	chr1	108460428	+
1	01_108463101	chr1	108463101	-
1	01_108471550	chr1	108471550	+
1	01_108473768	chr1	108473768	-
1	01_108474578	chr1	108474578	-
1	01_108475293	chr1	108475293	+
1	01_108482056	chr1	108482056	-
1	01_108494100	chr1	108494100	-
1	01_108496064	chr1	108496064	-
1	01_108549406	chr1	108549406	-
1	01_108614464	chr1	108614464	-
1	01_108637388	chr1	108637388	-
1	01_109076093	chr1	109076093	-
1	01_109076137	chr1	109076137	-
1	01_109098949	chr1	109098949	-
1	01_109130455	chr1	109130455	-
1	01_109140293	chr1	109140293	+
1	01_109237061	chr1	109237061	-
1	01_109239992	chr1	109239992	-
1	01_109242545	chr1	109242545	+
1	01_109243629	chr1	109243629	+
1	01_109295085	chr1	109295085	+
1	01_109296159	chr1	109296159	+
1	01_109296557	chr1	109296557	+
1	01_109300019	chr1	109300019	+
1	01_109300076	chr1	109300076	-
1	01_109300531	chr1	109300531	+
1	01_109304517	chr1	109304517	+
1	01_109319424	chr1	109319424	-
1	01_109319551	chr1	109319551	-
1	01_109321845	chr1	109321845	-
1	01_109428459	chr1	109428459	-
1	01_109620441	chr1	109620441	+
1	01_109680485	chr1	109680485	+
1	01_109763093	chr1	109763093	+
1	01_109914999	chr1	109914999	+
1	01_109938046	chr1	109938046	+
1	01_109942737	chr1	109942737	+
1	01_110096280	chr1	110096280	+
1	01_110101913	chr1	110101913	-
1	01_110104859	chr1	110104859	-
1	01_110133148	chr1	110133148	-
1	01_110339361	chr1	110339361	+
1	01_110339624	chr1	110339624	+
1	01_110342150	chr1	110342150	-
1	01_110342414	chr1	110342414	-
1	01_11085619	chr1	11085619	+
1	01_110885819	chr1	110885819	+
1	01_110886749	chr1	110886749	+
1	01_110893911	chr1	110893911	+
1	01_110906323	chr1	110906323	+
1	01_110907468	chr1	110907468	-
1	01_111197111	chr1	111197111	+
1	01_111198341	chr1	111198341	-
1	01_111207756	chr1	111207756	-
1	01_11122175	chr1	11122175	+
1	01_11122787	chr1	11122787	+
1	01_111340242	chr1	111340242	+
1	01_111342485	chr1	111342485	-
1	01_111352723	chr1	111352723	-
1	01_111420519	chr1	111420519	-
1	01_111421548	chr1	111421548	-
1	01_111425147	chr1	111425147	+
1	01_111426045	chr1	111426045	-
1	01_111427037	chr1	111427037	+
1	01_111430313	chr1	111430313	+
1	01_111442289	chr1	111442289	-
1	01_111484317	chr1	111484317	-
1	01_111490483	chr1	111490483	+
1	01_111572581	chr1	111572581	-
1	01_111665813	chr1	111665813	+
1	01_111671275	chr1	111671275	-
1	01_111671508	chr1	111671508	-
1	01_111672507	chr1	111672507	+
1	01_111688104	chr1	111688104	-
1	01_111689760	chr1	111689760	-
1	01_111694745	chr1	111694745	+
1	01_111694986	chr1	111694986	+
1	01_111697548	chr1	111697548	-
1	01_111700527	chr1	111700527	-
1	01_111702270	chr1	111702270	-
1	01_111703147	chr1	111703147	-
1	01_111708421	chr1	111708421	-
1	01_111709420	chr1	111709420	+
1	01_111709655	chr1	111709655	-
1	01_111715865	chr1	111715865	+
1	01_111718441	chr1	111718441	-
1	01_111718693	chr1	111718693	+
1	01_111722783	chr1	111722783	+
1	01_111722998	chr1	111722998	+
1	01_111744619	chr1	111744619	-
1	01_111750413	chr1	111750413	-
1	01_111756672	chr1	111756672	-
1	01_111806239	chr1	111806239	+
1	01_111886950	chr1	111886950	+
1	01_112000850	chr1	112000850	+
1	01_112004572	chr1	112004572	-
1	01_11207213	chr1	11207213	-
1	01_11214942	chr1	11214942	-
1	01_112169739	chr1	112169739	-
1	01_112171492	chr1	112171492	+
1	01_112171649	chr1	112171649	+
1	01_112178899	chr1	112178899	+
1	01_112197554	chr1	112197554	+
1	01_112215552	chr1	112215552	+
1	01_112235828	chr1	112235828	+
1	01_112250400	chr1	112250400	-
1	01_112251358	chr1	112251358	-
1	01_112300901	chr1	112300901	-
1	01_112304397	chr1	112304397	-
1	01_11234228	chr1	11234228	+
1	01_11246743	chr1	11246743	-
1	01_11249293	chr1	11249293	+
1	01_11251570	chr1	11251570	+
1	01_11268867	chr1	11268867	-
1	01_11271934	chr1	11271934	+
1	01_11276397	chr1	11276397	-
1	01_11283247	chr1	11283247	+
1	01_11283269	chr1	11283269	-
1	01_11284527	chr1	11284527	-
1	01_11284544	chr1	11284544	+
1	01_11288581	chr1	11288581	-
1	01_11290620	chr1	11290620	-
1	01_11293388	chr1	11293388	+
1	01_113140298	chr1	113140298	+
1	01_113168618	chr1	113168618	+
1	01_113168898	chr1	113168898	-
1	01_113168953	chr1	113168953	+
1	01_113170578	chr1	113170578	-
1	01_113175440	chr1	113175440	-
1	01_113175760	chr1	113175760	+
1	01_113176200	chr1	113176200	+
1	01_113185585	chr1	113185585	-
1	01_113189163	chr1	113189163	+
1	01_113191511	chr1	113191511	-
1	01_113198658	chr1	113198658	-
1	01_113206017	chr1	113206017	+
1	01_11337269	chr1	11337269	-
1	01_113449146	chr1	113449146	-
1	01_113472721	chr1	113472721	+
1	01_113500658	chr1	113500658	+
1	01_113505528	chr1	113505528	-
1	01_114309486	chr1	114309486	-
1	01_114315136	chr1	114315136	+
1	01_114316677	chr1	114316677	+
1	01_114320366	chr1	114320366	+
1	01_114323206	chr1	114323206	-
1	01_114329557	chr1	114329557	+
1	01_114334366	chr1	114334366	+
1	01_114335302	chr1	114335302	-
1	01_114338908	chr1	114338908	+
1	01_114339430	chr1	114339430	-
1	01_114341337	chr1	114341337	+
1	01_114341481	chr1	114341481	-
1	01_114341556	chr1	114341556	-
1	01_114342749	chr1	114342749	+
1	01_114342853	chr1	114342853	-
1	01_114345576	chr1	114345576	-
1	01_114350720	chr1	114350720	+
1	01_114352272	chr1	114352272	-
1	01_114352790	chr1	114352790	+
1	01_114353628	chr1	114353628	+
1	01_114356864	chr1	114356864	+
1	01_114358091	chr1	114358091	+
1	01_114369978	chr1	114369978	-
1	01_114382950	chr1	114382950	-
1	01_114392306	chr1	114392306	-
1	01_114396969	chr1	114396969	+
1	01_114400359	chr1	114400359	+
1	01_114407297	chr1	114407297	-
1	01_114408674	chr1	114408674	-
1	01_114419862	chr1	114419862	-
1	01_114420463	chr1	114420463	+
1	01_114474991	chr1	114474991	-
1	01_114478439	chr1	114478439	-
1	01_114479789	chr1	114479789	+
1	01_114485926	chr1	114485926	+
1	01_114491817	chr1	114491817	-
1	01_114493207	chr1	114493207	+
1	01_114498253	chr1	114498253	-
1	01_114499748	chr1	114499748	-
1	01_114501507	chr1	114501507	+
1	01_114502135	chr1	114502135	+
1	01_114517723	chr1	114517723	-
1	01_114519081	chr1	114519081	-
1	01_11475176	chr1	11475176	-
1	01_11478294	chr1	11478294	+
1	01_114870236	chr1	114870236	+
1	01_114875765	chr1	114875765	-
1	01_114931328	chr1	114931328	-
1	01_114935003	chr1	114935003	-
1	01_114937286	chr1	114937286	-
1	01_114937759	chr1	114937759	+
1	01_114945139	chr1	114945139	-
1	01_114945141	chr1	114945141	+
1	01_114950451	chr1	114950451	-
1	01_114951295	chr1	114951295	+
1	01_114968551	chr1	114968551	-
1	01_114970727	chr1	114970727	+
1	01_114975681	chr1	114975681	-
1	01_114976149	chr1	114976149	-
1	01_114976352	chr1	114976352	+
1	01_114977256	chr1	114977256	+
1	01_114982221	chr1	114982221	-
1	01_114982573	chr1	114982573	-
1	01_114988327	chr1	114988327	-
1	01_115000509	chr1	115000509	-
1	01_115000821	chr1	115000821	+
1	01_115004061	chr1	115004061	+
1	01_115007758	chr1	115007758	+
1	01_115009934	chr1	115009934	+
1	01_115013636	chr1	115013636	+
1	01_115020434	chr1	115020434	+
1	01_115024039	chr1	115024039	-
1	01_115029034	chr1	115029034	+
1	01_115033684	chr1	115033684	-
1	01_115035565	chr1	115035565	-
1	01_115248000	chr1	115248000	-
1	01_115251646	chr1	115251646	+
1	01_115267981	chr1	115267981	+
1	01_1152918	chr1	1152918	+
1	01_1153685	chr1	1153685	+
1	01_115589101	chr1	115589101	-
1	01_115589920	chr1	115589920	+
1	01_115601466	chr1	115601466	+
1	01_115634102	chr1	115634102	-
1	01_115943920	chr1	115943920	+
1	01_115970149	chr1	115970149	+
1	01_116045742	chr1	116045742	+
1	01_116068058	chr1	116068058	-
1	01_116069560	chr1	116069560	-
1	01_116071142	chr1	116071142	-
1	01_116071840	chr1	116071840	+
1	01_116072564	chr1	116072564	-
1	01_116074938	chr1	116074938	+
1	01_116081427	chr1	116081427	-
1	01_116091995	chr1	116091995	+
1	01_116101378	chr1	116101378	+
1	01_116102520	chr1	116102520	+
1	01_116189300	chr1	116189300	+
1	01_116217655	chr1	116217655	-
1	01_116779879	chr1	116779879	-
1	01_1169239	chr1	1169239	+
1	01_117049130	chr1	117049130	-
1	01_117050548	chr1	117050548	-
1	01_117066268	chr1	117066268	-
1	01_117295335	chr1	117295335	-
1	01_117298283	chr1	117298283	+
1	01_117301954	chr1	117301954	-
1	01_117309348	chr1	117309348	-
1	01_117316256	chr1	117316256	-
1	01_117321786	chr1	117321786	-
1	01_117322572	chr1	117322572	+
1	01_117326317	chr1	117326317	+
1	01_117344811	chr1	117344811	-
1	01_117349792	chr1	117349792	+
1	01_11747226	chr1	11747226	+
1	01_117604235	chr1	117604235	-
1	01_117912372	chr1	117912372	-
1	01_117930936	chr1	117930936	-
1	01_117957335	chr1	117957335	+
1	01_117961534	chr1	117961534	+
1	01_117962828	chr1	117962828	-
1	01_117982051	chr1	117982051	+
1	01_117989976	chr1	117989976	+
1	01_118047189	chr1	118047189	-
1	01_118162950	chr1	118162950	-
1	01_118451872	chr1	118451872	-
1	01_118461029	chr1	118461029	+
1	01_118477406	chr1	118477406	-
1	01_118496319	chr1	118496319	-
1	01_11869853	chr1	11869853	+
1	01_119620344	chr1	119620344	+
1	01_1196312	chr1	1196312	+
1	01_1196638	chr1	1196638	+
1	01_1197242	chr1	1197242	+
1	01_1199007	chr1	1199007	+
1	01_1199137	chr1	1199137	-
1	01_1199205	chr1	1199205	-
1	01_1199831	chr1	1199831	-
1	01_1202425	chr1	1202425	-
1	01_120484007	chr1	120484007	+
1	01_120531690	chr1	120531690	+
1	01_1205379	chr1	1205379	+
1	01_1205558	chr1	1205558	-
1	01_120577430	chr1	120577430	+
1	01_12063363	chr1	12063363	-
1	01_120666939	chr1	120666939	-
1	01_1206740	chr1	1206740	-
1	01_1207965	chr1	1207965	-
1	01_121185016	chr1	121185016	-
1	01_121270473	chr1	121270473	-
1	01_121282250	chr1	121282250	+
1	01_12128591	chr1	12128591	+
1	01_121296521	chr1	121296521	-
1	01_121297657	chr1	121297657	-
1	01_121298246	chr1	121298246	-
1	01_121300942	chr1	121300942	-
1	01_121300957	chr1	121300957	+
1	01_121303123	chr1	121303123	+
1	01_121306548	chr1	121306548	-
1	01_121309028	chr1	121309028	+
1	01_121331041	chr1	121331041	+
1	01_121331471	chr1	121331471	-
1	01_121333297	chr1	121333297	-
1	01_121333362	chr1	121333362	-
1	01_121333429	chr1	121333429	-
1	01_121333478	chr1	121333478	-
1	01_121338980	chr1	121338980	+
1	01_121349497	chr1	121349497	-
1	01_121485268	chr1	121485268	+
1	01_12307140	chr1	12307140	+
1	01_12314695	chr1	12314695	+
1	01_12356084	chr1	12356084	-
1	01_12358991	chr1	12358991	+
1	01_12362459	chr1	12362459	-
1	01_12366874	chr1	12366874	+
1	01_12384729	chr1	12384729	+
1	01_12404218	chr1	12404218	+
1	01_12405989	chr1	12405989	-
1	01_12406323	chr1	12406323	-
1	01_12406866	chr1	12406866	-
1	01_12409484	chr1	12409484	+
1	01_1242268	chr1	1242268	+
1	01_12432593	chr1	12432593	+
1	01_12434026	chr1	12434026	+
1	01_12436833	chr1	12436833	-
1	01_12438784	chr1	12438784	-
1	01_12477427	chr1	12477427	-
1	01_12485613	chr1	12485613	-
1	01_12489937	chr1	12489937	-
1	01_12500090	chr1	12500090	+
1	01_1250492	chr1	1250492	-
1	01_12506172	chr1	12506172	+
1	01_12506916	chr1	12506916	+
1	01_1251023	chr1	1251023	-
1	01_12519463	chr1	12519463	-
1	01_1252445	chr1	1252445	+
1	01_1253046	chr1	1253046	+
1	01_12532027	chr1	12532027	+
1	01_12534623	chr1	12534623	+
1	01_1253525	chr1	1253525	+
1	01_1253716	chr1	1253716	+
1	01_1255068	chr1	1255068	+
1	01_1324616	chr1	1324616	+
1	01_1325530	chr1	1325530	+
1	01_1326337	chr1	1326337	-
1	01_1326359	chr1	1326359	+
1	01_1326387	chr1	1326387	+
1	01_1326824	chr1	1326824	+
1	01_1328059	chr1	1328059	-
1	01_1329383	chr1	1329383	-
1	01_1329744	chr1	1329744	+
1	01_1330488	chr1	1330488	-
1	01_1331138	chr1	1331138	-
1	01_1332826	chr1	1332826	-
1	01_1333172	chr1	1333172	+
1	01_1339284	chr1	1339284	+
1	01_1351952	chr1	1351952	-
1	01_13799381	chr1	13799381	-
1	01_13802180	chr1	13802180	+
1	01_13806865	chr1	13806865	-
1	01_13808311	chr1	13808311	+
1	01_13808436	chr1	13808436	-
1	01_13815275	chr1	13815275	+
1	01_13822253	chr1	13822253	-
1	01_13825571	chr1	13825571	-
1	01_13835273	chr1	13835273	+
1	01_13862196	chr1	13862196	-
1	01_14035434	chr1	14035434	+
1	01_14056052	chr1	14056052	-
1	01_14058627	chr1	14058627	-
1	01_14061707	chr1	14061707	-
1	01_14077288	chr1	14077288	+
1	01_14077942	chr1	14077942	-
1	01_14084023	chr1	14084023	-
1	01_14086508	chr1	14086508	+
1	01_14086675	chr1	14086675	-
1	01_14086886	chr1	14086886	-
1	01_144054385	chr1	144054385	-
1	01_144922895	chr1	144922895	+
1	01_144926552	chr1	144926552	+
1	01_144928222	chr1	144928222	-
1	01_144929206	chr1	144929206	-
1	01_144930999	chr1	144930999	+
1	01_145106811	chr1	145106811	+
1	01_145116830	chr1	145116830	-
1	01_145259036	chr1	145259036	-
1	01_145265999	chr1	145265999	+
1	01_145439704	chr1	145439704	-
1	01_145490353	chr1	145490353	-
1	01_145494846	chr1	145494846	+
1	01_145512535	chr1	145512535	+
1	01_14556247	chr1	14556247	-
1	01_145642216	chr1	145642216	-
1	01_145646797	chr1	145646797	-
1	01_145657367	chr1	145657367	-
1	01_145657956	chr1	145657956	+
1	01_145661320	chr1	145661320	-
1	01_145665837	chr1	145665837	+
1	01_14574332	chr1	14574332	+
1	01_14591671	chr1	14591671	+
1	01_14610313	chr1	14610313	-
1	01_14613675	chr1	14613675	+
1	01_14613754	chr1	14613754	+
1	01_14617870	chr1	14617870	-
1	01_14619401	chr1	14619401	+
1	01_14622542	chr1	14622542	-
1	01_14623475	chr1	14623475	-
1	01_14625261	chr1	14625261	+
1	01_14630430	chr1	14630430	+
1	01_14634442	chr1	14634442	-
1	01_14637561	chr1	14637561	+
1	01_14639588	chr1	14639588	-
1	01_14640086	chr1	14640086	+
1	01_14641536	chr1	14641536	+
1	01_14641735	chr1	14641735	+
1	01_14641739	chr1	14641739	-
1	01_14642045	chr1	14642045	-
1	01_14642239	chr1	14642239	+
1	01_14643431	chr1	14643431	+
1	01_14644183	chr1	14644183	-
1	01_14644407	chr1	14644407	+
1	01_14647308	chr1	14647308	-
1	01_14649368	chr1	14649368	-
1	01_14652357	chr1	14652357	-
1	01_14653295	chr1	14653295	-
1	01_14657679	chr1	14657679	-
1	01_14658584	chr1	14658584	+
1	01_14658782	chr1	14658782	-
1	01_14659899	chr1	14659899	-
1	01_14663199	chr1	14663199	+
1	01_14666127	chr1	14666127	+
1	01_14666131	chr1	14666131	-
1	01_146731607	chr1	146731607	-
1	01_14680159	chr1	14680159	-
1	01_14683360	chr1	14683360	-
1	01_14692384	chr1	14692384	+
1	01_14695007	chr1	14695007	+
1	01_14697474	chr1	14697474	+
1	01_147031133	chr1	147031133	+
1	01_14707174	chr1	14707174	-
1	01_147089955	chr1	147089955	-
1	01_14716607	chr1	14716607	+
1	01_147198762	chr1	147198762	+
1	01_14724757	chr1	14724757	+
1	01_149818766	chr1	149818766	+
1	01_149818963	chr1	149818963	-
1	01_149819020	chr1	149819020	-
1	01_149819398	chr1	149819398	+
1	01_149851753	chr1	149851753	+
1	01_149893582	chr1	149893582	-
1	01_149913279	chr1	149913279	-
1	01_149935620	chr1	149935620	-
1	01_150043030	chr1	150043030	-
1	01_150047666	chr1	150047666	+
1	01_150056089	chr1	150056089	-
1	01_150056585	chr1	150056585	-
1	01_150059363	chr1	150059363	-
1	01_150060131	chr1	150060131	+
1	01_150063088	chr1	150063088	+
1	01_150067748	chr1	150067748	-
1	01_150068255	chr1	150068255	-
1	01_150073766	chr1	150073766	-
1	01_150079224	chr1	150079224	-
1	01_150081696	chr1	150081696	+
1	01_150081956	chr1	150081956	-
1	01_150086155	chr1	150086155	+
1	01_150092544	chr1	150092544	+
1	01_150093794	chr1	150093794	-
1	01_150099436	chr1	150099436	-
1	01_150101329	chr1	150101329	-
1	01_150105880	chr1	150105880	-
1	01_150116120	chr1	150116120	-
1	01_150128409	chr1	150128409	-
1	01_150191287	chr1	150191287	-
1	01_150276093	chr1	150276093	-
1	01_1502862	chr1	1502862	+
1	01_150298425	chr1	150298425	-
1	01_150298892	chr1	150298892	-
1	01_150306033	chr1	150306033	+
1	01_150315777	chr1	150315777	+
1	01_150321782	chr1	150321782	-
1	01_150339728	chr1	150339728	-
1	01_150341436	chr1	150341436	+
1	01_150342754	chr1	150342754	+
1	01_150342830	chr1	150342830	+
1	01_150352615	chr1	150352615	-
1	01_150360702	chr1	150360702	-
1	01_150362030	chr1	150362030	+
1	01_150365430	chr1	150365430	-
1	01_150367306	chr1	150367306	-
1	01_150388048	chr1	150388048	+
1	01_150406642	chr1	150406642	+
1	01_150412047	chr1	150412047	-
1	01_150416581	chr1	150416581	-
1	01_1505980	chr1	1505980	-
1	01_150643446	chr1	150643446	+
1	01_150648132	chr1	150648132	-
1	01_150664187	chr1	150664187	-
1	01_150664685	chr1	150664685	+
1	01_150665384	chr1	150665384	+
1	01_150803287	chr1	150803287	+
1	01_150811252	chr1	150811252	+
1	01_150814161	chr1	150814161	-
1	01_150815522	chr1	150815522	-
1	01_150816748	chr1	150816748	-
1	01_150817331	chr1	150817331	-
1	01_150829652	chr1	150829652	-
1	01_1508318	chr1	1508318	-
1	01_150837492	chr1	150837492	-
1	01_150853426	chr1	150853426	+
1	01_150926693	chr1	150926693	+
1	01_150927035	chr1	150927035	-
1	01_151035710	chr1	151035710	+
1	01_151038288	chr1	151038288	-
1	01_151077789	chr1	151077789	+
1	01_151088315	chr1	151088315	-
1	01_151175519	chr1	151175519	-
1	01_151180730	chr1	151180730	+
1	01_151187962	chr1	151187962	+
1	01_151188530	chr1	151188530	+
1	01_151190710	chr1	151190710	-
1	01_151191278	chr1	151191278	+
1	01_151208933	chr1	151208933	-
1	01_151211291	chr1	151211291	-
1	01_151291454	chr1	151291454	-
1	01_151385247	chr1	151385247	+
1	01_151390719	chr1	151390719	-
1	01_151394899	chr1	151394899	-
1	01_151402370	chr1	151402370	-
1	01_151410332	chr1	151410332	-
1	01_151412244	chr1	151412244	-
1	01_151426014	chr1	151426014	-
1	01_151426364	chr1	151426364	-
1	01_151428893	chr1	151428893	-
1	01_151429032	chr1	151429032	-
1	01_151603686	chr1	151603686	-
1	01_151605240	chr1	151605240	-
1	01_151610509	chr1	151610509	-
1	01_151633023	chr1	151633023	+
1	01_151633700	chr1	151633700	+
1	01_151635382	chr1	151635382	+
1	01_151638015	chr1	151638015	+
1	01_151641332	chr1	151641332	-
1	01_151641501	chr1	151641501	-
1	01_151751722	chr1	151751722	-
1	01_151766361	chr1	151766361	+
1	01_151766635	chr1	151766635	+
1	01_151781296	chr1	151781296	-
1	01_152115068	chr1	152115068	-
1	01_152174813	chr1	152174813	-
1	01_153261382	chr1	153261382	+
1	01_153617834	chr1	153617834	+
1	01_153779659	chr1	153779659	-
1	01_153791575	chr1	153791575	-
1	01_153801767	chr1	153801767	-
1	01_153808718	chr1	153808718	-
1	01_153810631	chr1	153810631	+
1	01_153814179	chr1	153814179	-
1	01_153814780	chr1	153814780	+
1	01_153820699	chr1	153820699	+
1	01_153826923	chr1	153826923	-
1	01_153839222	chr1	153839222	-
1	01_153842060	chr1	153842060	+
1	01_153843834	chr1	153843834	+
1	01_153845993	chr1	153845993	-
1	01_153856099	chr1	153856099	-
1	01_153857854	chr1	153857854	+
1	01_153860327	chr1	153860327	-
1	01_153860466	chr1	153860466	+
1	01_153864807	chr1	153864807	-
1	01_153875029	chr1	153875029	-
1	01_153875777	chr1	153875777	-
1	01_153877001	chr1	153877001	+
1	01_153884330	chr1	153884330	-
1	01_153886009	chr1	153886009	+
1	01_153892480	chr1	153892480	-
1	01_153942881	chr1	153942881	+
1	01_153947715	chr1	153947715	-
1	01_154131627	chr1	154131627	+
1	01_154153088	chr1	154153088	+
1	01_154198727	chr1	154198727	+
1	01_154199067	chr1	154199067	-
1	01_154202408	chr1	154202408	-
1	01_154202848	chr1	154202848	+
1	01_154203539	chr1	154203539	-
1	01_154204282	chr1	154204282	-
1	01_154209406	chr1	154209406	+
1	01_154210972	chr1	154210972	-
1	01_154213229	chr1	154213229	+
1	01_154217990	chr1	154217990	-
1	01_154226369	chr1	154226369	-
1	01_154236297	chr1	154236297	-
1	01_154310646	chr1	154310646	-
1	01_154415628	chr1	154415628	+
1	01_154563509	chr1	154563509	-
1	01_154567176	chr1	154567176	+
1	01_154586533	chr1	154586533	-
1	01_154587456	chr1	154587456	+
1	01_154590102	chr1	154590102	-
1	01_154590529	chr1	154590529	-
1	01_154590761	chr1	154590761	+
1	01_154591377	chr1	154591377	+
1	01_154591960	chr1	154591960	-
1	01_154592170	chr1	154592170	-
1	01_154592754	chr1	154592754	-
1	01_154593209	chr1	154593209	+
1	01_154594269	chr1	154594269	-
1	01_154596840	chr1	154596840	+
1	01_154597993	chr1	154597993	-
1	01_154602663	chr1	154602663	+
1	01_154628700	chr1	154628700	-
1	01_154637006	chr1	154637006	-
1	01_154692434	chr1	154692434	+
1	01_154711846	chr1	154711846	-
1	01_154949306	chr1	154949306	+
1	01_154951075	chr1	154951075	-
1	01_154952558	chr1	154952558	-
1	01_155049284	chr1	155049284	+
1	01_155102709	chr1	155102709	+
1	01_155167384	chr1	155167384	-
1	01_155193178	chr1	155193178	-
1	01_155228774	chr1	155228774	-
1	01_155281579	chr1	155281579	-
1	01_155305770	chr1	155305770	+
1	01_1553187	chr1	1553187	-
1	01_155327745	chr1	155327745	-
1	01_155348731	chr1	155348731	-
1	01_155349773	chr1	155349773	+
1	01_155354914	chr1	155354914	+
1	01_155360936	chr1	155360936	+
1	01_155377755	chr1	155377755	-
1	01_155382373	chr1	155382373	+
1	01_155389278	chr1	155389278	+
1	01_155390210	chr1	155390210	-
1	01_155390317	chr1	155390317	+
1	01_155408024	chr1	155408024	+
1	01_155408685	chr1	155408685	+
1	01_155413096	chr1	155413096	-
1	01_155413748	chr1	155413748	-
1	01_155414834	chr1	155414834	+
1	01_155423662	chr1	155423662	+
1	01_155427064	chr1	155427064	-
1	01_155431206	chr1	155431206	+
1	01_155433206	chr1	155433206	-
1	01_155436305	chr1	155436305	+
1	01_155436726	chr1	155436726	+
1	01_1554369	chr1	1554369	-
1	01_155436964	chr1	155436964	+
1	01_155437322	chr1	155437322	-
1	01_155437733	chr1	155437733	-
1	01_155438412	chr1	155438412	-
1	01_155439425	chr1	155439425	-
1	01_155444905	chr1	155444905	-
1	01_155453431	chr1	155453431	+
1	01_155457139	chr1	155457139	+
1	01_155464426	chr1	155464426	+
1	01_155466103	chr1	155466103	+
1	01_155471275	chr1	155471275	-
1	01_155474871	chr1	155474871	-
1	01_155477811	chr1	155477811	+
1	01_155480799	chr1	155480799	+
1	01_155487933	chr1	155487933	-
1	01_155491896	chr1	155491896	+
1	01_155492381	chr1	155492381	+
1	01_155495593	chr1	155495593	-
1	01_155496603	chr1	155496603	+
1	01_155501090	chr1	155501090	+
1	01_155501292	chr1	155501292	-
1	01_155501374	chr1	155501374	-
1	01_155501415	chr1	155501415	+
1	01_155502271	chr1	155502271	+
1	01_155504433	chr1	155504433	+
1	01_155606610	chr1	155606610	-
1	01_155608884	chr1	155608884	+
1	01_155646363	chr1	155646363	-
1	01_155651111	chr1	155651111	+
1	01_155652465	chr1	155652465	-
1	01_155662350	chr1	155662350	+
1	01_155680242	chr1	155680242	-
1	01_155705158	chr1	155705158	-
1	01_155769502	chr1	155769502	+
1	01_155783502	chr1	155783502	-
1	01_155787109	chr1	155787109	-
1	01_155792407	chr1	155792407	+
1	01_155807790	chr1	155807790	-
1	01_155817814	chr1	155817814	-
1	01_155868479	chr1	155868479	+
1	01_155882498	chr1	155882498	-
1	01_155882534	chr1	155882534	+
1	01_155883149	chr1	155883149	-
1	01_155884448	chr1	155884448	+
1	01_155885059	chr1	155885059	-
1	01_155886070	chr1	155886070	-
1	01_155887715	chr1	155887715	+
1	01_155887934	chr1	155887934	-
1	01_155888215	chr1	155888215	+
1	01_155895016	chr1	155895016	+
1	01_155897864	chr1	155897864	-
1	01_155900924	chr1	155900924	-
1	01_155924527	chr1	155924527	-
1	01_155925885	chr1	155925885	-
1	01_155929362	chr1	155929362	+
1	01_156245626	chr1	156245626	+
1	01_156305580	chr1	156305580	+
1	01_156306248	chr1	156306248	+
1	01_156310817	chr1	156310817	-
1	01_156316257	chr1	156316257	-
1	01_156454706	chr1	156454706	+
1	01_156472302	chr1	156472302	-
1	01_156478227	chr1	156478227	+
1	01_156478716	chr1	156478716	-
1	01_156487404	chr1	156487404	-
1	01_156487551	chr1	156487551	+
1	01_156487902	chr1	156487902	-
1	01_156525123	chr1	156525123	-
1	01_156567645	chr1	156567645	+
1	01_156746835	chr1	156746835	-
1	01_156749509	chr1	156749509	+
1	01_156934296	chr1	156934296	+
1	01_1574658	chr1	1574658	+
1	01_157564197	chr1	157564197	+
1	01_157584387	chr1	157584387	-
1	01_157598787	chr1	157598787	-
1	01_157605322	chr1	157605322	+
1	01_157613858	chr1	157613858	+
1	01_157616427	chr1	157616427	-
1	01_157616500	chr1	157616500	-
1	01_157625898	chr1	157625898	-
1	01_157626810	chr1	157626810	-
1	01_157627571	chr1	157627571	+
1	01_157627656	chr1	157627656	+
1	01_157628100	chr1	157628100	+
1	01_157628107	chr1	157628107	+
1	01_157628488	chr1	157628488	+
1	01_157629429	chr1	157629429	-
1	01_157630858	chr1	157630858	-
1	01_158143584	chr1	158143584	-
1	01_158143625	chr1	158143625	+
1	01_158159744	chr1	158159744	+
1	01_158164391	chr1	158164391	-
1	01_158177507	chr1	158177507	+
1	01_158178581	chr1	158178581	-
1	01_158178886	chr1	158178886	-
1	01_158180423	chr1	158180423	+
1	01_158182346	chr1	158182346	-
1	01_158184505	chr1	158184505	-
1	01_158199572	chr1	158199572	-
1	01_158213079	chr1	158213079	+
1	01_158227770	chr1	158227770	+
1	01_158228431	chr1	158228431	+
1	01_158228581	chr1	158228581	-
1	01_158230472	chr1	158230472	-
1	01_158230547	chr1	158230547	-
1	01_158232290	chr1	158232290	-
1	01_158232690	chr1	158232690	+
1	01_158234753	chr1	158234753	+
1	01_158235395	chr1	158235395	+
1	01_158236050	chr1	158236050	+
1	01_158239971	chr1	158239971	+
1	01_158240340	chr1	158240340	-
1	01_158241255	chr1	158241255	+
1	01_158242660	chr1	158242660	+
1	01_158246152	chr1	158246152	+
1	01_158258222	chr1	158258222	-
1	01_158260754	chr1	158260754	-
1	01_158261153	chr1	158261153	-
1	01_158263612	chr1	158263612	+
1	01_158271150	chr1	158271150	+
1	01_158281697	chr1	158281697	-
1	01_158296248	chr1	158296248	-
1	01_158322856	chr1	158322856	+
1	01_158328574	chr1	158328574	+
1	01_158330407	chr1	158330407	+
1	01_158336423	chr1	158336423	-
1	01_158338963	chr1	158338963	+
1	01_158339644	chr1	158339644	+
1	01_158346727	chr1	158346727	-
1	01_158346821	chr1	158346821	+
1	01_158348678	chr1	158348678	-
1	01_158349760	chr1	158349760	+
1	01_158350558	chr1	158350558	-
1	01_158352815	chr1	158352815	+
1	01_158352826	chr1	158352826	+
1	01_158352925	chr1	158352925	-
1	01_158353095	chr1	158353095	+
1	01_158353122	chr1	158353122	-
1	01_158358623	chr1	158358623	-
1	01_158359715	chr1	158359715	+
1	01_158360256	chr1	158360256	-
1	01_158361449	chr1	158361449	+
1	01_158361605	chr1	158361605	-
1	01_158361843	chr1	158361843	-
1	01_158363739	chr1	158363739	-
1	01_158364275	chr1	158364275	-
1	01_158365285	chr1	158365285	+
1	01_158368011	chr1	158368011	+
1	01_158373285	chr1	158373285	-
1	01_158376223	chr1	158376223	+
1	01_158376647	chr1	158376647	-
1	01_158378387	chr1	158378387	-
1	01_158378941	chr1	158378941	-
1	01_158380324	chr1	158380324	-
1	01_158380651	chr1	158380651	+
1	01_158380886	chr1	158380886	-
1	01_158381277	chr1	158381277	-
1	01_158381387	chr1	158381387	+
1	01_158382304	chr1	158382304	-
1	01_158382774	chr1	158382774	-
1	01_158383175	chr1	158383175	-
1	01_158383937	chr1	158383937	+
1	01_158383967	chr1	158383967	+
1	01_158383982	chr1	158383982	+
1	01_158384519	chr1	158384519	+
1	01_158384748	chr1	158384748	-
1	01_158384966	chr1	158384966	-
1	01_158385213	chr1	158385213	+
1	01_158385435	chr1	158385435	-
1	01_158385512	chr1	158385512	+
1	01_158385697	chr1	158385697	-
1	01_158386564	chr1	158386564	+
1	01_158386572	chr1	158386572	+
1	01_158386771	chr1	158386771	-
1	01_158387237	chr1	158387237	+
1	01_158387749	chr1	158387749	-
1	01_158387761	chr1	158387761	-
1	01_158391077	chr1	158391077	-
1	01_158391198	chr1	158391198	-
1	01_158391243	chr1	158391243	-
1	01_158391770	chr1	158391770	-
1	01_158391844	chr1	158391844	-
1	01_158392134	chr1	158392134	+
1	01_158392619	chr1	158392619	+
1	01_158392866	chr1	158392866	+
1	01_158393008	chr1	158393008	-
1	01_158393105	chr1	158393105	-
1	01_158393504	chr1	158393504	+
1	01_158393504	chr1	158393504	-
1	01_158394010	chr1	158394010	+
1	01_158394015	chr1	158394015	-
1	01_158394651	chr1	158394651	+
1	01_158394848	chr1	158394848	-
1	01_158395776	chr1	158395776	+
1	01_158396153	chr1	158396153	-
1	01_158396497	chr1	158396497	-
1	01_158396609	chr1	158396609	-
1	01_158396708	chr1	158396708	-
1	01_158398578	chr1	158398578	+
1	01_158401520	chr1	158401520	-
1	01_158402633	chr1	158402633	-
1	01_158404106	chr1	158404106	+
1	01_158405847	chr1	158405847	-
1	01_158406087	chr1	158406087	+
1	01_158406113	chr1	158406113	+
1	01_158406441	chr1	158406441	+
1	01_158407157	chr1	158407157	+
1	01_158407340	chr1	158407340	+
1	01_158408008	chr1	158408008	+
1	01_158408930	chr1	158408930	-
1	01_158410159	chr1	158410159	-
1	01_158411551	chr1	158411551	+
1	01_158415351	chr1	158415351	-
1	01_158416735	chr1	158416735	+
1	01_158417153	chr1	158417153	-
1	01_158417451	chr1	158417451	-
1	01_158419231	chr1	158419231	-
1	01_158419371	chr1	158419371	-
1	01_158421298	chr1	158421298	+
1	01_158425439	chr1	158425439	-
1	01_158425491	chr1	158425491	-
1	01_158426483	chr1	158426483	-
1	01_158427659	chr1	158427659	+
1	01_158428459	chr1	158428459	-
1	01_158428632	chr1	158428632	+
1	01_158428636	chr1	158428636	-
1	01_158428784	chr1	158428784	-
1	01_158429163	chr1	158429163	+
1	01_158429409	chr1	158429409	+
1	01_158431206	chr1	158431206	-
1	01_158437839	chr1	158437839	-
1	01_158439583	chr1	158439583	+
1	01_158443145	chr1	158443145	-
1	01_158443809	chr1	158443809	-
1	01_158444554	chr1	158444554	-
1	01_158444965	chr1	158444965	-
1	01_158445204	chr1	158445204	+
1	01_158445716	chr1	158445716	-
1	01_158446575	chr1	158446575	+
1	01_158447257	chr1	158447257	+
1	01_158448089	chr1	158448089	+
1	01_158448434	chr1	158448434	-
1	01_158449283	chr1	158449283	-
1	01_158449433	chr1	158449433	-
1	01_158450139	chr1	158450139	-
1	01_158451212	chr1	158451212	+
1	01_158451313	chr1	158451313	-
1	01_158451791	chr1	158451791	-
1	01_158451841	chr1	158451841	-
1	01_158452024	chr1	158452024	+
1	01_158452226	chr1	158452226	+
1	01_158452450	chr1	158452450	-
1	01_158452477	chr1	158452477	+
1	01_158452900	chr1	158452900	+
1	01_158454759	chr1	158454759	+
1	01_158455278	chr1	158455278	+
1	01_158456287	chr1	158456287	-
1	01_158456980	chr1	158456980	+
1	01_158457981	chr1	158457981	+
1	01_158458211	chr1	158458211	-
1	01_158458640	chr1	158458640	+
1	01_158458708	chr1	158458708	+
1	01_158461182	chr1	158461182	+
1	01_158461362	chr1	158461362	-
1	01_158463872	chr1	158463872	+
1	01_158463979	chr1	158463979	+
1	01_158468714	chr1	158468714	-
1	01_158506876	chr1	158506876	+
1	01_158513615	chr1	158513615	+
1	01_158546862	chr1	158546862	+
1	01_1585616	chr1	1585616	-
1	01_1585657	chr1	1585657	-
1	01_1586726	chr1	1586726	+
1	01_158697590	chr1	158697590	-
1	01_15870796	chr1	15870796	+
1	01_158772583	chr1	158772583	-
1	01_15891915	chr1	15891915	+
1	01_15893640	chr1	15893640	+
1	01_158984178	chr1	158984178	-
1	01_159002825	chr1	159002825	-
1	01_159021485	chr1	159021485	+
1	01_159299788	chr1	159299788	+
1	01_159706820	chr1	159706820	+
1	01_15980555	chr1	15980555	+
1	01_160204512	chr1	160204512	-
1	01_160286956	chr1	160286956	+
1	01_160289652	chr1	160289652	+
1	01_160289657	chr1	160289657	-
1	01_160290190	chr1	160290190	-
1	01_160292177	chr1	160292177	+
1	01_160293494	chr1	160293494	-
1	01_160296792	chr1	160296792	-
1	01_160299848	chr1	160299848	+
1	01_160303669	chr1	160303669	-
1	01_160409838	chr1	160409838	-
1	01_160410874	chr1	160410874	-
1	01_160415517	chr1	160415517	+
1	01_160417104	chr1	160417104	-
1	01_160426568	chr1	160426568	-
1	01_160428080	chr1	160428080	-
1	01_160439276	chr1	160439276	+
1	01_160441350	chr1	160441350	-
1	01_160474172	chr1	160474172	+
1	01_160485604	chr1	160485604	+
1	01_160488895	chr1	160488895	-
1	01_160493449	chr1	160493449	-
1	01_160513720	chr1	160513720	+
1	01_160514382	chr1	160514382	+
1	01_160524501	chr1	160524501	-
1	01_160526148	chr1	160526148	+
1	01_160526669	chr1	160526669	+
1	01_160528155	chr1	160528155	-
1	01_160528935	chr1	160528935	-
1	01_160529455	chr1	160529455	-
1	01_160531154	chr1	160531154	-
1	01_160532265	chr1	160532265	+
1	01_160534432	chr1	160534432	-
1	01_160534850	chr1	160534850	+
1	01_160535659	chr1	160535659	-
1	01_160536191	chr1	160536191	+
1	01_160543394	chr1	160543394	-
1	01_160544044	chr1	160544044	-
1	01_160544264	chr1	160544264	-
1	01_160545972	chr1	160545972	-
1	01_160546216	chr1	160546216	-
1	01_160547215	chr1	160547215	+
1	01_160550004	chr1	160550004	+
1	01_160550327	chr1	160550327	+
1	01_160550748	chr1	160550748	-
1	01_160551955	chr1	160551955	+
1	01_160554837	chr1	160554837	-
1	01_160555814	chr1	160555814	-
1	01_160555830	chr1	160555830	-
1	01_160558894	chr1	160558894	+
1	01_160562053	chr1	160562053	-
1	01_160567219	chr1	160567219	-
1	01_160583589	chr1	160583589	-
1	01_160593414	chr1	160593414	-
1	01_160594786	chr1	160594786	-
1	01_160607479	chr1	160607479	-
1	01_160627823	chr1	160627823	-
1	01_160637601	chr1	160637601	-
1	01_160642610	chr1	160642610	-
1	01_160677437	chr1	160677437	-
1	01_160682177	chr1	160682177	-
1	01_160841495	chr1	160841495	+
1	01_1610215	chr1	1610215	+
1	01_161070806	chr1	161070806	+
1	01_161073729	chr1	161073729	+
1	01_161097099	chr1	161097099	+
1	01_161097598	chr1	161097598	-
1	01_161099758	chr1	161099758	-
1	01_161144253	chr1	161144253	+
1	01_161323210	chr1	161323210	-
1	01_1613238	chr1	1613238	-
1	01_1615872	chr1	1615872	+
1	01_161727948	chr1	161727948	-
1	01_161745776	chr1	161745776	+
1	01_161753063	chr1	161753063	-
1	01_161755112	chr1	161755112	-
1	01_161756577	chr1	161756577	-
1	01_161760154	chr1	161760154	-
1	01_161768887	chr1	161768887	+
1	01_161770052	chr1	161770052	+
1	01_16177644	chr1	16177644	+
1	01_161785632	chr1	161785632	+
1	01_161787186	chr1	161787186	-
1	01_16179009	chr1	16179009	+
1	01_161791246	chr1	161791246	-
1	01_161795647	chr1	161795647	+
1	01_161807246	chr1	161807246	-
1	01_161817701	chr1	161817701	-
1	01_161817767	chr1	161817767	+
1	01_161819739	chr1	161819739	+
1	01_161820827	chr1	161820827	+
1	01_161825878	chr1	161825878	-
1	01_161827025	chr1	161827025	-
1	01_161827939	chr1	161827939	+
1	01_161829345	chr1	161829345	+
1	01_161829536	chr1	161829536	+
1	01_161830361	chr1	161830361	-
1	01_161830860	chr1	161830860	-
1	01_161831521	chr1	161831521	+
1	01_161833586	chr1	161833586	-
1	01_161850957	chr1	161850957	-
1	01_161851874	chr1	161851874	+
1	01_161852724	chr1	161852724	+
1	01_161854712	chr1	161854712	-
1	01_161856523	chr1	161856523	+
1	01_161868982	chr1	161868982	-
1	01_161873354	chr1	161873354	-
1	01_161878600	chr1	161878600	-
1	01_161882155	chr1	161882155	-
1	01_161882601	chr1	161882601	-
1	01_161883674	chr1	161883674	+
1	01_161888574	chr1	161888574	-
1	01_161891779	chr1	161891779	-
1	01_161892382	chr1	161892382	-
1	01_161893643	chr1	161893643	-
1	01_1618951	chr1	1618951	-
1	01_161900071	chr1	161900071	-
1	01_161900625	chr1	161900625	-
1	01_16191043	chr1	16191043	+
1	01_16192523	chr1	16192523	+
1	01_16192804	chr1	16192804	+
1	01_16193234	chr1	16193234	+
1	01_16193238	chr1	16193238	-
1	01_16194771	chr1	16194771	+
1	01_16199799	chr1	16199799	+
1	01_16200723	chr1	16200723	-
1	01_16200791	chr1	16200791	+
1	01_16200795	chr1	16200795	-
1	01_16202410	chr1	16202410	+
1	01_16202570	chr1	16202570	-
1	01_16202853	chr1	16202853	+
1	01_16207035	chr1	16207035	+
1	01_16208102	chr1	16208102	-
1	01_16208375	chr1	16208375	-
1	01_16209248	chr1	16209248	+
1	01_16209667	chr1	16209667	+
1	01_16209896	chr1	16209896	-
1	01_16214290	chr1	16214290	-
1	01_16217644	chr1	16217644	-
1	01_16220160	chr1	16220160	-
1	01_16220900	chr1	16220900	+
1	01_16221363	chr1	16221363	-
1	01_16221939	chr1	16221939	+
1	01_16224520	chr1	16224520	-
1	01_16225619	chr1	16225619	-
1	01_16227671	chr1	16227671	-
1	01_16228538	chr1	16228538	+
1	01_16230167	chr1	16230167	-
1	01_16232317	chr1	16232317	-
1	01_16235237	chr1	16235237	+
1	01_16235344	chr1	16235344	+
1	01_16237407	chr1	16237407	-
1	01_16238819	chr1	16238819	-
1	01_16240076	chr1	16240076	-
1	01_16242380	chr1	16242380	+
1	01_16248936	chr1	16248936	+
1	01_162499173	chr1	162499173	+
1	01_16249970	chr1	16249970	+
1	01_16251941	chr1	16251941	+
1	01_162552344	chr1	162552344	-
1	01_162560171	chr1	162560171	+
1	01_162566852	chr1	162566852	+
1	01_162568351	chr1	162568351	+
1	01_162754901	chr1	162754901	+
1	01_16293547	chr1	16293547	-
1	01_163265109	chr1	163265109	-
1	01_163312631	chr1	163312631	-
1	01_163882506	chr1	163882506	+
1	01_1650716	chr1	1650716	+
1	01_1656971	chr1	1656971	-
1	01_165698526	chr1	165698526	+
1	01_165718657	chr1	165718657	+
1	01_165723944	chr1	165723944	-
1	01_165729286	chr1	165729286	-
1	01_165731902	chr1	165731902	+
1	01_165800578	chr1	165800578	+
1	01_165806272	chr1	165806272	-
1	01_165808412	chr1	165808412	+
1	01_165810025	chr1	165810025	-
1	01_165811623	chr1	165811623	-
1	01_165813983	chr1	165813983	+
1	01_165816996	chr1	165816996	+
1	01_165823742	chr1	165823742	+
1	01_165837825	chr1	165837825	-
1	01_165840657	chr1	165840657	+
1	01_165845664	chr1	165845664	-
1	01_165845754	chr1	165845754	+
1	01_165853813	chr1	165853813	-
1	01_16618766	chr1	16618766	-
1	01_16618940	chr1	16618940	-
1	01_16652317	chr1	16652317	-
1	01_166951918	chr1	166951918	-
1	01_16699700	chr1	16699700	-
1	01_16703401	chr1	16703401	-
1	01_167045558	chr1	167045558	-
1	01_16712891	chr1	16712891	+
1	01_16713605	chr1	16713605	+
1	01_167200603	chr1	167200603	+
1	01_167220248	chr1	167220248	+
1	01_167269432	chr1	167269432	+
1	01_167277939	chr1	167277939	+
1	01_167316607	chr1	167316607	-
1	01_167328470	chr1	167328470	-
1	01_167336155	chr1	167336155	-
1	01_167351572	chr1	167351572	-
1	01_167352055	chr1	167352055	+
1	01_1673712	chr1	1673712	-
1	01_167386226	chr1	167386226	+
1	01_167387277	chr1	167387277	+
1	01_167391696	chr1	167391696	+
1	01_167429407	chr1	167429407	+
1	01_167432697	chr1	167432697	+
1	01_167438999	chr1	167438999	-
1	01_167440441	chr1	167440441	+
1	01_167440592	chr1	167440592	+
1	01_167445850	chr1	167445850	-
1	01_167448090	chr1	167448090	+
1	01_167449164	chr1	167449164	+
1	01_167473729	chr1	167473729	+
1	01_167482051	chr1	167482051	-
1	01_167576091	chr1	167576091	-
1	01_167589429	chr1	167589429	+
1	01_167594418	chr1	167594418	+
1	01_167611122	chr1	167611122	+
1	01_167689123	chr1	167689123	+
1	01_167704688	chr1	167704688	-
1	01_167733528	chr1	167733528	-
1	01_167745918	chr1	167745918	-
1	01_167753890	chr1	167753890	+
1	01_167887667	chr1	167887667	+
1	01_167890440	chr1	167890440	+
1	01_167891041	chr1	167891041	+
1	01_167910313	chr1	167910313	-
1	01_167928402	chr1	167928402	+
1	01_167939221	chr1	167939221	-
1	01_167945772	chr1	167945772	-
1	01_167947514	chr1	167947514	-
1	01_167948684	chr1	167948684	-
1	01_167951368	chr1	167951368	-
1	01_167953531	chr1	167953531	+
1	01_167972516	chr1	167972516	+
1	01_167974682	chr1	167974682	+
1	01_167975098	chr1	167975098	-
1	01_167981741	chr1	167981741	-
1	01_167990851	chr1	167990851	+
1	01_168001983	chr1	168001983	-
1	01_168015022	chr1	168015022	-
1	01_168015305	chr1	168015305	+
1	01_168033832	chr1	168033832	+
1	01_168034144	chr1	168034144	+
1	01_168037087	chr1	168037087	-
1	01_168150760	chr1	168150760	+
1	01_168159121	chr1	168159121	-
1	01_168224186	chr1	168224186	+
1	01_168315787	chr1	168315787	+
1	01_168472253	chr1	168472253	+
1	01_168585355	chr1	168585355	+
1	01_16895431	chr1	16895431	+
1	01_169011619	chr1	169011619	-
1	01_169110672	chr1	169110672	+
1	01_16919821	chr1	16919821	-
1	01_169216182	chr1	169216182	-
1	01_169219840	chr1	169219840	+
1	01_169268679	chr1	169268679	-
1	01_16929094	chr1	16929094	-
1	01_169325934	chr1	169325934	-
1	01_169327529	chr1	169327529	-
1	01_169332160	chr1	169332160	+
1	01_169340557	chr1	169340557	-
1	01_16934070	chr1	16934070	-
1	01_169342391	chr1	169342391	-
1	01_169342588	chr1	169342588	+
1	01_169348309	chr1	169348309	-
1	01_16941053	chr1	16941053	+
1	01_169588468	chr1	169588468	+
1	01_169592174	chr1	169592174	-
1	01_169596809	chr1	169596809	+
1	01_169598162	chr1	169598162	+
1	01_169611263	chr1	169611263	+
1	01_169611396	chr1	169611396	+
1	01_169613601	chr1	169613601	+
1	01_169614121	chr1	169614121	-
1	01_169614156	chr1	169614156	+
1	01_169615896	chr1	169615896	-
1	01_169616398	chr1	169616398	+
1	01_169622996	chr1	169622996	+
1	01_169640190	chr1	169640190	-
1	01_169641468	chr1	169641468	-
1	01_169644931	chr1	169644931	-
1	01_169650797	chr1	169650797	-
1	01_169651459	chr1	169651459	+
1	01_169674701	chr1	169674701	+
1	01_169678046	chr1	169678046	-
1	01_169679433	chr1	169679433	+
1	01_169789858	chr1	169789858	-
1	01_169798192	chr1	169798192	-
1	01_169802157	chr1	169802157	-
1	01_169817730	chr1	169817730	-
1	01_1698351	chr1	1698351	+
1	01_169856937	chr1	169856937	+
1	01_169857052	chr1	169857052	-
1	01_169905301	chr1	169905301	-
1	01_169924286	chr1	169924286	-
1	01_169939403	chr1	169939403	-
1	01_169955471	chr1	169955471	+
1	01_169985149	chr1	169985149	-
1	01_170012172	chr1	170012172	+
1	01_1700194	chr1	1700194	+
1	01_170115407	chr1	170115407	-
1	01_170119838	chr1	170119838	-
1	01_170120217	chr1	170120217	+
1	01_170503570	chr1	170503570	+
1	01_170522240	chr1	170522240	-
1	01_170604189	chr1	170604189	+
1	01_171478632	chr1	171478632	+
1	01_171485956	chr1	171485956	-
1	01_171497104	chr1	171497104	+
1	01_171522745	chr1	171522745	-
1	01_171541170	chr1	171541170	+
1	01_171543174	chr1	171543174	-
1	01_171561523	chr1	171561523	+
1	01_171680362	chr1	171680362	+
1	01_1722283	chr1	1722283	-
1	01_17224834	chr1	17224834	+
1	01_1723327	chr1	1723327	-
1	01_172515539	chr1	172515539	+
1	01_172528927	chr1	172528927	-
1	01_172548562	chr1	172548562	-
1	01_172556402	chr1	172556402	-
1	01_172574205	chr1	172574205	-
1	01_172675158	chr1	172675158	+
1	01_172681742	chr1	172681742	+
1	01_173111968	chr1	173111968	+
1	01_1731209	chr1	1731209	-
1	01_173177144	chr1	173177144	-
1	01_173179189	chr1	173179189	+
1	01_1733102	chr1	1733102	-
1	01_1734180	chr1	1734180	+
1	01_173452989	chr1	173452989	-
1	01_17349517	chr1	17349517	+
1	01_17351296	chr1	17351296	-
1	01_17352284	chr1	17352284	+
1	01_17361158	chr1	17361158	+
1	01_1736180	chr1	1736180	-
1	01_17363402	chr1	17363402	+
1	01_1736420	chr1	1736420	+
1	01_1736684	chr1	1736684	+
1	01_1736725	chr1	1736725	+
1	01_17370014	chr1	17370014	+
1	01_173708595	chr1	173708595	+
1	01_173716591	chr1	173716591	-
1	01_173834993	chr1	173834993	-
1	01_173905060	chr1	173905060	-
1	01_173924874	chr1	173924874	-
1	01_173930787	chr1	173930787	+
1	01_173931371	chr1	173931371	-
1	01_173949082	chr1	173949082	-
1	01_173951611	chr1	173951611	-
1	01_173970162	chr1	173970162	-
1	01_173980681	chr1	173980681	+
1	01_173986362	chr1	173986362	-
1	01_173988565	chr1	173988565	-
1	01_1739915	chr1	1739915	+
1	01_1739977	chr1	1739977	+
1	01_1741835	chr1	1741835	+
1	01_174219377	chr1	174219377	+
1	01_1743247	chr1	1743247	-
1	01_174364757	chr1	174364757	-
1	01_174438339	chr1	174438339	-
1	01_1744677	chr1	1744677	-
1	01_1745792	chr1	1745792	+
1	01_174671555	chr1	174671555	-
1	01_1748678	chr1	1748678	+
1	01_174974609	chr1	174974609	-
1	01_175180567	chr1	175180567	-
1	01_1752160	chr1	1752160	-
1	01_1752185	chr1	1752185	+
1	01_1752547	chr1	1752547	+
1	01_1753377	chr1	1753377	+
1	01_1753544	chr1	1753544	-
1	01_1753679	chr1	1753679	+
1	01_1754092	chr1	1754092	+
1	01_1755496	chr1	1755496	-
1	01_1755666	chr1	1755666	-
1	01_1756219	chr1	1756219	+
1	01_1756679	chr1	1756679	+
1	01_1757833	chr1	1757833	+
1	01_1757915	chr1	1757915	-
1	01_175925209	chr1	175925209	+
1	01_175945318	chr1	175945318	+
1	01_176008152	chr1	176008152	+
1	01_176015037	chr1	176015037	-
1	01_1760156	chr1	1760156	+
1	01_176015638	chr1	176015638	-
1	01_1760257	chr1	1760257	-
1	01_1760854	chr1	1760854	-
1	01_176104135	chr1	176104135	+
1	01_176118159	chr1	176118159	-
1	01_176132284	chr1	176132284	+
1	01_176145223	chr1	176145223	+
1	01_176162035	chr1	176162035	+
1	01_1765473	chr1	1765473	-
1	01_1765886	chr1	1765886	+
1	01_1767601	chr1	1767601	-
1	01_1767661	chr1	1767661	-
1	01_1768505	chr1	1768505	-
1	01_1772364	chr1	1772364	+
1	01_1774473	chr1	1774473	+
1	01_17760698	chr1	17760698	+
1	01_1776325	chr1	1776325	+
1	01_1776891	chr1	1776891	-
1	01_1777595	chr1	1777595	+
1	01_1778823	chr1	1778823	+
1	01_1779239	chr1	1779239	+
1	01_1781091	chr1	1781091	-
1	01_1784915	chr1	1784915	+
1	01_1784988	chr1	1784988	-
1	01_1785713	chr1	1785713	-
1	01_179135994	chr1	179135994	+
1	01_179137746	chr1	179137746	+
1	01_179174728	chr1	179174728	+
1	01_179323319	chr1	179323319	-
1	01_1797176	chr1	1797176	-
1	01_1797840	chr1	1797840	+
1	01_179825619	chr1	179825619	-
1	01_179857267	chr1	179857267	-
1	01_179868777	chr1	179868777	-
1	01_179874034	chr1	179874034	-
1	01_179883364	chr1	179883364	-
1	01_1798899	chr1	1798899	+
1	01_1798900	chr1	1798900	-
1	01_179907930	chr1	179907930	+
1	01_1799150	chr1	1799150	+
1	01_179939301	chr1	179939301	+
1	01_179955877	chr1	179955877	+
1	01_179957264	chr1	179957264	+
1	01_179983981	chr1	179983981	-
1	01_179991081	chr1	179991081	-
1	01_179991933	chr1	179991933	+
1	01_179992534	chr1	179992534	+
1	01_179997112	chr1	179997112	+
1	01_180001151	chr1	180001151	-
1	01_180003297	chr1	180003297	+
1	01_180018298	chr1	180018298	-
1	01_180029487	chr1	180029487	+
1	01_180035904	chr1	180035904	+
1	01_180043631	chr1	180043631	-
1	01_180047469	chr1	180047469	-
1	01_180057579	chr1	180057579	+
1	01_180063452	chr1	180063452	-
1	01_180077899	chr1	180077899	-
1	01_180130690	chr1	180130690	+
1	01_180311978	chr1	180311978	+
1	01_180313025	chr1	180313025	-
1	01_180315422	chr1	180315422	-
1	01_180333129	chr1	180333129	+
1	01_180342702	chr1	180342702	-
1	01_180439679	chr1	180439679	-
1	01_1806484	chr1	1806484	+
1	01_180661231	chr1	180661231	-
1	01_180719929	chr1	180719929	+
1	01_180768255	chr1	180768255	+
1	01_1809326	chr1	1809326	-
1	01_1809382	chr1	1809382	-
1	01_180946109	chr1	180946109	-
1	01_180949440	chr1	180949440	+
1	01_180962257	chr1	180962257	-
1	01_180965213	chr1	180965213	-
1	01_180965726	chr1	180965726	+
1	01_180968127	chr1	180968127	+
1	01_180978102	chr1	180978102	-
1	01_180985861	chr1	180985861	+
1	01_1810156	chr1	1810156	-
1	01_181069749	chr1	181069749	+
1	01_181159985	chr1	181159985	-
1	01_1814461	chr1	1814461	+
1	01_1818128	chr1	1818128	+
1	01_182013410	chr1	182013410	+
1	01_182113402	chr1	182113402	+
1	01_182217932	chr1	182217932	-
1	01_182236787	chr1	182236787	+
1	01_182241395	chr1	182241395	-
1	01_182254361	chr1	182254361	-
1	01_182258767	chr1	182258767	-
1	01_182274566	chr1	182274566	-
1	01_182332472	chr1	182332472	+
1	01_182811557	chr1	182811557	+
1	01_182834762	chr1	182834762	-
1	01_183449329	chr1	183449329	-
1	01_183456029	chr1	183456029	-
1	01_183478097	chr1	183478097	-
1	01_183479656	chr1	183479656	+
1	01_183503561	chr1	183503561	+
1	01_183701595	chr1	183701595	-
1	01_18396058	chr1	18396058	+
1	01_184027781	chr1	184027781	-
1	01_18448834	chr1	18448834	-
1	01_184666173	chr1	184666173	+
1	01_184671850	chr1	184671850	-
1	01_184683085	chr1	184683085	+
1	01_184688379	chr1	184688379	-
1	01_184689643	chr1	184689643	-
1	01_184691365	chr1	184691365	-
1	01_184692968	chr1	184692968	-
1	01_184695352	chr1	184695352	+
1	01_184706910	chr1	184706910	+
1	01_184707532	chr1	184707532	-
1	01_184709467	chr1	184709467	-
1	01_184710857	chr1	184710857	-
1	01_184714640	chr1	184714640	-
1	01_184715888	chr1	184715888	-
1	01_184718621	chr1	184718621	+
1	01_185278477	chr1	185278477	-
1	01_185309211	chr1	185309211	+
1	01_185316824	chr1	185316824	-
1	01_185456065	chr1	185456065	+
1	01_185527772	chr1	185527772	+
1	01_185540233	chr1	185540233	-
1	01_185541543	chr1	185541543	-
1	01_186281695	chr1	186281695	-
1	01_186282162	chr1	186282162	+
1	01_186283280	chr1	186283280	-
1	01_186283873	chr1	186283873	+
1	01_186288184	chr1	186288184	+
1	01_186288585	chr1	186288585	+
1	01_186295433	chr1	186295433	+
1	01_186297705	chr1	186297705	+
1	01_186300010	chr1	186300010	-
1	01_186306369	chr1	186306369	-
1	01_186316956	chr1	186316956	+
1	01_186320630	chr1	186320630	-
1	01_186330775	chr1	186330775	-
1	01_186333339	chr1	186333339	+
1	01_186340489	chr1	186340489	-
1	01_186349086	chr1	186349086	+
1	01_186356925	chr1	186356925	+
1	01_186401886	chr1	186401886	+
1	01_188355263	chr1	188355263	-
1	01_189675845	chr1	189675845	-
1	01_192049592	chr1	192049592	+
1	01_192054748	chr1	192054748	+
1	01_192100801	chr1	192100801	+
1	01_192102742	chr1	192102742	+
1	01_192111162	chr1	192111162	-
1	01_192439837	chr1	192439837	+
1	01_192986153	chr1	192986153	+
1	01_192986182	chr1	192986182	-
1	01_192993940	chr1	192993940	+
1	01_193016554	chr1	193016554	-
1	01_193024814	chr1	193024814	-
1	01_193025815	chr1	193025815	-
1	01_193052807	chr1	193052807	-
1	01_193054618	chr1	193054618	+
1	01_193054632	chr1	193054632	+
1	01_193123723	chr1	193123723	-
1	01_193137196	chr1	193137196	+
1	01_193164163	chr1	193164163	+
1	01_193180371	chr1	193180371	-
1	01_193196350	chr1	193196350	+
1	01_193201528	chr1	193201528	+
1	01_193219872	chr1	193219872	+
1	01_193227240	chr1	193227240	+
1	01_193242912	chr1	193242912	-
1	01_194563571	chr1	194563571	+
1	01_194573780	chr1	194573780	+
1	01_194579413	chr1	194579413	-
1	01_194583072	chr1	194583072	+
1	01_19479145	chr1	19479145	-
1	01_19482394	chr1	19482394	-
1	01_19489341	chr1	19489341	+
1	01_19496427	chr1	19496427	+
1	01_19501887	chr1	19501887	+
1	01_19502927	chr1	19502927	-
1	01_195081745	chr1	195081745	-
1	01_19509736	chr1	19509736	-
1	01_19511900	chr1	19511900	+
1	01_19512250	chr1	19512250	-
1	01_19513502	chr1	19513502	-
1	01_19513791	chr1	19513791	+
1	01_195166241	chr1	195166241	+
1	01_19518341	chr1	19518341	-
1	01_19518753	chr1	19518753	+
1	01_19520571	chr1	19520571	+
1	01_19530164	chr1	19530164	+
1	01_195336989	chr1	195336989	+
1	01_19533812	chr1	19533812	+
1	01_19535970	chr1	19535970	-
1	01_19539693	chr1	19539693	+
1	01_19541997	chr1	19541997	+
1	01_195811937	chr1	195811937	-
1	01_195900916	chr1	195900916	-
1	01_196062420	chr1	196062420	-
1	01_19690371	chr1	19690371	-
1	01_196990258	chr1	196990258	-
1	01_197086037	chr1	197086037	+
1	01_197096790	chr1	197096790	-
1	01_197101583	chr1	197101583	+
1	01_197101685	chr1	197101685	+
1	01_197106524	chr1	197106524	-
1	01_197130379	chr1	197130379	-
1	01_197133380	chr1	197133380	+
1	01_197141504	chr1	197141504	+
1	01_197160093	chr1	197160093	-
1	01_197167179	chr1	197167179	-
1	01_19728034	chr1	19728034	+
1	01_19735118	chr1	19735118	+
1	01_19739591	chr1	19739591	-
1	01_19740935	chr1	19740935	-
1	01_19745517	chr1	19745517	-
1	01_19748396	chr1	19748396	+
1	01_19749903	chr1	19749903	+
1	01_197580747	chr1	197580747	-
1	01_197580881	chr1	197580881	+
1	01_197582547	chr1	197582547	-
1	01_19761737	chr1	19761737	-
1	01_197621364	chr1	197621364	-
1	01_197664678	chr1	197664678	+
1	01_197684955	chr1	197684955	-
1	01_197687169	chr1	197687169	+
1	01_197693989	chr1	197693989	+
1	01_197700984	chr1	197700984	+
1	01_197709093	chr1	197709093	+
1	01_19771608	chr1	19771608	+
1	01_197718583	chr1	197718583	+
1	01_197725888	chr1	197725888	+
1	01_197728432	chr1	197728432	-
1	01_197736356	chr1	197736356	-
1	01_197739253	chr1	197739253	-
1	01_19776830	chr1	19776830	+
1	01_19776982	chr1	19776982	+
1	01_19781063	chr1	19781063	+
1	01_19784389	chr1	19784389	-
1	01_19785030	chr1	19785030	+
1	01_19786323	chr1	19786323	-
1	01_19790682	chr1	19790682	+
1	01_19793918	chr1	19793918	+
1	01_19804586	chr1	19804586	+
1	01_19807494	chr1	19807494	+
1	01_19809912	chr1	19809912	+
1	01_198137793	chr1	198137793	+
1	01_198142780	chr1	198142780	+
1	01_198146608	chr1	198146608	-
1	01_198146869	chr1	198146869	+
1	01_198152073	chr1	198152073	-
1	01_198153103	chr1	198153103	+
1	01_198160093	chr1	198160093	-
1	01_198160617	chr1	198160617	+
1	01_198160872	chr1	198160872	-
1	01_198161627	chr1	198161627	+
1	01_198165743	chr1	198165743	-
1	01_198168477	chr1	198168477	+
1	01_198185414	chr1	198185414	-
1	01_198191446	chr1	198191446	-
1	01_198200131	chr1	198200131	+
1	01_198200862	chr1	198200862	+
1	01_198201136	chr1	198201136	+
1	01_198227858	chr1	198227858	-
1	01_198229203	chr1	198229203	-
1	01_198231974	chr1	198231974	-
1	01_198234967	chr1	198234967	+
1	01_198235323	chr1	198235323	+
1	01_198239505	chr1	198239505	+
1	01_198240113	chr1	198240113	+
1	01_198240746	chr1	198240746	-
1	01_198241363	chr1	198241363	+
1	01_198243465	chr1	198243465	-
1	01_198245119	chr1	198245119	-
1	01_198245668	chr1	198245668	+
1	01_198246366	chr1	198246366	-
1	01_198246404	chr1	198246404	-
1	01_198247134	chr1	198247134	-
1	01_198248355	chr1	198248355	-
1	01_198248713	chr1	198248713	-
1	01_198249229	chr1	198249229	-
1	01_198249462	chr1	198249462	-
1	01_198249860	chr1	198249860	-
1	01_198250748	chr1	198250748	-
1	01_198250854	chr1	198250854	+
1	01_198250855	chr1	198250855	-
1	01_198251028	chr1	198251028	-
1	01_198261212	chr1	198261212	-
1	01_198262351	chr1	198262351	-
1	01_198274220	chr1	198274220	-
1	01_198473747	chr1	198473747	-
1	01_198493950	chr1	198493950	+
1	01_198495179	chr1	198495179	-
1	01_198502855	chr1	198502855	+
1	01_198505549	chr1	198505549	+
1	01_198511154	chr1	198511154	-
1	01_198514040	chr1	198514040	+
1	01_198528433	chr1	198528433	+
1	01_198545849	chr1	198545849	+
1	01_198562361	chr1	198562361	-
1	01_198567351	chr1	198567351	-
1	01_198569375	chr1	198569375	-
1	01_198574070	chr1	198574070	-
1	01_198577854	chr1	198577854	+
1	01_198579583	chr1	198579583	-
1	01_198585633	chr1	198585633	+
1	01_198589058	chr1	198589058	-
1	01_198593286	chr1	198593286	+
1	01_198594915	chr1	198594915	-
1	01_198595635	chr1	198595635	-
1	01_198596313	chr1	198596313	-
1	01_198610940	chr1	198610940	+
1	01_198612861	chr1	198612861	+
1	01_198613844	chr1	198613844	+
1	01_198614361	chr1	198614361	+
1	01_198620211	chr1	198620211	+
1	01_198620894	chr1	198620894	+
1	01_198620989	chr1	198620989	-
1	01_198623592	chr1	198623592	+
1	01_198623783	chr1	198623783	+
1	01_198623804	chr1	198623804	+
1	01_198625133	chr1	198625133	+
1	01_198627118	chr1	198627118	+
1	01_198630002	chr1	198630002	-
1	01_198631017	chr1	198631017	+
1	01_198636251	chr1	198636251	-
1	01_198640583	chr1	198640583	-
1	01_198644473	chr1	198644473	+
1	01_198644688	chr1	198644688	+
1	01_198675372	chr1	198675372	-
1	01_198681881	chr1	198681881	-
1	01_198685425	chr1	198685425	+
1	01_198698858	chr1	198698858	-
1	01_198718698	chr1	198718698	+
1	01_198761614	chr1	198761614	-
1	01_198788159	chr1	198788159	-
1	01_198806465	chr1	198806465	-
1	01_198828485	chr1	198828485	+
1	01_198829241	chr1	198829241	+
1	01_198832573	chr1	198832573	-
1	01_198834792	chr1	198834792	-
1	01_198835379	chr1	198835379	-
1	01_198837664	chr1	198837664	+
1	01_198838447	chr1	198838447	+
1	01_198842951	chr1	198842951	-
1	01_198850636	chr1	198850636	-
1	01_198851298	chr1	198851298	+
1	01_198852069	chr1	198852069	-
1	01_198852217	chr1	198852217	+
1	01_198852943	chr1	198852943	-
1	01_198857539	chr1	198857539	-
1	01_198858013	chr1	198858013	-
1	01_198860533	chr1	198860533	-
1	01_198861044	chr1	198861044	+
1	01_198863004	chr1	198863004	-
1	01_198863107	chr1	198863107	+
1	01_198863244	chr1	198863244	+
1	01_198863622	chr1	198863622	-
1	01_198864598	chr1	198864598	-
1	01_198865091	chr1	198865091	+
1	01_198868273	chr1	198868273	-
1	01_198869174	chr1	198869174	+
1	01_198869455	chr1	198869455	+
1	01_198869661	chr1	198869661	+
1	01_198870814	chr1	198870814	-
1	01_198872902	chr1	198872902	-
1	01_198874597	chr1	198874597	+
1	01_198876937	chr1	198876937	+
1	01_198878324	chr1	198878324	-
1	01_198880521	chr1	198880521	+
1	01_198884945	chr1	198884945	-
1	01_198887208	chr1	198887208	+
1	01_198888028	chr1	198888028	+
1	01_198888028	chr1	198888028	-
1	01_198889540	chr1	198889540	-
1	01_198893639	chr1	198893639	-
1	01_198894679	chr1	198894679	+
1	01_198895680	chr1	198895680	-
1	01_198895988	chr1	198895988	+
1	01_198900703	chr1	198900703	+
1	01_198903443	chr1	198903443	-
1	01_198920728	chr1	198920728	+
1	01_198921383	chr1	198921383	-
1	01_198924849	chr1	198924849	+
1	01_198926816	chr1	198926816	+
1	01_198938538	chr1	198938538	+
1	01_198942499	chr1	198942499	+
1	01_198943108	chr1	198943108	-
1	01_198943942	chr1	198943942	+
1	01_198948543	chr1	198948543	-
1	01_198949925	chr1	198949925	+
1	01_198950213	chr1	198950213	-
1	01_198953154	chr1	198953154	-
1	01_198957939	chr1	198957939	-
1	01_198961542	chr1	198961542	-
1	01_198964839	chr1	198964839	-
1	01_198967778	chr1	198967778	-
1	01_198968164	chr1	198968164	+
1	01_198968494	chr1	198968494	+
1	01_198969920	chr1	198969920	-
1	01_198970210	chr1	198970210	-
1	01_198977479	chr1	198977479	+
1	01_198980872	chr1	198980872	-
1	01_198981869	chr1	198981869	+
1	01_198985118	chr1	198985118	-
1	01_198987124	chr1	198987124	-
1	01_199007248	chr1	199007248	+
1	01_199023492	chr1	199023492	-
1	01_199023806	chr1	199023806	+
1	01_199027974	chr1	199027974	+
1	01_199028320	chr1	199028320	+
1	01_199029570	chr1	199029570	+
1	01_199035668	chr1	199035668	-
1	01_199036882	chr1	199036882	-
1	01_199037463	chr1	199037463	+
1	01_199037552	chr1	199037552	-
1	01_199038437	chr1	199038437	-
1	01_199040266	chr1	199040266	+
1	01_199041451	chr1	199041451	-
1	01_199042403	chr1	199042403	+
1	01_199042847	chr1	199042847	-
1	01_199043708	chr1	199043708	-
1	01_199048677	chr1	199048677	-
1	01_199051558	chr1	199051558	+
1	01_199053292	chr1	199053292	+
1	01_199062245	chr1	199062245	-
1	01_199086110	chr1	199086110	-
1	01_199089201	chr1	199089201	+
1	01_199093201	chr1	199093201	-
1	01_199101517	chr1	199101517	+
1	01_199102917	chr1	199102917	+
1	01_199103280	chr1	199103280	-
1	01_199104759	chr1	199104759	-
1	01_199107612	chr1	199107612	+
1	01_199112284	chr1	199112284	-
1	01_199112596	chr1	199112596	-
1	01_199114821	chr1	199114821	+
1	01_199119666	chr1	199119666	-
1	01_199120601	chr1	199120601	+
1	01_199121608	chr1	199121608	+
1	01_199126873	chr1	199126873	-
1	01_199127281	chr1	199127281	+
1	01_199129460	chr1	199129460	-
1	01_199136970	chr1	199136970	-
1	01_199149566	chr1	199149566	-
1	01_199151359	chr1	199151359	-
1	01_199151873	chr1	199151873	-
1	01_199152371	chr1	199152371	-
1	01_199152705	chr1	199152705	-
1	01_199153375	chr1	199153375	+
1	01_199154363	chr1	199154363	-
1	01_199155786	chr1	199155786	+
1	01_199156286	chr1	199156286	-
1	01_199156384	chr1	199156384	+
1	01_199156583	chr1	199156583	-
1	01_199157855	chr1	199157855	-
1	01_199158845	chr1	199158845	-
1	01_199159124	chr1	199159124	-
1	01_199169655	chr1	199169655	-
1	01_199193301	chr1	199193301	+
1	01_199196006	chr1	199196006	-
1	01_199201320	chr1	199201320	-
1	01_199203971	chr1	199203971	+
1	01_199263120	chr1	199263120	+
1	01_199424383	chr1	199424383	-
1	01_19943747	chr1	19943747	-
1	01_199459061	chr1	199459061	+
[truncated: 121,232 more rows]

## Sheet: AllUIS2014-N74D-Dig0
Replicate	CloneID	Chr	Position	Ort
1	01_100031978	chr1	100031978	+
1	01_100032973	chr1	100032973	+
1	01_100036856	chr1	100036856	-
1	01_100180970	chr1	100180970	-
1	01_100208783	chr1	100208783	-
1	01_100380937	chr1	100380937	-
1	01_100469733	chr1	100469733	-
1	01_100490198	chr1	100490198	+
1	01_100492799	chr1	100492799	-
1	01_100528791	chr1	100528791	+
1	01_100553397	chr1	100553397	+
1	01_100576243	chr1	100576243	-
1	01_100580704	chr1	100580704	+
1	01_100836128	chr1	100836128	+
1	01_100880845	chr1	100880845	+
1	01_100906357	chr1	100906357	-
1	01_101368615	chr1	101368615	+
1	01_101376505	chr1	101376505	+
1	01_101381977	chr1	101381977	+
1	01_101382512	chr1	101382512	-
1	01_101385630	chr1	101385630	-
1	01_101389705	chr1	101389705	-
1	01_101397319	chr1	101397319	+
1	01_101397551	chr1	101397551	+
1	01_101419935	chr1	101419935	-
1	01_101420873	chr1	101420873	+
1	01_101430734	chr1	101430734	+
1	01_101432618	chr1	101432618	-
1	01_101435475	chr1	101435475	-
1	01_101437851	chr1	101437851	-
1	01_101438450	chr1	101438450	+
1	01_101445340	chr1	101445340	+
1	01_101467597	chr1	101467597	-
1	01_101469535	chr1	101469535	+
1	01_101470329	chr1	101470329	-
1	01_101473712	chr1	101473712	-
1	01_101534065	chr1	101534065	+
1	01_101540536	chr1	101540536	+
1	01_101549402	chr1	101549402	-
1	01_101556813	chr1	101556813	-
1	01_101569830	chr1	101569830	+
1	01_101572381	chr1	101572381	-
1	01_101572474	chr1	101572474	+
1	01_101582269	chr1	101582269	-
1	01_101604100	chr1	101604100	+
1	01_101614614	chr1	101614614	-
1	01_101682756	chr1	101682756	-
1	01_101706555	chr1	101706555	+
1	01_101709524	chr1	101709524	-
1	01_101784170	chr1	101784170	-
1	01_101789534	chr1	101789534	+
1	01_101816091	chr1	101816091	-
1	01_101818683	chr1	101818683	-
1	01_101831284	chr1	101831284	-
1	01_101837940	chr1	101837940	+
1	01_101863531	chr1	101863531	-
1	01_101876167	chr1	101876167	+
1	01_101877575	chr1	101877575	-
1	01_101902857	chr1	101902857	+
1	01_101909747	chr1	101909747	-
1	01_10193324	chr1	10193324	-
1	01_102012219	chr1	102012219	+
1	01_102661478	chr1	102661478	-
1	01_102873972	chr1	102873972	+
1	01_102929087	chr1	102929087	+
1	01_103024507	chr1	103024507	+
1	01_103029199	chr1	103029199	+
1	01_103029862	chr1	103029862	+
1	01_104083011	chr1	104083011	+
1	01_104085126	chr1	104085126	+
1	01_104086463	chr1	104086463	-
1	01_104094431	chr1	104094431	-
1	01_104097459	chr1	104097459	+
1	01_104335707	chr1	104335707	-
1	01_105100204	chr1	105100204	-
1	01_105792344	chr1	105792344	-
1	01_106374643	chr1	106374643	-
1	01_106379712	chr1	106379712	-
1	01_106739576	chr1	106739576	+
1	01_107601397	chr1	107601397	+
1	01_107729611	chr1	107729611	-
1	01_108119477	chr1	108119477	-
1	01_108120285	chr1	108120285	-
1	01_108127327	chr1	108127327	-
1	01_108144886	chr1	108144886	-
1	01_108147709	chr1	108147709	+
1	01_108152422	chr1	108152422	+
1	01_108163016	chr1	108163016	+
1	01_108167189	chr1	108167189	-
1	01_108290465	chr1	108290465	+
1	01_108339804	chr1	108339804	+
1	01_108344143	chr1	108344143	-
1	01_108348626	chr1	108348626	-
1	01_108365794	chr1	108365794	-
1	01_108369641	chr1	108369641	-
1	01_108405606	chr1	108405606	+
1	01_108430432	chr1	108430432	+
1	01_108437144	chr1	108437144	-
1	01_108456147	chr1	108456147	+
1	01_108548587	chr1	108548587	+
1	01_108634358	chr1	108634358	+
1	01_108638466	chr1	108638466	-
1	01_108729004	chr1	108729004	-
1	01_109237834	chr1	109237834	+
1	01_109294110	chr1	109294110	+
1	01_109297608	chr1	109297608	+
1	01_109444098	chr1	109444098	-
1	01_109890828	chr1	109890828	+
1	01_110898402	chr1	110898402	-
1	01_110915677	chr1	110915677	-
1	01_110917652	chr1	110917652	-
1	01_111493772	chr1	111493772	+
1	01_113092820	chr1	113092820	+
1	01_113189274	chr1	113189274	+
1	01_114349073	chr1	114349073	-
1	01_114379975	chr1	114379975	+
1	01_114421875	chr1	114421875	-
1	01_114479079	chr1	114479079	-
1	01_114484181	chr1	114484181	+
1	01_114939209	chr1	114939209	+
1	01_114970739	chr1	114970739	-
1	01_115018281	chr1	115018281	+
1	01_115020670	chr1	115020670	-
1	01_115485111	chr1	115485111	-
1	01_116064465	chr1	116064465	-
1	01_117022063	chr1	117022063	+
1	01_117915446	chr1	117915446	+
1	01_117965115	chr1	117965115	+
1	01_117981647	chr1	117981647	-
1	01_118022975	chr1	118022975	+
1	01_118024012	chr1	118024012	+
1	01_118041145	chr1	118041145	-
1	01_118431422	chr1	118431422	+
1	01_118482239	chr1	118482239	+
1	01_118494444	chr1	118494444	-
1	01_119579849	chr1	119579849	+
1	01_119673587	chr1	119673587	-
1	01_120081018	chr1	120081018	-
1	01_120260080	chr1	120260080	+
1	01_121293448	chr1	121293448	-
1	01_121304914	chr1	121304914	+
1	01_121485245	chr1	121485245	-
1	01_121485339	chr1	121485339	-
1	01_12399837	chr1	12399837	-
1	01_12507281	chr1	12507281	+
1	01_145098038	chr1	145098038	+
1	01_14554217	chr1	14554217	+
1	01_155353757	chr1	155353757	+
1	01_155409235	chr1	155409235	-
1	01_155523072	chr1	155523072	-
1	01_155761887	chr1	155761887	-
1	01_156187540	chr1	156187540	+
1	01_157483381	chr1	157483381	-
1	01_158022869	chr1	158022869	-
1	01_158185743	chr1	158185743	+
1	01_158336798	chr1	158336798	+
1	01_158422066	chr1	158422066	-
1	01_158440524	chr1	158440524	+
1	01_158443896	chr1	158443896	-
1	01_159020227	chr1	159020227	+
1	01_160279702	chr1	160279702	+
1	01_160437803	chr1	160437803	-
1	01_160472186	chr1	160472186	+
1	01_161758811	chr1	161758811	+
1	01_161845782	chr1	161845782	+
1	01_161896365	chr1	161896365	+
1	01_161898013	chr1	161898013	-
1	01_161915314	chr1	161915314	-
1	01_162580015	chr1	162580015	+
1	01_163276086	chr1	163276086	+
1	01_163313961	chr1	163313961	+
1	01_163314691	chr1	163314691	+
1	01_165666708	chr1	165666708	-
1	01_165705736	chr1	165705736	-
1	01_165711452	chr1	165711452	-
1	01_165742544	chr1	165742544	-
1	01_165813343	chr1	165813343	+
1	01_16594392	chr1	16594392	-
1	01_166097711	chr1	166097711	-
1	01_167211232	chr1	167211232	-
1	01_167246975	chr1	167246975	+
1	01_167323624	chr1	167323624	-
1	01_167371273	chr1	167371273	+
1	01_167393582	chr1	167393582	-
1	01_167423517	chr1	167423517	-
1	01_167452678	chr1	167452678	-
1	01_167468357	chr1	167468357	+
1	01_167645016	chr1	167645016	-
1	01_167715751	chr1	167715751	-
1	01_167892285	chr1	167892285	+
1	01_167897155	chr1	167897155	-
1	01_167897928	chr1	167897928	+
1	01_167987172	chr1	167987172	-
1	01_167996459	chr1	167996459	+
1	01_168010398	chr1	168010398	+
1	01_168018595	chr1	168018595	-
1	01_168032929	chr1	168032929	-
1	01_168172017	chr1	168172017	+
1	01_168309210	chr1	168309210	-
1	01_168485482	chr1	168485482	-
1	01_168501880	chr1	168501880	+
1	01_169238243	chr1	169238243	-
1	01_169289878	chr1	169289878	+
1	01_169348835	chr1	169348835	+
1	01_169351233	chr1	169351233	+
1	01_169596908	chr1	169596908	+
1	01_169616781	chr1	169616781	+
1	01_169621969	chr1	169621969	-
1	01_169622239	chr1	169622239	+
1	01_169646962	chr1	169646962	-
1	01_169675361	chr1	169675361	+
1	01_169772093	chr1	169772093	-
1	01_169778092	chr1	169778092	-
1	01_169800320	chr1	169800320	+
1	01_169816039	chr1	169816039	+
1	01_169816558	chr1	169816558	-
1	01_169844470	chr1	169844470	+
1	01_169996695	chr1	169996695	-
1	01_170000992	chr1	170000992	+
1	01_170009391	chr1	170009391	+
1	01_170038132	chr1	170038132	-
1	01_170505627	chr1	170505627	+
1	01_170508589	chr1	170508589	+
1	01_170515345	chr1	170515345	+
1	01_170524926	chr1	170524926	-
1	01_171486113	chr1	171486113	-
1	01_171539133	chr1	171539133	-
1	01_171675337	chr1	171675337	-
1	01_171758231	chr1	171758231	-
1	01_171761660	chr1	171761660	-
1	01_172036710	chr1	172036710	-
1	01_172099430	chr1	172099430	-
1	01_172153374	chr1	172153374	-
1	01_172381828	chr1	172381828	+
1	01_172542681	chr1	172542681	+
1	01_172684469	chr1	172684469	+
1	01_173716452	chr1	173716452	-
1	01_173737429	chr1	173737429	-
1	01_173903587	chr1	173903587	-
1	01_173941950	chr1	173941950	+
1	01_173949275	chr1	173949275	+
1	01_173951477	chr1	173951477	+
1	01_174165849	chr1	174165849	+
1	01_174214293	chr1	174214293	+
1	01_174245027	chr1	174245027	+
1	01_174339805	chr1	174339805	-
1	01_174387273	chr1	174387273	-
1	01_174465982	chr1	174465982	+
1	01_174914414	chr1	174914414	+
1	01_174932647	chr1	174932647	+
1	01_175919148	chr1	175919148	-
1	01_175957991	chr1	175957991	+
1	01_176022181	chr1	176022181	+
1	01_176049728	chr1	176049728	+
1	01_176082430	chr1	176082430	+
1	01_176110698	chr1	176110698	+
1	01_176118705	chr1	176118705	+
1	01_176145342	chr1	176145342	+
1	01_176154865	chr1	176154865	+
1	01_176165013	chr1	176165013	+
1	01_177054329	chr1	177054329	+
1	01_178749981	chr1	178749981	-
1	01_178836711	chr1	178836711	-
1	01_178851094	chr1	178851094	+
1	01_179270947	chr1	179270947	+
1	01_179280767	chr1	179280767	+
1	01_179309202	chr1	179309202	-
1	01_179313546	chr1	179313546	+
1	01_179319418	chr1	179319418	+
1	01_179321182	chr1	179321182	+
1	01_179670996	chr1	179670996	-
1	01_179968996	chr1	179968996	+
1	01_180037156	chr1	180037156	-
1	01_180057767	chr1	180057767	+
1	01_180323663	chr1	180323663	+
1	01_180369356	chr1	180369356	+
1	01_180373006	chr1	180373006	-
1	01_180374203	chr1	180374203	+
1	01_180645296	chr1	180645296	-
1	01_180659125	chr1	180659125	-
1	01_180757506	chr1	180757506	+
1	01_182822598	chr1	182822598	+
1	01_182831406	chr1	182831406	+
1	01_183465661	chr1	183465661	-
1	01_183478028	chr1	183478028	-
1	01_183511769	chr1	183511769	+
1	01_184266738	chr1	184266738	+
1	01_184359869	chr1	184359869	-
1	01_184495496	chr1	184495496	-
1	01_184670789	chr1	184670789	-
1	01_184673889	chr1	184673889	-
1	01_184676059	chr1	184676059	-
1	01_184690307	chr1	184690307	+
1	01_184694818	chr1	184694818	+
1	01_184704035	chr1	184704035	-
1	01_184704803	chr1	184704803	-
1	01_184708261	chr1	184708261	-
1	01_184713865	chr1	184713865	-
1	01_184715089	chr1	184715089	+
1	01_184721699	chr1	184721699	+
1	01_185093940	chr1	185093940	-
1	01_185117573	chr1	185117573	-
1	01_185275797	chr1	185275797	+
1	01_185313880	chr1	185313880	+
1	01_185313886	chr1	185313886	-
1	01_185462196	chr1	185462196	+
1	01_185537422	chr1	185537422	-
1	01_185540231	chr1	185540231	+
1	01_186212963	chr1	186212963	+
1	01_186266315	chr1	186266315	+
1	01_186283801	chr1	186283801	+
1	01_186296628	chr1	186296628	+
1	01_186298294	chr1	186298294	+
1	01_186306753	chr1	186306753	+
1	01_186307718	chr1	186307718	-
1	01_186315315	chr1	186315315	-
1	01_186318609	chr1	186318609	-
1	01_186329832	chr1	186329832	-
1	01_186332069	chr1	186332069	+
1	01_186332859	chr1	186332859	+
1	01_186340407	chr1	186340407	+
1	01_186353042	chr1	186353042	-
1	01_186358490	chr1	186358490	+
1	01_186384644	chr1	186384644	+
1	01_186386060	chr1	186386060	+
1	01_186400110	chr1	186400110	-
1	01_186402954	chr1	186402954	-
1	01_188638035	chr1	188638035	-
1	01_189029399	chr1	189029399	-
1	01_189319257	chr1	189319257	-
1	01_190261910	chr1	190261910	-
1	01_190436754	chr1	190436754	-
1	01_190719581	chr1	190719581	+
1	01_191313386	chr1	191313386	+
1	01_192072009	chr1	192072009	+
1	01_192072474	chr1	192072474	-
1	01_192074001	chr1	192074001	-
1	01_192100979	chr1	192100979	+
1	01_192123081	chr1	192123081	-
1	01_192124422	chr1	192124422	+
1	01_192129983	chr1	192129983	-
1	01_192132720	chr1	192132720	-
1	01_192134505	chr1	192134505	+
1	01_192136397	chr1	192136397	-
1	01_192136991	chr1	192136991	-
1	01_192143413	chr1	192143413	-
1	01_192146926	chr1	192146926	-
1	01_192155765	chr1	192155765	+
1	01_192157257	chr1	192157257	+
1	01_192702764	chr1	192702764	+
1	01_192985933	chr1	192985933	+
1	01_192987167	chr1	192987167	+
1	01_193005099	chr1	193005099	-
1	01_193023434	chr1	193023434	+
1	01_193045631	chr1	193045631	+
1	01_193045811	chr1	193045811	+
1	01_193054222	chr1	193054222	+
1	01_193101599	chr1	193101599	+
1	01_193107568	chr1	193107568	-
1	01_193118008	chr1	193118008	-
1	01_193144539	chr1	193144539	+
1	01_193145543	chr1	193145543	+
1	01_193157866	chr1	193157866	+
1	01_193191227	chr1	193191227	-
1	01_193191551	chr1	193191551	+
1	01_193196338	chr1	193196338	-
1	01_193198656	chr1	193198656	+
1	01_193201398	chr1	193201398	+
1	01_193205341	chr1	193205341	+
1	01_193240284	chr1	193240284	+
1	01_194189756	chr1	194189756	-
1	01_194198438	chr1	194198438	+
1	01_194221431	chr1	194221431	-
1	01_194479600	chr1	194479600	-
1	01_194565483	chr1	194565483	+
1	01_194574296	chr1	194574296	+
1	01_194581704	chr1	194581704	+
1	01_194589312	chr1	194589312	-
1	01_194721007	chr1	194721007	-
1	01_195162518	chr1	195162518	+
1	01_195341471	chr1	195341471	+
1	01_195528871	chr1	195528871	-
1	01_195885686	chr1	195885686	-
1	01_196253806	chr1	196253806	-
1	01_196654637	chr1	196654637	+
1	01_197058209	chr1	197058209	-
1	01_197061399	chr1	197061399	+
1	01_197063217	chr1	197063217	-
1	01_197068634	chr1	197068634	+
1	01_197076773	chr1	197076773	+
1	01_197077479	chr1	197077479	-
1	01_197083740	chr1	197083740	+
1	01_197085862	chr1	197085862	-
1	01_197086971	chr1	197086971	+
1	01_197097739	chr1	197097739	-
1	01_197099473	chr1	197099473	+
1	01_197104162	chr1	197104162	-
1	01_197105181	chr1	197105181	-
1	01_197109016	chr1	197109016	+
1	01_197110241	chr1	197110241	-
1	01_197112227	chr1	197112227	-
1	01_197142252	chr1	197142252	+
1	01_197145622	chr1	197145622	+
1	01_197150634	chr1	197150634	+
1	01_197485237	chr1	197485237	+
1	01_197539267	chr1	197539267	+
1	01_197563190	chr1	197563190	-
1	01_197567704	chr1	197567704	+
1	01_197581409	chr1	197581409	-
1	01_197617096	chr1	197617096	+
1	01_197624921	chr1	197624921	+
1	01_197639015	chr1	197639015	+
1	01_197644268	chr1	197644268	-
1	01_197644316	chr1	197644316	-
1	01_197684954	chr1	197684954	-
1	01_197727058	chr1	197727058	-
1	01_197730146	chr1	197730146	-
1	01_197734966	chr1	197734966	-
1	01_197740424	chr1	197740424	+
1	01_198068892	chr1	198068892	-
1	01_198073870	chr1	198073870	+
1	01_198129864	chr1	198129864	-
1	01_198158790	chr1	198158790	-
1	01_198160230	chr1	198160230	-
1	01_198160887	chr1	198160887	+
1	01_198231455	chr1	198231455	+
1	01_198237494	chr1	198237494	+
1	01_198238094	chr1	198238094	-
1	01_198239813	chr1	198239813	-
1	01_198242314	chr1	198242314	-
1	01_198243242	chr1	198243242	-
1	01_198244725	chr1	198244725	-
1	01_198247789	chr1	198247789	+
1	01_198262830	chr1	198262830	-
1	01_198263349	chr1	198263349	-
1	01_198272562	chr1	198272562	+
1	01_198488660	chr1	198488660	+
1	01_198547147	chr1	198547147	+
1	01_198579009	chr1	198579009	-
1	01_198582806	chr1	198582806	-
1	01_198586486	chr1	198586486	+
1	01_198612070	chr1	198612070	+
1	01_198616098	chr1	198616098	-
1	01_198636009	chr1	198636009	+
1	01_198637463	chr1	198637463	-
1	01_198641345	chr1	198641345	+
1	01_198642215	chr1	198642215	-
1	01_198642899	chr1	198642899	-
1	01_198675978	chr1	198675978	-
1	01_198686504	chr1	198686504	+
1	01_198688735	chr1	198688735	+
1	01_198712408	chr1	198712408	+
1	01_198828925	chr1	198828925	-
1	01_198834593	chr1	198834593	-
1	01_198836432	chr1	198836432	+
1	01_198849168	chr1	198849168	-
1	01_198855213	chr1	198855213	+
1	01_198858121	chr1	198858121	-
1	01_198861526	chr1	198861526	-
1	01_198863700	chr1	198863700	+
1	01_198864027	chr1	198864027	-
1	01_198876513	chr1	198876513	+
1	01_198877367	chr1	198877367	+
1	01_198888768	chr1	198888768	+
1	01_198896339	chr1	198896339	+
1	01_198915245	chr1	198915245	-
1	01_198922767	chr1	198922767	+
1	01_198948540	chr1	198948540	+
1	01_198968397	chr1	198968397	-
1	01_198972553	chr1	198972553	-
1	01_199023630	chr1	199023630	+
1	01_199028339	chr1	199028339	+
1	01_199091857	chr1	199091857	+
1	01_199099428	chr1	199099428	-
1	01_199112139	chr1	199112139	+
1	01_199119450	chr1	199119450	+
1	01_199122422	chr1	199122422	-
1	01_199136160	chr1	199136160	-
1	01_199178727	chr1	199178727	+
1	01_199252962	chr1	199252962	+
1	01_199273145	chr1	199273145	+
1	01_199289323	chr1	199289323	+
1	01_199322417	chr1	199322417	+
1	01_199398978	chr1	199398978	-
1	01_199498784	chr1	199498784	+
1	01_200122186	chr1	200122186	+
1	01_200525084	chr1	200525084	-
1	01_200573989	chr1	200573989	-
1	01_201674083	chr1	201674083	+
1	01_201839125	chr1	201839125	-
1	01_202803772	chr1	202803772	+
1	01_203611124	chr1	203611124	+
1	01_205084134	chr1	205084134	+
1	01_206299270	chr1	206299270	-
1	01_207260562	chr1	207260562	-
1	01_207634610	chr1	207634610	+
1	01_207649005	chr1	207649005	-
1	01_207940728	chr1	207940728	+
1	01_208105483	chr1	208105483	-
1	01_208258523	chr1	208258523	-
1	01_208377424	chr1	208377424	-
1	01_209932803	chr1	209932803	+
1	01_209953140	chr1	209953140	+
1	01_210566114	chr1	210566114	+
1	01_211448105	chr1	211448105	-
1	01_211462856	chr1	211462856	-
1	01_211952078	chr1	211952078	+
1	01_212156421	chr1	212156421	-
1	01_212165004	chr1	212165004	+
1	01_212291198	chr1	212291198	-
1	01_21240732	chr1	21240732	+
1	01_212534518	chr1	212534518	-
1	01_212767396	chr1	212767396	-
1	01_212826773	chr1	212826773	+
1	01_212912388	chr1	212912388	+
1	01_212912537	chr1	212912537	-
1	01_212957942	chr1	212957942	+
1	01_213040509	chr1	213040509	-
1	01_213063597	chr1	213063597	-
1	01_213329867	chr1	213329867	-
1	01_21375233	chr1	21375233	+
1	01_213874162	chr1	213874162	-
1	01_214002245	chr1	214002245	+
1	01_214603434	chr1	214603434	-
1	01_214787182	chr1	214787182	+
1	01_214832170	chr1	214832170	-
1	01_214839913	chr1	214839913	+
1	01_214953762	chr1	214953762	-
1	01_215769081	chr1	215769081	+
1	01_215775440	chr1	215775440	+
1	01_215778589	chr1	215778589	+
1	01_215780603	chr1	215780603	+
1	01_217616735	chr1	217616735	+
1	01_217624941	chr1	217624941	+
1	01_217749326	chr1	217749326	-
1	01_217749405	chr1	217749405	+
1	01_217773210	chr1	217773210	-
1	01_217776380	chr1	217776380	-
1	01_217781961	chr1	217781961	+
1	01_217786479	chr1	217786479	-
1	01_217795080	chr1	217795080	+
1	01_218476230	chr1	218476230	+
1	01_218478084	chr1	218478084	+
1	01_218484450	chr1	218484450	+
1	01_218491613	chr1	218491613	-
1	01_218492772	chr1	218492772	-
1	01_218512425	chr1	218512425	-
1	01_218515627	chr1	218515627	+
1	01_218652603	chr1	218652603	+
1	01_219054878	chr1	219054878	-
1	01_219355104	chr1	219355104	-
1	01_219359598	chr1	219359598	+
1	01_219360480	chr1	219360480	-
1	01_220171532	chr1	220171532	+
1	01_220184508	chr1	220184508	-
1	01_220193502	chr1	220193502	+
1	01_220205763	chr1	220205763	+
1	01_220213284	chr1	220213284	+
1	01_220242272	chr1	220242272	+
1	01_220251065	chr1	220251065	+
1	01_220273128	chr1	220273128	+
1	01_220279448	chr1	220279448	-
1	01_220286003	chr1	220286003	+
1	01_220293009	chr1	220293009	+
1	01_220321816	chr1	220321816	-
1	01_220338303	chr1	220338303	+
1	01_220358441	chr1	220358441	-
1	01_220365346	chr1	220365346	+
1	01_220493310	chr1	220493310	-
1	01_221567334	chr1	221567334	+
1	01_221902790	chr1	221902790	+
1	01_221903616	chr1	221903616	-
1	01_222753516	chr1	222753516	+
1	01_222756631	chr1	222756631	+
1	01_222995423	chr1	222995423	+
1	01_223018961	chr1	223018961	-
1	01_223080515	chr1	223080515	+
1	01_223504149	chr1	223504149	-
1	01_223987372	chr1	223987372	-
1	01_224335457	chr1	224335457	+
1	01_224573645	chr1	224573645	+
1	01_224574090	chr1	224574090	-
1	01_224574788	chr1	224574788	-
1	01_224588567	chr1	224588567	+
1	01_224594415	chr1	224594415	-
1	01_224599224	chr1	224599224	+
1	01_224600061	chr1	224600061	-
1	01_224722331	chr1	224722331	-
1	01_225156136	chr1	225156136	+
1	01_225337170	chr1	225337170	+
1	01_225600973	chr1	225600973	-
1	01_225829285	chr1	225829285	-
1	01_226184902	chr1	226184902	-
1	01_226450438	chr1	226450438	+
1	01_227230409	chr1	227230409	+
1	01_227297841	chr1	227297841	-
1	01_228901450	chr1	228901450	+
1	01_229242646	chr1	229242646	-
1	01_229907868	chr1	229907868	+
1	01_230025549	chr1	230025549	+
1	01_230238088	chr1	230238088	+
1	01_230358887	chr1	230358887	-
1	01_231094574	chr1	231094574	-
1	01_232569279	chr1	232569279	+
1	01_232743194	chr1	232743194	+
1	01_232842446	chr1	232842446	-
1	01_233050467	chr1	233050467	+
1	01_23435522	chr1	23435522	+
1	01_234554508	chr1	234554508	-
1	01_234556235	chr1	234556235	+
1	01_234576703	chr1	234576703	-
1	01_234592545	chr1	234592545	+
1	01_234595220	chr1	234595220	-
1	01_235341457	chr1	235341457	+
1	01_235429278	chr1	235429278	+
1	01_235488610	chr1	235488610	+
1	01_235502221	chr1	235502221	+
1	01_236393390	chr1	236393390	-
1	01_236435411	chr1	236435411	-
1	01_23663664	chr1	23663664	-
1	01_236694428	chr1	236694428	-
1	01_236695173	chr1	236695173	-
1	01_236750223	chr1	236750223	-
1	01_236750328	chr1	236750328	+
1	01_236982396	chr1	236982396	-
1	01_236985829	chr1	236985829	-
1	01_238157934	chr1	238157934	+
1	01_238176544	chr1	238176544	-
1	01_238228948	chr1	238228948	-
1	01_239481316	chr1	239481316	-
1	01_239860117	chr1	239860117	+
1	01_239879956	chr1	239879956	-
1	01_239880762	chr1	239880762	-
1	01_239882176	chr1	239882176	-
1	01_239885059	chr1	239885059	-
1	01_241669932	chr1	241669932	+
1	01_241678061	chr1	241678061	-
1	01_241795240	chr1	241795240	-
1	01_242023045	chr1	242023045	-
1	01_242023677	chr1	242023677	-
1	01_242046148	chr1	242046148	-
1	01_242048731	chr1	242048731	-
1	01_243299846	chr1	243299846	-
1	01_243303726	chr1	243303726	-
1	01_243323406	chr1	243323406	+
1	01_243568780	chr1	243568780	-
1	01_243570976	chr1	243570976	+
1	01_243581787	chr1	243581787	-
1	01_243716985	chr1	243716985	-
1	01_243728866	chr1	243728866	-
1	01_243754982	chr1	243754982	-
1	01_244506304	chr1	244506304	-
1	01_244574347	chr1	244574347	-
1	01_244580458	chr1	244580458	-
1	01_244597996	chr1	244597996	+
1	01_244851397	chr1	244851397	-
1	01_246300420	chr1	246300420	-
1	01_246488904	chr1	246488904	+
1	01_246585377	chr1	246585377	+
1	01_246587052	chr1	246587052	+
1	01_246609224	chr1	246609224	+
1	01_246711804	chr1	246711804	+
1	01_246890311	chr1	246890311	+
1	01_247018103	chr1	247018103	+
1	01_247043490	chr1	247043490	-
1	01_247052342	chr1	247052342	-
1	01_247061807	chr1	247061807	+
1	01_247119345	chr1	247119345	-
1	01_247317542	chr1	247317542	+
1	01_247357915	chr1	247357915	+
1	01_247361615	chr1	247361615	-
1	01_247506103	chr1	247506103	-
1	01_247706592	chr1	247706592	+
1	01_248045600	chr1	248045600	+
1	01_248198872	chr1	248198872	+
1	01_248780670	chr1	248780670	+
1	01_249156484	chr1	249156484	-
1	01_249211349	chr1	249211349	+
1	01_249213542	chr1	249213542	-
1	01_25153031	chr1	25153031	+
1	01_25666841	chr1	25666841	+
1	01_27772031	chr1	27772031	-
1	01_27796828	chr1	27796828	+
1	01_28358831	chr1	28358831	+
1	01_28401239	chr1	28401239	+
1	01_28554535	chr1	28554535	-
1	01_29017601	chr1	29017601	-
1	01_31465898	chr1	31465898	-
1	01_35752086	chr1	35752086	+
1	01_35829734	chr1	35829734	+
1	01_36014795	chr1	36014795	+
1	01_36469715	chr1	36469715	+
1	01_39831037	chr1	39831037	+
1	01_40676561	chr1	40676561	+
1	01_41204138	chr1	41204138	-
1	01_42672218	chr1	42672218	-
1	01_42730419	chr1	42730419	+
1	01_42732094	chr1	42732094	-
1	01_42738570	chr1	42738570	-
1	01_42754910	chr1	42754910	+
1	01_46137833	chr1	46137833	+
1	01_46168421	chr1	46168421	+
1	01_46389408	chr1	46389408	+
1	01_46591762	chr1	46591762	+
1	01_47137299	chr1	47137299	+
1	01_47159138	chr1	47159138	-
1	01_47721844	chr1	47721844	+
1	01_47770037	chr1	47770037	-
1	01_48861660	chr1	48861660	-
1	01_49207930	chr1	49207930	+
1	01_50953651	chr1	50953651	-
1	01_50982427	chr1	50982427	+
1	01_51006241	chr1	51006241	+
1	01_51031204	chr1	51031204	-
1	01_51045643	chr1	51045643	+
1	01_51142723	chr1	51142723	-
1	01_51218026	chr1	51218026	-
1	01_51266965	chr1	51266965	-
1	01_51318921	chr1	51318921	+
1	01_51439573	chr1	51439573	+
1	01_51712431	chr1	51712431	-
1	01_51897038	chr1	51897038	+
1	01_51906427	chr1	51906427	+
1	01_52224295	chr1	52224295	-
1	01_52245264	chr1	52245264	-
1	01_52298477	chr1	52298477	-
1	01_52617864	chr1	52617864	+
1	01_52939641	chr1	52939641	-
1	01_54274567	chr1	54274567	-
1	01_54347148	chr1	54347148	+
1	01_55598607	chr1	55598607	+
1	01_55607606	chr1	55607606	+
1	01_55615473	chr1	55615473	+
1	01_55651957	chr1	55651957	+
1	01_56595412	chr1	56595412	-
1	01_58792330	chr1	58792330	+
1	01_58973347	chr1	58973347	+
1	01_5991112	chr1	5991112	-
1	01_59953223	chr1	59953223	-
1	01_60156309	chr1	60156309	+
1	01_60819955	chr1	60819955	+
1	01_61283857	chr1	61283857	+
1	01_61569783	chr1	61569783	+
1	01_62112428	chr1	62112428	+
1	01_62160200	chr1	62160200	-
1	01_62709890	chr1	62709890	+
1	01_62966132	chr1	62966132	-
1	01_6375427	chr1	6375427	-
1	01_63905981	chr1	63905981	+
1	01_63951738	chr1	63951738	-
1	01_63972417	chr1	63972417	-
1	01_63990929	chr1	63990929	-
1	01_64003439	chr1	64003439	-
1	01_64335649	chr1	64335649	+
1	01_64637346	chr1	64637346	+
1	01_65212036	chr1	65212036	-
1	01_65272193	chr1	65272193	-
1	01_65398685	chr1	65398685	+
1	01_65865052	chr1	65865052	-
1	01_66225417	chr1	66225417	+
1	01_66475600	chr1	66475600	-
1	01_66478639	chr1	66478639	-
1	01_67152938	chr1	67152938	+
1	01_67304552	chr1	67304552	-
1	01_67405464	chr1	67405464	-
1	01_67425211	chr1	67425211	+
1	01_67425723	chr1	67425723	+
1	01_67426945	chr1	67426945	+
1	01_67431434	chr1	67431434	+
1	01_67437823	chr1	67437823	+
1	01_67446858	chr1	67446858	+
1	01_67458877	chr1	67458877	+
1	01_67500067	chr1	67500067	+
1	01_67517795	chr1	67517795	+
1	01_67880529	chr1	67880529	-
1	01_67892242	chr1	67892242	+
1	01_68975201	chr1	68975201	+
1	01_69255137	chr1	69255137	+
1	01_69758021	chr1	69758021	+
1	01_69765732	chr1	69765732	+
1	01_69896273	chr1	69896273	+
1	01_70270592	chr1	70270592	+
1	01_70625008	chr1	70625008	+
1	01_70635543	chr1	70635543	+
1	01_70636509	chr1	70636509	+
1	01_70640466	chr1	70640466	+
1	01_70650875	chr1	70650875	-
1	01_70654229	chr1	70654229	+
1	01_70655367	chr1	70655367	-
1	01_70658749	chr1	70658749	-
1	01_70676850	chr1	70676850	-
1	01_70679994	chr1	70679994	-
1	01_70682905	chr1	70682905	+
1	01_70685593	chr1	70685593	+
1	01_70688749	chr1	70688749	-
1	01_70694733	chr1	70694733	+
1	01_70697486	chr1	70697486	-
1	01_70698220	chr1	70698220	+
1	01_70709113	chr1	70709113	-
1	01_70735953	chr1	70735953	+
1	01_70755924	chr1	70755924	-
1	01_70776368	chr1	70776368	-
1	01_70790795	chr1	70790795	+
1	01_70899805	chr1	70899805	-
1	01_71220979	chr1	71220979	+
1	01_71240992	chr1	71240992	-
1	01_71250836	chr1	71250836	+
1	01_71253679	chr1	71253679	+
1	01_71256105	chr1	71256105	+
1	01_71301335	chr1	71301335	-
1	01_71308632	chr1	71308632	+
1	01_71313349	chr1	71313349	+
1	01_71322223	chr1	71322223	+
1	01_71367005	chr1	71367005	-
1	01_71369631	chr1	71369631	-
1	01_71383068	chr1	71383068	+
1	01_71383394	chr1	71383394	-
1	01_71383609	chr1	71383609	-
1	01_71411143	chr1	71411143	-
1	01_71420638	chr1	71420638	+
1	01_71440588	chr1	71440588	-
1	01_71500645	chr1	71500645	-
1	01_71533056	chr1	71533056	+
1	01_71540168	chr1	71540168	-
1	01_71541396	chr1	71541396	-
1	01_72200703	chr1	72200703	-
1	01_72201774	chr1	72201774	+
1	01_72203424	chr1	72203424	+
1	01_72209262	chr1	72209262	-
1	01_72215076	chr1	72215076	-
1	01_72217511	chr1	72217511	+
1	01_72240315	chr1	72240315	-
1	01_72319215	chr1	72319215	-
1	01_72330662	chr1	72330662	-
1	01_72338335	chr1	72338335	-
1	01_72343802	chr1	72343802	+
1	01_72347250	chr1	72347250	-
1	01_72350314	chr1	72350314	-
1	01_72382178	chr1	72382178	-
1	01_73731041	chr1	73731041	+
1	01_74132836	chr1	74132836	+
1	01_74295356	chr1	74295356	-
1	01_74399501	chr1	74399501	+
1	01_74579946	chr1	74579946	-
1	01_74665907	chr1	74665907	-
1	01_74672335	chr1	74672335	+
1	01_75183231	chr1	75183231	-
1	01_75188426	chr1	75188426	-
1	01_75200529	chr1	75200529	-
1	01_75246027	chr1	75246027	+
1	01_75305828	chr1	75305828	-
1	01_75370243	chr1	75370243	-
1	01_75370845	chr1	75370845	-
1	01_75410086	chr1	75410086	-
1	01_75429830	chr1	75429830	+
1	01_75432232	chr1	75432232	+
1	01_75437003	chr1	75437003	+
1	01_75860251	chr1	75860251	-
1	01_76089075	chr1	76089075	+
1	01_76091168	chr1	76091168	+
1	01_76193518	chr1	76193518	-
1	01_76193800	chr1	76193800	-
1	01_76205166	chr1	76205166	+
1	01_76205468	chr1	76205468	+
1	01_76205674	chr1	76205674	+
1	01_76206565	chr1	76206565	+
1	01_76211818	chr1	76211818	+
1	01_76254739	chr1	76254739	+
1	01_77595832	chr1	77595832	+
1	01_77662267	chr1	77662267	-
1	01_77679402	chr1	77679402	+
1	01_77683933	chr1	77683933	-
1	01_78030575	chr1	78030575	+
1	01_78040452	chr1	78040452	+
1	01_78043419	chr1	78043419	+
1	01_78101349	chr1	78101349	+
1	01_78102532	chr1	78102532	+
1	01_78107929	chr1	78107929	+
1	01_78116348	chr1	78116348	-
1	01_78122680	chr1	78122680	-
1	01_78162718	chr1	78162718	+
1	01_78178766	chr1	78178766	+
1	01_78185242	chr1	78185242	+
1	01_78200513	chr1	78200513	+
1	01_78205012	chr1	78205012	-
1	01_78311229	chr1	78311229	-
1	01_78410850	chr1	78410850	+
1	01_78414985	chr1	78414985	-
1	01_78416808	chr1	78416808	-
1	01_78420260	chr1	78420260	-
1	01_78428206	chr1	78428206	+
1	01_78454071	chr1	78454071	-
1	01_78546524	chr1	78546524	+
1	01_78763294	chr1	78763294	+
1	01_79121781	chr1	79121781	-
1	01_79874033	chr1	79874033	+
1	01_80160721	chr1	80160721	-
1	01_81325747	chr1	81325747	-
1	01_81482649	chr1	81482649	+
1	01_81856789	chr1	81856789	+
1	01_82374847	chr1	82374847	-
1	01_82571509	chr1	82571509	-
1	01_82571530	chr1	82571530	-
1	01_82572717	chr1	82572717	+
1	01_82573973	chr1	82573973	+
1	01_82575744	chr1	82575744	+
1	01_82576487	chr1	82576487	-
1	01_83040876	chr1	83040876	+
1	01_83045938	chr1	83045938	+
1	01_83113633	chr1	83113633	-
1	01_83974034	chr1	83974034	+
1	01_84203514	chr1	84203514	-
1	01_84338089	chr1	84338089	-
1	01_84539412	chr1	84539412	+
1	01_84614433	chr1	84614433	-
1	01_84631572	chr1	84631572	+
1	01_84645550	chr1	84645550	-
1	01_84646689	chr1	84646689	+
1	01_84649412	chr1	84649412	+
1	01_84672337	chr1	84672337	-
1	01_84676401	chr1	84676401	+
1	01_84677956	chr1	84677956	+
1	01_84776630	chr1	84776630	-
1	01_84782631	chr1	84782631	+
1	01_84842955	chr1	84842955	+
1	01_84947608	chr1	84947608	-
1	01_84956765	chr1	84956765	+
1	01_84999758	chr1	84999758	-
1	01_85016785	chr1	85016785	+
1	01_85029327	chr1	85029327	+
1	01_85146708	chr1	85146708	+
1	01_85152886	chr1	85152886	+
1	01_85660215	chr1	85660215	+
1	01_85711284	chr1	85711284	-
1	01_85733187	chr1	85733187	+
1	01_86121834	chr1	86121834	+
1	01_86127508	chr1	86127508	+
1	01_86138156	chr1	86138156	-
1	01_86161149	chr1	86161149	+
1	01_86163351	chr1	86163351	+
1	01_86168607	chr1	86168607	-
1	01_86182884	chr1	86182884	+
1	01_86196724	chr1	86196724	-
1	01_86309322	chr1	86309322	-
1	01_86314330	chr1	86314330	+
1	01_86318014	chr1	86318014	+
1	01_86320384	chr1	86320384	+
1	01_86781409	chr1	86781409	-
1	01_86821017	chr1	86821017	-
1	01_86848091	chr1	86848091	+
1	01_87173777	chr1	87173777	+
1	01_87191906	chr1	87191906	+
1	01_87193770	chr1	87193770	+
1	01_87195004	chr1	87195004	-
1	01_8719748	chr1	8719748	+
1	01_87340562	chr1	87340562	-
1	01_87341768	chr1	87341768	+
1	01_87351501	chr1	87351501	+
1	01_87403103	chr1	87403103	-
1	01_87414399	chr1	87414399	+
1	01_87439769	chr1	87439769	-
1	01_87458710	chr1	87458710	-
1	01_87472982	chr1	87472982	+
1	01_87484988	chr1	87484988	-
1	01_87544738	chr1	87544738	-
1	01_87562084	chr1	87562084	+
1	01_87662211	chr1	87662211	-
1	01_87809528	chr1	87809528	+
1	01_88111032	chr1	88111032	+
1	01_88329403	chr1	88329403	-
1	01_88357835	chr1	88357835	-
1	01_89168166	chr1	89168166	+
1	01_89169298	chr1	89169298	+
1	01_89170932	chr1	89170932	+
1	01_89174494	chr1	89174494	-
1	01_89210851	chr1	89210851	-
1	01_89216908	chr1	89216908	+
1	01_89218075	chr1	89218075	+
1	01_89218759	chr1	89218759	+
1	01_89228754	chr1	89228754	+
1	01_89246484	chr1	89246484	+
1	01_89251627	chr1	89251627	-
1	01_89278783	chr1	89278783	-
1	01_89353636	chr1	89353636	+
1	01_89436023	chr1	89436023	+
1	01_89481959	chr1	89481959	+
1	01_89518848	chr1	89518848	+
1	01_89531296	chr1	89531296	-
1	01_90124998	chr1	90124998	-
1	01_90169210	chr1	90169210	-
1	01_90183375	chr1	90183375	-
1	01_90316527	chr1	90316527	-
1	01_90324673	chr1	90324673	-
1	01_90486269	chr1	90486269	-
1	01_91211408	chr1	91211408	-
1	01_91253904	chr1	91253904	-
1	01_91368954	chr1	91368954	+
1	01_91382954	chr1	91382954	-
1	01_91410767	chr1	91410767	-
1	01_91439154	chr1	91439154	+
1	01_91456791	chr1	91456791	+
1	01_91968636	chr1	91968636	+
1	01_92812308	chr1	92812308	+
1	01_92943094	chr1	92943094	+
1	01_93341875	chr1	93341875	-
1	01_93580641	chr1	93580641	-
1	01_93586383	chr1	93586383	-
1	01_93588739	chr1	93588739	-
1	01_93589635	chr1	93589635	+
1	01_93603038	chr1	93603038	+
1	01_93700524	chr1	93700524	+
1	01_93710389	chr1	93710389	-
1	01_93986918	chr1	93986918	-
1	01_93999815	chr1	93999815	+
1	01_94005443	chr1	94005443	+
1	01_94904314	chr1	94904314	+
1	01_95416958	chr1	95416958	+
1	01_95527712	chr1	95527712	-
1	01_96196999	chr1	96196999	+
1	01_96234823	chr1	96234823	-
1	01_96241058	chr1	96241058	+
1	01_96241734	chr1	96241734	+
1	01_97191851	chr1	97191851	-
1	01_97193537	chr1	97193537	+
1	01_97207315	chr1	97207315	+
1	01_97214011	chr1	97214011	-
1	01_97218108	chr1	97218108	-
1	01_97225633	chr1	97225633	-
1	01_97232559	chr1	97232559	+
1	01_97240995	chr1	97240995	-
1	01_97243048	chr1	97243048	-
1	01_97243545	chr1	97243545	-
1	01_97248092	chr1	97248092	+
1	01_97257011	chr1	97257011	+
1	01_97257015	chr1	97257015	-
1	01_97260294	chr1	97260294	-
1	01_97271614	chr1	97271614	-
1	01_97272497	chr1	97272497	+
1	01_97286524	chr1	97286524	+
1	01_97542441	chr1	97542441	-
1	01_97544193	chr1	97544193	+
1	01_97768950	chr1	97768950	-
1	01_97770865	chr1	97770865	+
1	01_97815789	chr1	97815789	-
1	01_97908020	chr1	97908020	+
1	01_97965405	chr1	97965405	-
1	01_98024325	chr1	98024325	+
1	01_98035236	chr1	98035236	-
1	01_98064227	chr1	98064227	-
1	01_98071150	chr1	98071150	+
1	01_98071801	chr1	98071801	+
1	01_98075265	chr1	98075265	-
1	01_98113330	chr1	98113330	-
1	01_98142357	chr1	98142357	-
1	01_98158521	chr1	98158521	+
1	01_98183147	chr1	98183147	+
1	01_98198527	chr1	98198527	+
1	01_98203586	chr1	98203586	-
1	01_98221363	chr1	98221363	-
1	01_98296250	chr1	98296250	-
1	01_98297438	chr1	98297438	-
1	01_98298904	chr1	98298904	+
1	01_98301730	chr1	98301730	+
1	01_98314511	chr1	98314511	-
1	01_98320562	chr1	98320562	+
1	01_98324510	chr1	98324510	-
1	01_98343885	chr1	98343885	+
1	01_98360041	chr1	98360041	-
1	01_98367611	chr1	98367611	+
1	01_98370654	chr1	98370654	+
1	01_98376488	chr1	98376488	-
1	01_98378972	chr1	98378972	-
1	01_98380550	chr1	98380550	+
1	01_98382552	chr1	98382552	-
1	01_98789920	chr1	98789920	+
1	01_98858923	chr1	98858923	-
1	01_98865648	chr1	98865648	-
1	01_98867460	chr1	98867460	+
1	01_98867511	chr1	98867511	+
1	01_98868939	chr1	98868939	-
1	01_98877410	chr1	98877410	+
1	02_100066644	chr2	100066644	+
1	02_100371419	chr2	100371419	+
1	02_100821012	chr2	100821012	+
1	02_100937718	chr2	100937718	-
1	02_101836535	chr2	101836535	-
1	02_102056087	chr2	102056087	-
1	02_102082023	chr2	102082023	+
1	02_102275549	chr2	102275549	-
1	02_102338747	chr2	102338747	-
1	02_102348682	chr2	102348682	-
1	02_102357024	chr2	102357024	-
1	02_102364016	chr2	102364016	+
1	02_102398635	chr2	102398635	+
1	02_102412989	chr2	102412989	+
1	02_103348919	chr2	103348919	+
1	02_103369249	chr2	103369249	+
1	02_103384565	chr2	103384565	+
1	02_104932430	chr2	104932430	-
1	02_104940397	chr2	104940397	-
1	02_105112616	chr2	105112616	+
1	02_105389543	chr2	105389543	-
1	02_105395754	chr2	105395754	-
1	02_105583104	chr2	105583104	-
1	02_105661822	chr2	105661822	-
1	02_105675660	chr2	105675660	+
1	02_105682322	chr2	105682322	-
1	02_105682916	chr2	105682916	+
1	02_105683734	chr2	105683734	+
1	02_105684544	chr2	105684544	-
1	02_105697139	chr2	105697139	+
1	02_105708762	chr2	105708762	+
1	02_105911177	chr2	105911177	+
1	02_105919825	chr2	105919825	+
1	02_105970204	chr2	105970204	-
1	02_105970995	chr2	105970995	-
1	02_106792123	chr2	106792123	-
1	02_10745791	chr2	10745791	-
1	02_10813492	chr2	10813492	+
1	02_108351638	chr2	108351638	+
1	02_108702471	chr2	108702471	-
1	02_109084125	chr2	109084125	+
1	02_109087508	chr2	109087508	+
1	02_109381565	chr2	109381565	-
1	02_10940492	chr2	10940492	+
1	02_109473065	chr2	109473065	+
1	02_109475193	chr2	109475193	-
1	02_109654559	chr2	109654559	-
1	02_112581262	chr2	112581262	+
1	02_112858966	chr2	112858966	-
1	02_112969725	chr2	112969725	-
1	02_112983715	chr2	112983715	-
1	02_113001162	chr2	113001162	+
1	02_113001464	chr2	113001464	-
1	02_113022980	chr2	113022980	+
1	02_113064445	chr2	113064445	+
1	02_11344392	chr2	11344392	+
1	02_11361538	chr2	11361538	-
1	02_11369895	chr2	11369895	+
1	02_114437822	chr2	114437822	+
1	02_114447848	chr2	114447848	+
1	02_114483178	chr2	114483178	+
1	02_114500186	chr2	114500186	-
1	02_114655711	chr2	114655711	+
1	02_114676246	chr2	114676246	+
1	02_114676895	chr2	114676895	+
1	02_114677070	chr2	114677070	+
1	02_114689453	chr2	114689453	+
1	02_114699606	chr2	114699606	+
1	02_114708674	chr2	114708674	+
1	02_114712606	chr2	114712606	-
1	02_114716368	chr2	114716368	+
1	02_114717290	chr2	114717290	+
1	02_114980002	chr2	114980002	-
1	02_115116839	chr2	115116839	+
1	02_115142219	chr2	115142219	+
1	02_115144026	chr2	115144026	+
1	02_115144289	chr2	115144289	-
1	02_115150425	chr2	115150425	+
1	02_115164402	chr2	115164402	+
1	02_115430047	chr2	115430047	-
1	02_115754590	chr2	115754590	+
1	02_115928190	chr2	115928190	+
1	02_115934843	chr2	115934843	+
1	02_116042315	chr2	116042315	-
1	02_116103285	chr2	116103285	+
1	02_116536916	chr2	116536916	-
1	02_116587294	chr2	116587294	-
1	02_117341131	chr2	117341131	+
1	02_118249427	chr2	118249427	+
1	02_118266397	chr2	118266397	+
1	02_118279992	chr2	118279992	+
1	02_118374290	chr2	118374290	-
1	02_118472566	chr2	118472566	-
1	02_118478917	chr2	118478917	-
1	02_118577163	chr2	118577163	-
1	02_118859861	chr2	118859861	+
1	02_118861423	chr2	118861423	+
1	02_118872765	chr2	118872765	-
1	02_119078998	chr2	119078998	+
1	02_119080301	chr2	119080301	+
1	02_119080577	chr2	119080577	+
1	02_119086990	chr2	119086990	+
1	02_120522723	chr2	120522723	-
1	02_120622466	chr2	120622466	-
1	02_120672361	chr2	120672361	+
1	02_120675552	chr2	120675552	-
1	02_120702795	chr2	120702795	+
1	02_120887343	chr2	120887343	-
1	02_122206415	chr2	122206415	-
1	02_122235125	chr2	122235125	-
1	02_122241862	chr2	122241862	-
1	02_122257497	chr2	122257497	-
1	02_122264448	chr2	122264448	+
1	02_122363258	chr2	122363258	+
1	02_122377569	chr2	122377569	-
1	02_122403392	chr2	122403392	-
1	02_122779095	chr2	122779095	+
1	02_122815946	chr2	122815946	+
1	02_122905685	chr2	122905685	+
1	02_122907721	chr2	122907721	+
1	02_123205213	chr2	123205213	+
1	02_123704776	chr2	123704776	+
1	02_12404756	chr2	12404756	-
1	02_124415982	chr2	124415982	+
1	02_124456762	chr2	124456762	-
1	02_124456786	chr2	124456786	+
1	02_124601275	chr2	124601275	+
1	02_124604083	chr2	124604083	+
1	02_124895895	chr2	124895895	+
1	02_12589630	chr2	12589630	+
1	02_125993354	chr2	125993354	+
1	02_12603693	chr2	12603693	+
1	02_12626637	chr2	12626637	+
1	02_12650853	chr2	12650853	-
1	02_127309960	chr2	127309960	+
1	02_127496553	chr2	127496553	+
1	02_12784054	chr2	12784054	-
1	02_128747762	chr2	128747762	+
1	02_129482207	chr2	129482207	-
1	02_129814632	chr2	129814632	+
1	02_13016898	chr2	13016898	-
1	02_131832937	chr2	131832937	-
1	02_131892156	chr2	131892156	+
1	02_131895237	chr2	131895237	-
1	02_132166132	chr2	132166132	+
1	02_132970478	chr2	132970478	+
1	02_133911429	chr2	133911429	-
1	02_135044996	chr2	135044996	-
1	02_135056175	chr2	135056175	+
1	02_135172756	chr2	135172756	-
1	02_135692936	chr2	135692936	-
1	02_135694709	chr2	135694709	+
1	02_135851626	chr2	135851626	+
1	02_135872057	chr2	135872057	+
1	02_135881400	chr2	135881400	-
1	02_135886207	chr2	135886207	+
1	02_135915717	chr2	135915717	-
1	02_135952138	chr2	135952138	-
1	02_136301827	chr2	136301827	+
1	02_136305037	chr2	136305037	-
1	02_136309250	chr2	136309250	+
1	02_136344092	chr2	136344092	-
1	02_136357287	chr2	136357287	+
1	02_136373643	chr2	136373643	+
1	02_136377204	chr2	136377204	-
1	02_136424244	chr2	136424244	-
1	02_136448995	chr2	136448995	-
1	02_136452463	chr2	136452463	-
1	02_136501764	chr2	136501764	+
1	02_13659999	chr2	13659999	-
1	02_136685329	chr2	136685329	-
1	02_136731848	chr2	136731848	+
1	02_136736440	chr2	136736440	+
1	02_136736811	chr2	136736811	-
1	02_136825485	chr2	136825485	-
1	02_136884951	chr2	136884951	-
1	02_136934512	chr2	136934512	-
1	02_137008441	chr2	137008441	+
1	02_137603089	chr2	137603089	+
1	02_137612731	chr2	137612731	+
1	02_137686440	chr2	137686440	-
1	02_13842660	chr2	13842660	+
1	02_13888640	chr2	13888640	-
1	02_139265069	chr2	139265069	+
1	02_139709008	chr2	139709008	-
1	02_139942966	chr2	139942966	-
1	02_140495020	chr2	140495020	-
1	02_140527963	chr2	140527963	-
1	02_141912253	chr2	141912253	-
1	02_142943139	chr2	142943139	-
1	02_142944170	chr2	142944170	-
1	02_142944621	chr2	142944621	+
1	02_143238104	chr2	143238104	-
1	02_143344203	chr2	143344203	-
1	02_143730003	chr2	143730003	-
1	02_143882540	chr2	143882540	+
1	02_143889644	chr2	143889644	+
1	02_143893288	chr2	143893288	+
1	02_143900998	chr2	143900998	-
1	02_143916061	chr2	143916061	-
1	02_143917890	chr2	143917890	-
1	02_143920350	chr2	143920350	+
1	02_143953136	chr2	143953136	-
1	02_143957241	chr2	143957241	-
1	02_143964304	chr2	143964304	+
1	02_143988296	chr2	143988296	+
1	02_143998685	chr2	143998685	+
1	02_143998724	chr2	143998724	-
1	02_144006545	chr2	144006545	-
1	02_144006815	chr2	144006815	-
1	02_144009897	chr2	144009897	+
1	02_144069036	chr2	144069036	+
1	02_144072602	chr2	144072602	-
1	02_144095221	chr2	144095221	+
1	02_144120661	chr2	144120661	-
1	02_144121420	chr2	144121420	+
1	02_144197460	chr2	144197460	-
1	02_144241195	chr2	144241195	+
1	02_144257721	chr2	144257721	+
1	02_144284601	chr2	144284601	+
1	02_144285543	chr2	144285543	+
1	02_144288606	chr2	144288606	-
1	02_144305158	chr2	144305158	+
1	02_144386754	chr2	144386754	+
1	02_144389099	chr2	144389099	-
1	02_144438484	chr2	144438484	-
1	02_145082382	chr2	145082382	+
1	02_145083474	chr2	145083474	-
1	02_145471906	chr2	145471906	+
1	02_145556927	chr2	145556927	+
1	02_145988316	chr2	145988316	+
1	02_146553800	chr2	146553800	+
1	02_146556502	chr2	146556502	+
1	02_146563181	chr2	146563181	+
1	02_147486784	chr2	147486784	+
1	02_148060838	chr2	148060838	-
1	02_148727271	chr2	148727271	+
1	02_148730266	chr2	148730266	+
1	02_148744027	chr2	148744027	+
1	02_148782687	chr2	148782687	+
1	02_148787545	chr2	148787545	-
1	02_148796073	chr2	148796073	+
1	02_148802464	chr2	148802464	-
1	02_148802937	chr2	148802937	+
1	02_148809650	chr2	148809650	+
1	02_148811611	chr2	148811611	+
1	02_148815677	chr2	148815677	+
1	02_148861665	chr2	148861665	+
1	02_148910934	chr2	148910934	-
1	02_149001778	chr2	149001778	+
1	02_149042916	chr2	149042916	+
1	02_149198028	chr2	149198028	-
1	02_149231195	chr2	149231195	+
1	02_149419211	chr2	149419211	+
1	02_149502038	chr2	149502038	-
1	02_149517761	chr2	149517761	+
1	02_15042280	chr2	15042280	+
1	02_151308992	chr2	151308992	-
1	02_151310588	chr2	151310588	+
1	02_15173417	chr2	15173417	+
1	02_152290787	chr2	152290787	+
1	02_152318761	chr2	152318761	+
1	02_152324437	chr2	152324437	-
1	02_152330240	chr2	152330240	-
1	02_152332206	chr2	152332206	-
1	02_152332840	chr2	152332840	+
1	02_152345529	chr2	152345529	-
1	02_152972256	chr2	152972256	-
1	02_152997005	chr2	152997005	+
1	02_153003219	chr2	153003219	+
1	02_153521977	chr2	153521977	-
1	02_153527872	chr2	153527872	-
1	02_153542052	chr2	153542052	+
1	02_153542848	chr2	153542848	-
1	02_153552648	chr2	153552648	-
1	02_153589340	chr2	153589340	+
1	02_15373835	chr2	15373835	-
1	02_154012523	chr2	154012523	+
1	02_154446490	chr2	154446490	-
1	02_154496362	chr2	154496362	+
1	02_154497313	chr2	154497313	+
1	02_154586911	chr2	154586911	-
1	02_154636695	chr2	154636695	+
1	02_154650293	chr2	154650293	+
1	02_154661783	chr2	154661783	+
1	02_154676778	chr2	154676778	+
1	02_154703090	chr2	154703090	-
1	02_154716121	chr2	154716121	+
1	02_154796550	chr2	154796550	+
1	02_154811041	chr2	154811041	-
1	02_154823647	chr2	154823647	+
1	02_154887517	chr2	154887517	+
1	02_154892437	chr2	154892437	+
1	02_15515813	chr2	15515813	+
1	02_155195882	chr2	155195882	-
1	02_155203700	chr2	155203700	-
1	02_155210455	chr2	155210455	-
1	02_15534975	chr2	15534975	-
1	02_15538988	chr2	15538988	-
1	02_15552398	chr2	15552398	+
1	02_155931375	chr2	155931375	-
1	02_155931450	chr2	155931450	+
1	02_15594486	chr2	15594486	+
1	02_156132948	chr2	156132948	+
1	02_156281142	chr2	156281142	+
1	02_156461050	chr2	156461050	-
1	02_15667419	chr2	15667419	-
1	02_15736406	chr2	15736406	+
1	02_15745029	chr2	15745029	-
1	02_15745343	chr2	15745343	+
1	02_15761053	chr2	15761053	-
1	02_15763653	chr2	15763653	+
1	02_157800124	chr2	157800124	-
1	02_158116889	chr2	158116889	+
1	02_158581751	chr2	158581751	-
1	02_158591548	chr2	158591548	+
1	02_158595040	chr2	158595040	+
1	02_158628631	chr2	158628631	+
1	02_158632533	chr2	158632533	-
1	02_158644777	chr2	158644777	-
1	02_158718899	chr2	158718899	-
1	02_158735666	chr2	158735666	+
1	02_158787357	chr2	158787357	+
1	02_159355915	chr2	159355915	+
1	02_159448734	chr2	159448734	+
1	02_159458561	chr2	159458561	-
1	02_159476085	chr2	159476085	-
1	02_159497723	chr2	159497723	-
1	02_159506165	chr2	159506165	-
1	02_159865246	chr2	159865246	-
1	02_160020856	chr2	160020856	+
1	02_160033785	chr2	160033785	+
1	02_160083120	chr2	160083120	+
1	02_160127977	chr2	160127977	+
1	02_160132384	chr2	160132384	-
1	02_160135369	chr2	160135369	+
1	02_160182843	chr2	160182843	-
1	02_160237802	chr2	160237802	-
1	02_160261347	chr2	160261347	-
1	02_160487954	chr2	160487954	+
1	02_160528749	chr2	160528749	+
1	02_160554343	chr2	160554343	-
1	02_160557570	chr2	160557570	+
1	02_160580765	chr2	160580765	-
1	02_160590377	chr2	160590377	+
1	02_160590512	chr2	160590512	+
1	02_160597886	chr2	160597886	+
1	02_160610549	chr2	160610549	-
1	02_160617902	chr2	160617902	+
1	02_160621826	chr2	160621826	+
1	02_160623191	chr2	160623191	+
1	02_161138423	chr2	161138423	+
1	02_161211982	chr2	161211982	-
1	02_161213927	chr2	161213927	-
1	02_161256472	chr2	161256472	-
1	02_161259983	chr2	161259983	-
1	02_161266957	chr2	161266957	+
1	02_161281028	chr2	161281028	+
1	02_161282337	chr2	161282337	+
1	02_161339001	chr2	161339001	+
1	02_161361733	chr2	161361733	-
1	02_161525132	chr2	161525132	+
1	02_161526643	chr2	161526643	+
1	02_161949083	chr2	161949083	+
1	02_161951375	chr2	161951375	+
1	02_162022895	chr2	162022895	-
1	02_162026915	chr2	162026915	+
1	02_162045455	chr2	162045455	-
1	02_162066193	chr2	162066193	-
1	02_162072348	chr2	162072348	+
1	02_162075205	chr2	162075205	+
1	02_162075836	chr2	162075836	-
1	02_162088946	chr2	162088946	-
1	02_162093351	chr2	162093351	-
1	02_162171301	chr2	162171301	-
1	02_162174050	chr2	162174050	+
1	02_162179849	chr2	162179849	-
1	02_162182327	chr2	162182327	-
1	02_162182688	chr2	162182688	+
1	02_162193650	chr2	162193650	+
1	02_162207668	chr2	162207668	-
1	02_162221094	chr2	162221094	+
1	02_162223846	chr2	162223846	+
1	02_162229266	chr2	162229266	+
1	02_162229573	chr2	162229573	+
1	02_162230155	chr2	162230155	-
1	02_162231226	chr2	162231226	-
1	02_162233406	chr2	162233406	-
1	02_162235970	chr2	162235970	-
1	02_162238074	chr2	162238074	+
1	02_162238429	chr2	162238429	+
1	02_162264580	chr2	162264580	+
1	02_162815127	chr2	162815127	-
1	02_162819507	chr2	162819507	+
1	02_162852282	chr2	162852282	-
1	02_162858426	chr2	162858426	+
1	02_162865955	chr2	162865955	+
1	02_162870948	chr2	162870948	+
1	02_163144136	chr2	163144136	-
1	02_163166682	chr2	163166682	-
1	02_163186048	chr2	163186048	-
1	02_163493537	chr2	163493537	-
1	02_163719321	chr2	163719321	-
1	02_163932645	chr2	163932645	-
1	02_163934886	chr2	163934886	+
1	02_163938884	chr2	163938884	+
1	02_164670467	chr2	164670467	+
1	02_165039358	chr2	165039358	+
1	02_165401080	chr2	165401080	+
1	02_165684739	chr2	165684739	+
1	02_165709712	chr2	165709712	-
1	02_165766544	chr2	165766544	-
1	02_165881255	chr2	165881255	-
1	02_165890273	chr2	165890273	+
1	02_165890850	chr2	165890850	-
1	02_165908393	chr2	165908393	+
1	02_165923550	chr2	165923550	+
1	02_165925258	chr2	165925258	+
1	02_165944827	chr2	165944827	-
1	02_165951643	chr2	165951643	+
1	02_165957246	chr2	165957246	+
1	02_165959934	chr2	165959934	+
1	02_165966948	chr2	165966948	-
1	02_165972139	chr2	165972139	+
1	02_165977205	chr2	165977205	+
1	02_165977491	chr2	165977491	-
1	02_165978053	chr2	165978053	+
1	02_165979896	chr2	165979896	-
1	02_165980459	chr2	165980459	-
1	02_165983208	chr2	165983208	+
1	02_166000181	chr2	166000181	+
1	02_166007332	chr2	166007332	-
1	02_166009452	chr2	166009452	-
1	02_166010412	chr2	166010412	-
1	02_166025005	chr2	166025005	-
1	02_166027993	chr2	166027993	+
1	02_166043078	chr2	166043078	-
1	02_166052384	chr2	166052384	-
1	02_166054449	chr2	166054449	-
1	02_166056263	chr2	166056263	-
1	02_166056526	chr2	166056526	+
1	02_166056575	chr2	166056575	-
1	02_166056610	chr2	166056610	+
1	02_16629230	chr2	16629230	-
1	02_16631052	chr2	16631052	-
1	02_16631960	chr2	16631960	-
1	02_16643571	chr2	16643571	+
1	02_16669679	chr2	16669679	+
1	02_166752766	chr2	166752766	+
1	02_166755313	chr2	166755313	+
1	02_166760433	chr2	166760433	+
1	02_166761890	chr2	166761890	+
1	02_166766078	chr2	166766078	-
1	02_166770252	chr2	166770252	-
1	02_166782035	chr2	166782035	-
1	02_166786428	chr2	166786428	+
1	02_166787283	chr2	166787283	+
1	02_166787461	chr2	166787461	-
1	02_166787825	chr2	166787825	-
1	02_166790264	chr2	166790264	+
1	02_166792927	chr2	166792927	+
1	02_166799121	chr2	166799121	-
1	02_166800270	chr2	166800270	+
1	02_166804990	chr2	166804990	+
1	02_166805270	chr2	166805270	+
1	02_166805878	chr2	166805878	+
1	02_166820893	chr2	166820893	-
1	02_167106707	chr2	167106707	-
1	02_167349482	chr2	167349482	-
1	02_167350164	chr2	167350164	+
1	02_167425638	chr2	167425638	-
1	02_167853896	chr2	167853896	-
1	02_167981712	chr2	167981712	-
1	02_167982955	chr2	167982955	+
1	02_167987354	chr2	167987354	-
1	02_168046599	chr2	168046599	-
1	02_168051421	chr2	168051421	-
1	02_168053801	chr2	168053801	+
1	02_16805521	chr2	16805521	+
1	02_168055777	chr2	168055777	-
1	02_168464810	chr2	168464810	-
1	02_168776568	chr2	168776568	+
1	02_168818589	chr2	168818589	-
1	02_168820291	chr2	168820291	+
1	02_168830113	chr2	168830113	+
1	02_168860604	chr2	168860604	-
1	02_168924605	chr2	168924605	+
1	02_168930789	chr2	168930789	+
1	02_169023144	chr2	169023144	-
1	02_169031890	chr2	169031890	+
1	02_169032574	chr2	169032574	-
1	02_169038581	chr2	169038581	-
1	02_169042707	chr2	169042707	-
1	02_169053677	chr2	169053677	-
1	02_169056831	chr2	169056831	-
1	02_169058281	chr2	169058281	+
1	02_169062010	chr2	169062010	-
1	02_169089960	chr2	169089960	-
1	02_169327165	chr2	169327165	+
1	02_169421994	chr2	169421994	+
1	02_169526270	chr2	169526270	+
1	02_169739540	chr2	169739540	-
1	02_170347507	chr2	170347507	-
1	02_170416341	chr2	170416341	-
1	02_170458155	chr2	170458155	+
1	02_170485870	chr2	170485870	+
1	02_170568335	chr2	170568335	-
1	02_170754363	chr2	170754363	-
1	02_170865621	chr2	170865621	-
1	02_170866601	chr2	170866601	-
1	02_170882746	chr2	170882746	+
1	02_171796611	chr2	171796611	+
1	02_171900048	chr2	171900048	-
1	02_171923298	chr2	171923298	+
1	02_172299900	chr2	172299900	+
1	02_172548580	chr2	172548580	+
1	02_172554603	chr2	172554603	+
1	02_172916172	chr2	172916172	+
1	02_173063804	chr2	173063804	-
1	02_173830261	chr2	173830261	+
1	02_174074750	chr2	174074750	+
1	02_174244987	chr2	174244987	-
1	02_174981367	chr2	174981367	-
1	02_174988455	chr2	174988455	+
1	02_174990056	chr2	174990056	-
1	02_174991335	chr2	174991335	+
1	02_175069975	chr2	175069975	-
1	02_175094293	chr2	175094293	-
1	02_175108981	chr2	175108981	-
1	02_175456151	chr2	175456151	+
1	02_175461311	chr2	175461311	-
1	02_175514741	chr2	175514741	-
1	02_175725327	chr2	175725327	+
1	02_175944056	chr2	175944056	+
1	02_175953736	chr2	175953736	+
1	02_175957855	chr2	175957855	-
1	02_175966053	chr2	175966053	+
1	02_175968853	chr2	175968853	-
1	02_175987157	chr2	175987157	-
1	02_175995440	chr2	175995440	+
1	02_176796244	chr2	176796244	-
1	02_176798789	chr2	176798789	+
1	02_176808397	chr2	176808397	+
1	02_176813344	chr2	176813344	-
1	02_177188261	chr2	177188261	+
1	02_177722146	chr2	177722146	+
1	02_178284664	chr2	178284664	-
1	02_178301918	chr2	178301918	+
1	02_178303269	chr2	178303269	-
1	02_178315156	chr2	178315156	+
1	02_178363925	chr2	178363925	-
1	02_178366996	chr2	178366996	+
1	02_178380994	chr2	178380994	+
1	02_178393413	chr2	178393413	+
1	02_178405123	chr2	178405123	-
1	02_178407757	chr2	178407757	-
1	02_17857503	chr2	17857503	-
1	02_17860801	chr2	17860801	+
1	02_17877395	chr2	17877395	+
1	02_17878783	chr2	17878783	+
1	02_17884835	chr2	17884835	-
1	02_17890185	chr2	17890185	+
1	02_17897846	chr2	17897846	+
1	02_178981812	chr2	178981812	-
1	02_1791101	chr2	1791101	-
1	02_17927582	chr2	17927582	+
1	02_179282228	chr2	179282228	-
1	02_179304986	chr2	179304986	-
1	02_17931916	chr2	17931916	-
1	02_179336076	chr2	179336076	-
1	02_179336702	chr2	179336702	-
1	02_179337500	chr2	179337500	-
1	02_179351946	chr2	179351946	-
1	02_179362552	chr2	179362552	+
1	02_179371297	chr2	179371297	+
1	02_179376960	chr2	179376960	-
1	02_179378920	chr2	179378920	-
1	02_179405776	chr2	179405776	+
1	02_17947219	chr2	17947219	+
1	02_17954231	chr2	17954231	+
1	02_179888268	chr2	179888268	+
1	02_179899255	chr2	179899255	-
1	02_179904283	chr2	179904283	+
1	02_179912006	chr2	179912006	-
1	02_179912345	chr2	179912345	-
1	02_179914005	chr2	179914005	-
1	02_179933816	chr2	179933816	+
1	02_179987411	chr2	179987411	-
1	02_180014774	chr2	180014774	+
1	02_180114236	chr2	180114236	-
1	02_18018100	chr2	18018100	-
1	02_180463238	chr2	180463238	+
1	02_180821984	chr2	180821984	+
1	02_180835232	chr2	180835232	+
1	02_180835723	chr2	180835723	-
1	02_180838538	chr2	180838538	+
1	02_180838697	chr2	180838697	+
1	02_180843247	chr2	180843247	+
1	02_180846473	chr2	180846473	-
1	02_180966476	chr2	180966476	+
1	02_181141336	chr2	181141336	+
1	02_181457203	chr2	181457203	+
1	02_181457617	chr2	181457617	+
1	02_181849947	chr2	181849947	-
1	02_181859534	chr2	181859534	+
1	02_181859570	chr2	181859570	-
1	02_181862799	chr2	181862799	+
1	02_181867658	chr2	181867658	-
1	02_181869375	chr2	181869375	+
1	02_181873334	chr2	181873334	+
1	02_181879852	chr2	181879852	-
1	02_181931203	chr2	181931203	-
1	02_181973424	chr2	181973424	+
1	02_181979395	chr2	181979395	-
1	02_181989640	chr2	181989640	-
1	02_181996812	chr2	181996812	-
1	02_182004357	chr2	182004357	-
1	02_182005566	chr2	182005566	-
1	02_182006239	chr2	182006239	+
1	02_182006732	chr2	182006732	-
1	02_182011413	chr2	182011413	-
1	02_182020687	chr2	182020687	-
1	02_182053231	chr2	182053231	+
1	02_182063679	chr2	182063679	+
1	02_182078292	chr2	182078292	+
1	02_182085255	chr2	182085255	+
1	02_182115528	chr2	182115528	-
1	02_182117446	chr2	182117446	-
1	02_182118664	chr2	182118664	-
1	02_182118945	chr2	182118945	+
1	02_182125614	chr2	182125614	-
1	02_182141390	chr2	182141390	-
1	02_182148046	chr2	182148046	-
1	02_182152252	chr2	182152252	+
1	02_182154295	chr2	182154295	+
1	02_182175370	chr2	182175370	-
1	02_182180492	chr2	182180492	+
1	02_182182800	chr2	182182800	+
1	02_182186765	chr2	182186765	+
1	02_182203173	chr2	182203173	-
1	02_182224598	chr2	182224598	+
1	02_182236907	chr2	182236907	+
1	02_182242388	chr2	182242388	+
1	02_182244034	chr2	182244034	+
1	02_182244476	chr2	182244476	-
1	02_182252573	chr2	182252573	+
1	02_182254491	chr2	182254491	-
1	02_182254512	chr2	182254512	-
1	02_182287493	chr2	182287493	-
1	02_182287610	chr2	182287610	+
1	02_182290930	chr2	182290930	+
1	02_182330730	chr2	182330730	-
1	02_182331187	chr2	182331187	+
1	02_182345998	chr2	182345998	-
1	02_182651682	chr2	182651682	-
1	02_182652428	chr2	182652428	+
1	02_182657210	chr2	182657210	-
1	02_182675615	chr2	182675615	-
1	02_182765168	chr2	182765168	-
1	02_182768919	chr2	182768919	+
1	02_182786762	chr2	182786762	-
1	02_183585473	chr2	183585473	-
1	02_183585830	chr2	183585830	-
1	02_183596033	chr2	183596033	-
1	02_183598515	chr2	183598515	+
1	02_183598771	chr2	183598771	-
1	02_183600095	chr2	183600095	+
1	02_183600914	chr2	183600914	+
1	02_183605800	chr2	183605800	-
1	02_183620749	chr2	183620749	+
1	02_183623858	chr2	183623858	-
1	02_183808546	chr2	183808546	+
1	02_183843578	chr2	183843578	+
1	02_183843582	chr2	183843582	-
1	02_184021659	chr2	184021659	-
1	02_184026987	chr2	184026987	-
1	02_184027795	chr2	184027795	-
1	02_184047797	chr2	184047797	+
1	02_184056489	chr2	184056489	-
1	02_184097716	chr2	184097716	-
1	02_185724379	chr2	185724379	+
1	02_186963888	chr2	186963888	-
1	02_187128329	chr2	187128329	-
1	02_18736624	chr2	18736624	-
1	02_187375287	chr2	187375287	+
1	02_187378763	chr2	187378763	+
1	02_18743359	chr2	18743359	-
1	02_187464691	chr2	187464691	+
1	02_187468506	chr2	187468506	+
1	02_187496584	chr2	187496584	-
1	02_187541608	chr2	187541608	+
1	02_187541655	chr2	187541655	-
1	02_187543531	chr2	187543531	+
1	02_187552358	chr2	187552358	+
1	02_187849051	chr2	187849051	+
1	02_188081898	chr2	188081898	-
1	02_188219964	chr2	188219964	-
1	02_189401384	chr2	189401384	+
1	02_189550415	chr2	189550415	-
1	02_189555367	chr2	189555367	+
1	02_189560106	chr2	189560106	-
1	02_189564434	chr2	189564434	-
1	02_189569710	chr2	189569710	+
1	02_189583121	chr2	189583121	+
1	02_190314899	chr2	190314899	-
1	02_190315900	chr2	190315900	-
1	02_190328240	chr2	190328240	+
1	02_190420709	chr2	190420709	+
1	02_190424204	chr2	190424204	-
1	02_190426231	chr2	190426231	+
1	02_190448066	chr2	190448066	-
1	02_190511041	chr2	190511041	-
1	02_190512430	chr2	190512430	-
1	02_190534951	chr2	190534951	-
1	02_190644726	chr2	190644726	+
1	02_190652382	chr2	190652382	-
1	02_190652692	chr2	190652692	-
1	02_190660217	chr2	190660217	+
1	02_190661408	chr2	190661408	+
1	02_190667699	chr2	190667699	+
1	02_190668754	chr2	190668754	+
1	02_190682129	chr2	190682129	-
1	02_190706148	chr2	190706148	-
1	02_190723336	chr2	190723336	+
1	02_190734225	chr2	190734225	+
1	02_190821165	chr2	190821165	+
1	02_191057537	chr2	191057537	-
1	02_191061095	chr2	191061095	-
1	02_191063962	chr2	191063962	-
1	02_191064676	chr2	191064676	-
1	02_191103266	chr2	191103266	-
1	02_191142157	chr2	191142157	-
1	02_191159643	chr2	191159643	-
1	02_191168190	chr2	191168190	+
1	02_191170249	chr2	191170249	-
1	02_191278451	chr2	191278451	+
1	02_19129880	chr2	19129880	+
1	02_191379545	chr2	191379545	+
1	02_191550621	chr2	191550621	-
1	02_191749396	chr2	191749396	-
1	02_191757964	chr2	191757964	+
1	02_191767102	chr2	191767102	-
1	02_191777856	chr2	191777856	+
1	02_191783855	chr2	191783855	+
1	02_191783868	chr2	191783868	+
1	02_191785929	chr2	191785929	-
1	02_191786498	chr2	191786498	+
1	02_191790033	chr2	191790033	+
1	02_191790086	chr2	191790086	-
1	02_191792453	chr2	191792453	+
1	02_191795167	chr2	191795167	-
1	02_191795990	chr2	191795990	-
1	02_191797708	chr2	191797708	+
1	02_191805457	chr2	191805457	-
1	02_191926934	chr2	191926934	-
1	02_191928311	chr2	191928311	-
1	02_191930160	chr2	191930160	+
1	02_191934267	chr2	191934267	+
1	02_192052345	chr2	192052345	+
1	02_192137409	chr2	192137409	+
1	02_192149783	chr2	192149783	-
1	02_192227862	chr2	192227862	+
1	02_192246667	chr2	192246667	+
1	02_192530895	chr2	192530895	-
1	02_192546719	chr2	192546719	+
1	02_192547471	chr2	192547471	-
1	02_192548273	chr2	192548273	+
1	02_192551756	chr2	192551756	-
1	02_194213199	chr2	194213199	-
1	02_194335003	chr2	194335003	+
1	02_194337720	chr2	194337720	+
1	02_194361554	chr2	194361554	-
1	02_195480667	chr2	195480667	-
1	02_196033721	chr2	196033721	-
1	02_196076685	chr2	196076685	+
1	02_196082724	chr2	196082724	-
1	02_196185741	chr2	196185741	+
1	02_196186097	chr2	196186097	-
1	02_196189749	chr2	196189749	-
1	02_196192709	chr2	196192709	-
1	02_196195511	chr2	196195511	+
1	02_196195695	chr2	196195695	+
1	02_196207084	chr2	196207084	-
1	02_196255243	chr2	196255243	+
1	02_196256686	chr2	196256686	-
1	02_196258022	chr2	196258022	+
1	02_196261959	chr2	196261959	-
1	02_196269957	chr2	196269957	-
1	02_196280388	chr2	196280388	-
1	02_196286172	chr2	196286172	+
1	02_196298602	chr2	196298602	+
1	02_196332475	chr2	196332475	+
1	02_196334061	chr2	196334061	+
1	02_196337134	chr2	196337134	-
1	02_196337937	chr2	196337937	-
1	02_196345285	chr2	196345285	-
1	02_196345921	chr2	196345921	+
1	02_196346712	chr2	196346712	-
1	02_196348555	chr2	196348555	+
1	02_196429420	chr2	196429420	-
1	02_196438060	chr2	196438060	+
1	02_196442537	chr2	196442537	-
1	02_196513641	chr2	196513641	+
1	02_196548158	chr2	196548158	+
1	02_196548309	chr2	196548309	+
1	02_196548961	chr2	196548961	+
1	02_196552597	chr2	196552597	-
1	02_196570881	chr2	196570881	+
1	02_196571171	chr2	196571171	-
1	02_196582702	chr2	196582702	+
1	02_196587450	chr2	196587450	+
1	02_196592702	chr2	196592702	+
1	02_197016092	chr2	197016092	-
1	02_197019933	chr2	197019933	-
1	02_197079705	chr2	197079705	-
1	02_197083630	chr2	197083630	+
1	02_197145210	chr2	197145210	+
1	02_197283902	chr2	197283902	-
1	02_197285321	chr2	197285321	+
1	02_197528670	chr2	197528670	-
1	02_197529805	chr2	197529805	-
1	02_197535639	chr2	197535639	-
1	02_197564607	chr2	197564607	-
1	02_197629581	chr2	197629581	-
1	02_197698747	chr2	197698747	-
1	02_197707122	chr2	197707122	-
1	02_197710606	chr2	197710606	-
1	02_197735819	chr2	197735819	+
1	02_197737985	chr2	197737985	-
1	02_197738184	chr2	197738184	+
1	02_197739049	chr2	197739049	+
1	02_197739235	chr2	197739235	-
1	02_197740719	chr2	197740719	+
1	02_197743827	chr2	197743827	-
1	02_197749073	chr2	197749073	+
1	02_197757969	chr2	197757969	-
1	02_197934573	chr2	197934573	+
1	02_198080551	chr2	198080551	+
1	02_198121374	chr2	198121374	+
1	02_198158677	chr2	198158677	+
1	02_198274879	chr2	198274879	-
1	02_198415404	chr2	198415404	-
1	02_198681642	chr2	198681642	+
1	02_198684877	chr2	198684877	+
1	02_198705441	chr2	198705441	+
1	02_198710639	chr2	198710639	+
1	02_198748268	chr2	198748268	-
1	02_198870628	chr2	198870628	+
1	02_199344436	chr2	199344436	+
1	02_199592013	chr2	199592013	-
1	02_199619260	chr2	199619260	-
1	02_199622690	chr2	199622690	+
1	02_199631161	chr2	199631161	+
1	02_199635142	chr2	199635142	+
1	02_199637171	chr2	199637171	+
1	02_200143409	chr2	200143409	+
1	02_200187615	chr2	200187615	-
1	02_200239799	chr2	200239799	-
1	02_200261440	chr2	200261440	-
1	02_200314450	chr2	200314450	+
1	02_200318130	chr2	200318130	-
1	02_200788408	chr2	200788408	+
1	02_200788682	chr2	200788682	+
1	02_200789002	chr2	200789002	+
1	02_200790048	chr2	200790048	-
1	02_200797956	chr2	200797956	+
1	02_200817523	chr2	200817523	+
1	02_200823316	chr2	200823316	-
1	02_201331980	chr2	201331980	+
1	02_201363185	chr2	201363185	-
1	02_201408456	chr2	201408456	-
1	02_20142254	chr2	20142254	-
1	02_201432308	chr2	201432308	+
1	02_201722375	chr2	201722375	+
1	02_201887347	chr2	201887347	-
1	02_202062815	chr2	202062815	-
1	02_202204357	chr2	202204357	+
1	02_20244468	chr2	20244468	+
1	02_202489819	chr2	202489819	-
1	02_202580759	chr2	202580759	-
1	02_202590121	chr2	202590121	+
1	02_202639962	chr2	202639962	+
1	02_203157843	chr2	203157843	-
1	02_203985596	chr2	203985596	+
1	02_204203735	chr2	204203735	+
1	02_204245211	chr2	204245211	-
1	02_204275151	chr2	204275151	+
1	02_204570103	chr2	204570103	+
1	02_204603325	chr2	204603325	-
1	02_20520079	chr2	20520079	+
1	02_205811170	chr2	205811170	+
1	02_205834568	chr2	205834568	-
1	02_205835797	chr2	205835797	-
1	02_205837431	chr2	205837431	+
1	02_206929714	chr2	206929714	-
1	02_207012015	chr2	207012015	+
1	02_207644012	chr2	207644012	+
1	02_207997936	chr2	207997936	+
1	02_208398037	chr2	208398037	+
1	02_208406468	chr2	208406468	+
1	02_208420111	chr2	208420111	-
1	02_209149407	chr2	209149407	-
1	02_209156164	chr2	209156164	+
1	02_209160727	chr2	209160727	-
1	02_209162427	chr2	209162427	+
1	02_209168839	chr2	209168839	-
1	02_209200269	chr2	209200269	-
1	02_209212396	chr2	209212396	-
1	02_209215163	chr2	209215163	+
1	02_209218293	chr2	209218293	-
1	02_209218389	chr2	209218389	-
1	02_209293034	chr2	209293034	+
1	02_20989747	chr2	20989747	-
1	02_20996135	chr2	20996135	+
1	02_21012406	chr2	21012406	-
1	02_21016127	chr2	21016127	-
1	02_210871874	chr2	210871874	+
1	02_210882038	chr2	210882038	+
[truncated: 61,143 more rows]

## Sheet: AllUIS2014-N74D-Dig400
Replicate	CloneID	Chr	Position	Ort
1	01_100043752	chr1	100043752	-
1	01_100221182	chr1	100221182	+
1	01_100345498	chr1	100345498	+
1	01_100345711	chr1	100345711	+
1	01_100346999	chr1	100346999	+
1	01_100349334	chr1	100349334	-
1	01_100355384	chr1	100355384	+
1	01_100356513	chr1	100356513	+
1	01_100389606	chr1	100389606	-
1	01_100456092	chr1	100456092	+
1	01_100463749	chr1	100463749	-
1	01_100479692	chr1	100479692	+
1	01_100493323	chr1	100493323	+
1	01_100495876	chr1	100495876	+
1	01_100497166	chr1	100497166	+
1	01_100515719	chr1	100515719	+
1	01_100519813	chr1	100519813	-
1	01_100524670	chr1	100524670	-
1	01_100539666	chr1	100539666	-
1	01_100548822	chr1	100548822	-
1	01_100548842	chr1	100548842	-
1	01_100550011	chr1	100550011	+
1	01_100550113	chr1	100550113	-
1	01_100550195	chr1	100550195	+
1	01_100553132	chr1	100553132	+
1	01_100553825	chr1	100553825	+
1	01_100556721	chr1	100556721	+
1	01_100566617	chr1	100566617	+
1	01_100574391	chr1	100574391	+
1	01_100588765	chr1	100588765	-
1	01_100605802	chr1	100605802	-
1	01_100615458	chr1	100615458	+
1	01_100689211	chr1	100689211	+
1	01_100710056	chr1	100710056	-
1	01_100713954	chr1	100713954	+
1	01_100738385	chr1	100738385	+
1	01_100739217	chr1	100739217	-
1	01_100740006	chr1	100740006	+
1	01_100743147	chr1	100743147	+
1	01_100748507	chr1	100748507	+
1	01_100749344	chr1	100749344	-
1	01_100835884	chr1	100835884	-
1	01_100867693	chr1	100867693	-
1	01_100868244	chr1	100868244	+
1	01_100869015	chr1	100869015	-
1	01_100877565	chr1	100877565	+
1	01_100903648	chr1	100903648	+
1	01_100911165	chr1	100911165	+
1	01_101081653	chr1	101081653	-
1	01_101366136	chr1	101366136	-
1	01_101366430	chr1	101366430	+
1	01_101368816	chr1	101368816	+
1	01_101375663	chr1	101375663	+
1	01_101378608	chr1	101378608	-
1	01_101382689	chr1	101382689	-
1	01_101394846	chr1	101394846	-
1	01_101395500	chr1	101395500	-
1	01_101402763	chr1	101402763	+
1	01_101409004	chr1	101409004	-
1	01_101418482	chr1	101418482	+
1	01_101420715	chr1	101420715	+
1	01_101428520	chr1	101428520	-
1	01_101435601	chr1	101435601	+
1	01_101436075	chr1	101436075	+
1	01_101436126	chr1	101436126	+
1	01_101440504	chr1	101440504	+
1	01_101444518	chr1	101444518	+
1	01_101444700	chr1	101444700	-
1	01_101446032	chr1	101446032	+
1	01_101451033	chr1	101451033	+
1	01_101452061	chr1	101452061	-
1	01_101461399	chr1	101461399	-
1	01_101462328	chr1	101462328	-
1	01_101463479	chr1	101463479	+
1	01_101467244	chr1	101467244	-
1	01_101467564	chr1	101467564	-
1	01_101476884	chr1	101476884	-
1	01_101484810	chr1	101484810	+
1	01_101494294	chr1	101494294	-
1	01_101494769	chr1	101494769	-
1	01_101494854	chr1	101494854	-
1	01_101494913	chr1	101494913	-
1	01_101500299	chr1	101500299	+
1	01_101501263	chr1	101501263	+
1	01_101502592	chr1	101502592	+
1	01_101513336	chr1	101513336	+
1	01_101517574	chr1	101517574	+
1	01_101520842	chr1	101520842	-
1	01_101520912	chr1	101520912	+
1	01_101526974	chr1	101526974	-
1	01_101528072	chr1	101528072	+
1	01_101530900	chr1	101530900	+
1	01_101531546	chr1	101531546	-
1	01_101531638	chr1	101531638	-
1	01_101535965	chr1	101535965	-
1	01_101540791	chr1	101540791	+
1	01_101543408	chr1	101543408	+
1	01_101543753	chr1	101543753	+
1	01_101545898	chr1	101545898	+
1	01_101549860	chr1	101549860	-
1	01_101556635	chr1	101556635	+
1	01_101566850	chr1	101566850	-
1	01_101568183	chr1	101568183	-
1	01_101569039	chr1	101569039	+
1	01_101571716	chr1	101571716	+
1	01_101574211	chr1	101574211	+
1	01_101574552	chr1	101574552	+
1	01_101577507	chr1	101577507	-
1	01_101580489	chr1	101580489	-
1	01_101580573	chr1	101580573	+
1	01_101580991	chr1	101580991	-
1	01_101581681	chr1	101581681	-
1	01_101582574	chr1	101582574	+
1	01_101583764	chr1	101583764	-
1	01_101585366	chr1	101585366	+
1	01_101587388	chr1	101587388	-
1	01_101592666	chr1	101592666	+
1	01_101603515	chr1	101603515	+
1	01_101613196	chr1	101613196	+
1	01_101616300	chr1	101616300	+
1	01_101619296	chr1	101619296	-
1	01_101645319	chr1	101645319	+
1	01_101645761	chr1	101645761	-
1	01_101649550	chr1	101649550	-
1	01_101666046	chr1	101666046	+
1	01_101708028	chr1	101708028	+
1	01_101724921	chr1	101724921	-
1	01_101725672	chr1	101725672	+
1	01_101787908	chr1	101787908	-
1	01_101805051	chr1	101805051	-
1	01_101807090	chr1	101807090	+
1	01_101848035	chr1	101848035	+
1	01_101856408	chr1	101856408	+
1	01_101873205	chr1	101873205	+
1	01_101892652	chr1	101892652	+
1	01_101896102	chr1	101896102	+
1	01_101901765	chr1	101901765	+
1	01_101945194	chr1	101945194	+
1	01_101951121	chr1	101951121	+
1	01_103021398	chr1	103021398	-
1	01_10367395	chr1	10367395	-
1	01_104077912	chr1	104077912	-
1	01_104078646	chr1	104078646	-
1	01_104080837	chr1	104080837	-
1	01_104083056	chr1	104083056	+
1	01_104085999	chr1	104085999	+
1	01_104086070	chr1	104086070	+
1	01_104086405	chr1	104086405	+
1	01_104088341	chr1	104088341	+
1	01_104088873	chr1	104088873	-
1	01_104092453	chr1	104092453	-
1	01_104094638	chr1	104094638	-
1	01_104099929	chr1	104099929	-
1	01_104548163	chr1	104548163	+
1	01_104551298	chr1	104551298	+
1	01_10575303	chr1	10575303	+
1	01_106181483	chr1	106181483	-
1	01_106321968	chr1	106321968	-
1	01_106374915	chr1	106374915	+
1	01_106375942	chr1	106375942	+
1	01_107594979	chr1	107594979	+
1	01_107596368	chr1	107596368	-
1	01_107728046	chr1	107728046	-
1	01_108136957	chr1	108136957	+
1	01_108138842	chr1	108138842	+
1	01_108139593	chr1	108139593	+
1	01_108141388	chr1	108141388	+
1	01_108141776	chr1	108141776	-
1	01_108142772	chr1	108142772	+
1	01_108151326	chr1	108151326	+
1	01_108165588	chr1	108165588	+
1	01_108186710	chr1	108186710	+
1	01_108197410	chr1	108197410	-
1	01_108200550	chr1	108200550	+
1	01_108213182	chr1	108213182	-
1	01_108223794	chr1	108223794	+
1	01_108225427	chr1	108225427	+
1	01_108251498	chr1	108251498	-
1	01_108256087	chr1	108256087	-
1	01_108257934	chr1	108257934	+
1	01_108305474	chr1	108305474	-
1	01_108327403	chr1	108327403	-
1	01_108334730	chr1	108334730	+
1	01_108339898	chr1	108339898	-
1	01_108341488	chr1	108341488	-
1	01_108342779	chr1	108342779	-
1	01_108343542	chr1	108343542	+
1	01_108351877	chr1	108351877	-
1	01_108352659	chr1	108352659	+
1	01_108355315	chr1	108355315	+
1	01_108361834	chr1	108361834	+
1	01_108363192	chr1	108363192	+
1	01_108369889	chr1	108369889	-
1	01_108374269	chr1	108374269	-
1	01_108379530	chr1	108379530	+
1	01_108380017	chr1	108380017	-
1	01_108380914	chr1	108380914	+
1	01_108385408	chr1	108385408	-
1	01_108394499	chr1	108394499	+
1	01_108396222	chr1	108396222	-
1	01_108399961	chr1	108399961	-
1	01_108402046	chr1	108402046	-
1	01_108406449	chr1	108406449	+
1	01_108410742	chr1	108410742	+
1	01_108414027	chr1	108414027	-
1	01_108416248	chr1	108416248	-
1	01_108417518	chr1	108417518	+
1	01_108417939	chr1	108417939	+
1	01_108420064	chr1	108420064	-
1	01_108421560	chr1	108421560	-
1	01_108422384	chr1	108422384	-
1	01_108424263	chr1	108424263	-
1	01_108424601	chr1	108424601	+
1	01_108425377	chr1	108425377	+
1	01_108426312	chr1	108426312	+
1	01_108426656	chr1	108426656	-
1	01_108429590	chr1	108429590	+
1	01_108431417	chr1	108431417	+
1	01_108431921	chr1	108431921	-
1	01_108432265	chr1	108432265	+
1	01_108435180	chr1	108435180	-
1	01_108436358	chr1	108436358	+
1	01_108437869	chr1	108437869	+
1	01_108437932	chr1	108437932	-
1	01_108439138	chr1	108439138	+
1	01_108443603	chr1	108443603	+
1	01_108443889	chr1	108443889	+
1	01_108444167	chr1	108444167	-
1	01_108445097	chr1	108445097	-
1	01_108445382	chr1	108445382	+
1	01_108445523	chr1	108445523	+
1	01_108446171	chr1	108446171	-
1	01_108452436	chr1	108452436	+
1	01_108453927	chr1	108453927	+
1	01_108454379	chr1	108454379	+
1	01_108455414	chr1	108455414	+
1	01_108456222	chr1	108456222	-
1	01_108457864	chr1	108457864	-
1	01_108458023	chr1	108458023	+
1	01_108458462	chr1	108458462	-
1	01_108458580	chr1	108458580	+
1	01_108459038	chr1	108459038	+
1	01_108465951	chr1	108465951	+
1	01_108466825	chr1	108466825	+
1	01_108467697	chr1	108467697	+
1	01_108471887	chr1	108471887	+
1	01_108473649	chr1	108473649	+
1	01_108474804	chr1	108474804	+
1	01_108475927	chr1	108475927	-
1	01_108478757	chr1	108478757	-
1	01_108491560	chr1	108491560	-
1	01_108495401	chr1	108495401	+
1	01_108498762	chr1	108498762	+
1	01_108735975	chr1	108735975	+
1	01_109126223	chr1	109126223	+
1	01_109198678	chr1	109198678	+
1	01_109300311	chr1	109300311	-
1	01_109317633	chr1	109317633	+
1	01_109469362	chr1	109469362	+
1	01_109536598	chr1	109536598	+
1	01_109561929	chr1	109561929	+
1	01_109868326	chr1	109868326	+
1	01_109907089	chr1	109907089	+
1	01_109929343	chr1	109929343	+
1	01_110763265	chr1	110763265	+
1	01_110777836	chr1	110777836	+
1	01_110885974	chr1	110885974	+
1	01_110889731	chr1	110889731	-
1	01_110909514	chr1	110909514	-
1	01_111196689	chr1	111196689	-
1	01_111426525	chr1	111426525	-
1	01_111651514	chr1	111651514	-
1	01_111689232	chr1	111689232	+
1	01_111692410	chr1	111692410	+
1	01_111693600	chr1	111693600	-
1	01_111701451	chr1	111701451	-
1	01_111706853	chr1	111706853	-
1	01_111713328	chr1	111713328	-
1	01_111715300	chr1	111715300	-
1	01_111715398	chr1	111715398	-
1	01_111717867	chr1	111717867	+
1	01_111743734	chr1	111743734	-
1	01_112008617	chr1	112008617	-
1	01_112180156	chr1	112180156	+
1	01_112199064	chr1	112199064	-
1	01_112202984	chr1	112202984	-
1	01_113108221	chr1	113108221	-
1	01_113144120	chr1	113144120	+
1	01_113178731	chr1	113178731	+
1	01_113184337	chr1	113184337	-
1	01_113191714	chr1	113191714	-
1	01_113209490	chr1	113209490	-
1	01_113454645	chr1	113454645	-
1	01_113651671	chr1	113651671	-
1	01_113939616	chr1	113939616	-
1	01_113994123	chr1	113994123	+
1	01_114306533	chr1	114306533	+
1	01_114320469	chr1	114320469	-
1	01_114326359	chr1	114326359	+
1	01_114337899	chr1	114337899	-
1	01_114349978	chr1	114349978	-
1	01_114370189	chr1	114370189	+
1	01_114399522	chr1	114399522	-
1	01_114415854	chr1	114415854	+
1	01_114420121	chr1	114420121	+
1	01_114429103	chr1	114429103	-
1	01_114492962	chr1	114492962	+
1	01_114500222	chr1	114500222	+
1	01_114936464	chr1	114936464	-
1	01_114937556	chr1	114937556	-
1	01_114974588	chr1	114974588	-
1	01_114976225	chr1	114976225	+
1	01_115001226	chr1	115001226	-
1	01_115007498	chr1	115007498	-
1	01_115022421	chr1	115022421	-
1	01_115275372	chr1	115275372	+
1	01_115285798	chr1	115285798	-
1	01_115290347	chr1	115290347	+
1	01_115292510	chr1	115292510	-
1	01_115299025	chr1	115299025	-
1	01_115585472	chr1	115585472	-
1	01_115588628	chr1	115588628	+
1	01_115590636	chr1	115590636	+
1	01_115591629	chr1	115591629	-
1	01_115593746	chr1	115593746	-
1	01_115605331	chr1	115605331	+
1	01_115607812	chr1	115607812	+
1	01_115928059	chr1	115928059	-
1	01_116062066	chr1	116062066	+
1	01_116069268	chr1	116069268	+
1	01_116165134	chr1	116165134	+
1	01_116212136	chr1	116212136	-
1	01_116312089	chr1	116312089	-
1	01_117048881	chr1	117048881	+
1	01_117073439	chr1	117073439	+
1	01_117093313	chr1	117093313	-
1	01_117319483	chr1	117319483	-
1	01_117348148	chr1	117348148	+
1	01_117351969	chr1	117351969	-
1	01_117635938	chr1	117635938	-
1	01_117914230	chr1	117914230	+
1	01_117938355	chr1	117938355	+
1	01_117951286	chr1	117951286	-
1	01_117959003	chr1	117959003	-
1	01_117998653	chr1	117998653	+
1	01_117999919	chr1	117999919	-
1	01_118059556	chr1	118059556	+
1	01_118072004	chr1	118072004	+
1	01_118152648	chr1	118152648	-
1	01_118155127	chr1	118155127	+
1	01_118156223	chr1	118156223	-
1	01_118407311	chr1	118407311	-
1	01_118422107	chr1	118422107	+
1	01_118485322	chr1	118485322	-
1	01_119328382	chr1	119328382	-
1	01_119637598	chr1	119637598	+
1	01_120582383	chr1	120582383	-
1	01_121255711	chr1	121255711	+
1	01_121256723	chr1	121256723	+
1	01_121265094	chr1	121265094	-
1	01_121266475	chr1	121266475	+
1	01_121283500	chr1	121283500	-
1	01_121299515	chr1	121299515	-
1	01_121299527	chr1	121299527	+
1	01_121310963	chr1	121310963	-
1	01_121312456	chr1	121312456	-
1	01_121329961	chr1	121329961	-
1	01_121332266	chr1	121332266	-
1	01_121333821	chr1	121333821	-
1	01_121334463	chr1	121334463	-
1	01_121337960	chr1	121337960	+
1	01_121339047	chr1	121339047	+
1	01_121484439	chr1	121484439	+
1	01_121484666	chr1	121484666	+
1	01_121485334	chr1	121485334	-
1	01_14055832	chr1	14055832	-
1	01_14148627	chr1	14148627	+
1	01_142838936	chr1	142838936	-
1	01_144906809	chr1	144906809	+
1	01_144940478	chr1	144940478	+
1	01_145038854	chr1	145038854	+
1	01_145098864	chr1	145098864	-
1	01_145116068	chr1	145116068	-
1	01_145397937	chr1	145397937	-
1	01_145661857	chr1	145661857	-
1	01_14646277	chr1	14646277	-
1	01_14651166	chr1	14651166	-
1	01_146729324	chr1	146729324	-
1	01_147064319	chr1	147064319	+
1	01_147080545	chr1	147080545	-
1	01_14794261	chr1	14794261	-
1	01_150068209	chr1	150068209	+
1	01_150646231	chr1	150646231	-
1	01_151619229	chr1	151619229	+
1	01_152109038	chr1	152109038	-
1	01_154186120	chr1	154186120	-
1	01_155765858	chr1	155765858	+
1	01_157180190	chr1	157180190	-
1	01_158103037	chr1	158103037	-
1	01_158217829	chr1	158217829	+
1	01_158233410	chr1	158233410	+
1	01_158240744	chr1	158240744	-
1	01_158244491	chr1	158244491	+
1	01_158252839	chr1	158252839	+
1	01_158261339	chr1	158261339	+
1	01_158281225	chr1	158281225	+
1	01_158281347	chr1	158281347	-
1	01_158290963	chr1	158290963	+
1	01_158291980	chr1	158291980	+
1	01_158332840	chr1	158332840	+
1	01_158332939	chr1	158332939	-
1	01_158336418	chr1	158336418	-
1	01_158338939	chr1	158338939	+
1	01_158347034	chr1	158347034	+
1	01_158353610	chr1	158353610	+
1	01_158362241	chr1	158362241	+
1	01_158380120	chr1	158380120	+
1	01_158382708	chr1	158382708	+
1	01_158384741	chr1	158384741	-
1	01_158385819	chr1	158385819	-
1	01_158392616	chr1	158392616	-
1	01_158402584	chr1	158402584	-
1	01_158405346	chr1	158405346	-
1	01_158406951	chr1	158406951	+
1	01_158417050	chr1	158417050	+
1	01_158417279	chr1	158417279	+
1	01_158418885	chr1	158418885	+
1	01_158426943	chr1	158426943	+
1	01_158448447	chr1	158448447	+
1	01_158450970	chr1	158450970	+
1	01_158453175	chr1	158453175	+
1	01_158458701	chr1	158458701	+
1	01_158460584	chr1	158460584	+
1	01_158474717	chr1	158474717	-
1	01_158480973	chr1	158480973	-
1	01_158902785	chr1	158902785	-
1	01_158984233	chr1	158984233	-
1	01_159014551	chr1	159014551	+
1	01_159304712	chr1	159304712	-
1	01_15976609	chr1	15976609	+
1	01_160268324	chr1	160268324	-
1	01_160275201	chr1	160275201	+
1	01_160461580	chr1	160461580	+
1	01_160634748	chr1	160634748	-
1	01_160691217	chr1	160691217	+
1	01_161176128	chr1	161176128	-
1	01_161295329	chr1	161295329	+
1	01_161746072	chr1	161746072	-
1	01_161756807	chr1	161756807	-
1	01_161787055	chr1	161787055	+
1	01_161789831	chr1	161789831	+
1	01_161790767	chr1	161790767	+
1	01_161810236	chr1	161810236	+
1	01_161821717	chr1	161821717	+
1	01_161832496	chr1	161832496	-
1	01_161888515	chr1	161888515	+
1	01_161899764	chr1	161899764	+
1	01_161902460	chr1	161902460	+
1	01_161918259	chr1	161918259	-
1	01_161922408	chr1	161922408	-
1	01_161923848	chr1	161923848	+
1	01_16224752	chr1	16224752	+
1	01_162478876	chr1	162478876	-
1	01_162483205	chr1	162483205	-
1	01_162497024	chr1	162497024	+
1	01_163530461	chr1	163530461	+
1	01_163888036	chr1	163888036	-
1	01_164101555	chr1	164101555	-
1	01_165635185	chr1	165635185	+
1	01_165703882	chr1	165703882	-
1	01_165723362	chr1	165723362	-
1	01_165729109	chr1	165729109	-
1	01_165730844	chr1	165730844	+
1	01_165732091	chr1	165732091	-
1	01_165803670	chr1	165803670	-
1	01_165808373	chr1	165808373	+
1	01_165834169	chr1	165834169	-
1	01_165854636	chr1	165854636	+
1	01_166047584	chr1	166047584	+
1	01_166470116	chr1	166470116	-
1	01_166707450	chr1	166707450	-
1	01_167063022	chr1	167063022	+
1	01_167193619	chr1	167193619	-
1	01_167193813	chr1	167193813	+
1	01_167206222	chr1	167206222	+
1	01_167279717	chr1	167279717	+
1	01_167317376	chr1	167317376	+
1	01_167390158	chr1	167390158	+
1	01_167445226	chr1	167445226	-
1	01_167445964	chr1	167445964	+
1	01_167454683	chr1	167454683	-
1	01_167472185	chr1	167472185	-
1	01_167482732	chr1	167482732	+
1	01_167615918	chr1	167615918	-
1	01_167654716	chr1	167654716	-
1	01_167734734	chr1	167734734	-
1	01_167943438	chr1	167943438	+
1	01_167959575	chr1	167959575	-
1	01_167961141	chr1	167961141	-
1	01_167971348	chr1	167971348	-
1	01_167984756	chr1	167984756	+
1	01_168000501	chr1	168000501	+
1	01_168008126	chr1	168008126	-
1	01_168017030	chr1	168017030	+
1	01_168024503	chr1	168024503	+
1	01_168165728	chr1	168165728	-
1	01_168170296	chr1	168170296	+
1	01_168303122	chr1	168303122	-
1	01_168485513	chr1	168485513	+
1	01_168494318	chr1	168494318	+
1	01_168504326	chr1	168504326	+
1	01_168505778	chr1	168505778	+
1	01_169158514	chr1	169158514	+
1	01_169202794	chr1	169202794	-
1	01_169288358	chr1	169288358	+
1	01_169326994	chr1	169326994	-
1	01_169329603	chr1	169329603	+
1	01_169331032	chr1	169331032	+
1	01_169335898	chr1	169335898	-
1	01_169355046	chr1	169355046	-
1	01_169355987	chr1	169355987	+
1	01_169363526	chr1	169363526	+
1	01_169498582	chr1	169498582	-
1	01_169607368	chr1	169607368	+
1	01_169620387	chr1	169620387	+
1	01_169652630	chr1	169652630	+
1	01_169668767	chr1	169668767	+
1	01_169671471	chr1	169671471	-
1	01_169676046	chr1	169676046	+
1	01_169827155	chr1	169827155	-
1	01_169895996	chr1	169895996	+
1	01_169918697	chr1	169918697	-
1	01_169921185	chr1	169921185	-
1	01_169936234	chr1	169936234	+
1	01_169992549	chr1	169992549	+
1	01_169998422	chr1	169998422	+
1	01_170004946	chr1	170004946	+
1	01_170010107	chr1	170010107	+
1	01_170039320	chr1	170039320	+
1	01_170041506	chr1	170041506	+
1	01_170042487	chr1	170042487	-
1	01_170502229	chr1	170502229	+
1	01_170523290	chr1	170523290	+
1	01_171458949	chr1	171458949	-
1	01_171459962	chr1	171459962	+
1	01_171484286	chr1	171484286	-
1	01_171485274	chr1	171485274	-
1	01_171503441	chr1	171503441	+
1	01_171506043	chr1	171506043	-
1	01_171512318	chr1	171512318	+
1	01_171537404	chr1	171537404	+
1	01_171552969	chr1	171552969	-
1	01_171674214	chr1	171674214	+
1	01_171850949	chr1	171850949	-
1	01_172040528	chr1	172040528	-
1	01_172138025	chr1	172138025	+
1	01_172527166	chr1	172527166	-
1	01_172543798	chr1	172543798	+
1	01_172548932	chr1	172548932	-
1	01_172553397	chr1	172553397	+
1	01_172556210	chr1	172556210	-
1	01_172666197	chr1	172666197	+
1	01_172674963	chr1	172674963	-
1	01_172869047	chr1	172869047	-
1	01_172871799	chr1	172871799	-
1	01_172873098	chr1	172873098	-
1	01_172879733	chr1	172879733	+
1	01_173005800	chr1	173005800	+
1	01_173169038	chr1	173169038	-
1	01_173451233	chr1	173451233	-
1	01_173466790	chr1	173466790	-
1	01_17367627	chr1	17367627	+
1	01_173686886	chr1	173686886	-
1	01_173713234	chr1	173713234	-
1	01_173716481	chr1	173716481	-
1	01_173716684	chr1	173716684	-
1	01_173718401	chr1	173718401	+
1	01_173825719	chr1	173825719	+
1	01_173866828	chr1	173866828	-
1	01_173938127	chr1	173938127	+
1	01_173941343	chr1	173941343	+
1	01_173947910	chr1	173947910	-
1	01_173950653	chr1	173950653	+
1	01_173966423	chr1	173966423	-
1	01_173966717	chr1	173966717	+
1	01_173986069	chr1	173986069	-
1	01_173987262	chr1	173987262	+
1	01_173988901	chr1	173988901	+
1	01_174129813	chr1	174129813	-
1	01_174144291	chr1	174144291	-
1	01_174209403	chr1	174209403	-
1	01_174243186	chr1	174243186	-
1	01_174246177	chr1	174246177	+
1	01_174256364	chr1	174256364	-
1	01_174457061	chr1	174457061	-
1	01_174477594	chr1	174477594	-
1	01_174575773	chr1	174575773	+
1	01_174575998	chr1	174575998	+
1	01_174684214	chr1	174684214	-
1	01_175175194	chr1	175175194	+
1	01_175929942	chr1	175929942	-
1	01_175983231	chr1	175983231	-
1	01_175984714	chr1	175984714	-
1	01_176002187	chr1	176002187	-
1	01_176012163	chr1	176012163	-
1	01_176100972	chr1	176100972	-
1	01_176101392	chr1	176101392	-
1	01_176105074	chr1	176105074	-
1	01_176115024	chr1	176115024	-
1	01_176117513	chr1	176117513	-
1	01_176126067	chr1	176126067	-
1	01_176128097	chr1	176128097	-
1	01_176128231	chr1	176128231	-
1	01_176135038	chr1	176135038	-
1	01_176143678	chr1	176143678	-
1	01_176146614	chr1	176146614	-
1	01_176149438	chr1	176149438	+
1	01_176169646	chr1	176169646	+
1	01_176172846	chr1	176172846	-
1	01_177829417	chr1	177829417	-
1	01_178192382	chr1	178192382	+
1	01_178789371	chr1	178789371	+
1	01_178838432	chr1	178838432	+
1	01_178869183	chr1	178869183	-
1	01_178872900	chr1	178872900	+
1	01_179008645	chr1	179008645	-
1	01_179036230	chr1	179036230	+
1	01_179111282	chr1	179111282	-
1	01_179138011	chr1	179138011	+
1	01_179299836	chr1	179299836	+
1	01_179308949	chr1	179308949	-
1	01_179327597	chr1	179327597	-
1	01_179820724	chr1	179820724	+
1	01_179827687	chr1	179827687	-
1	01_179843752	chr1	179843752	+
1	01_179858768	chr1	179858768	-
1	01_179870327	chr1	179870327	+
1	01_179870822	chr1	179870822	-
1	01_179871977	chr1	179871977	+
1	01_179943856	chr1	179943856	+
1	01_179946270	chr1	179946270	+
1	01_179946415	chr1	179946415	+
1	01_179954134	chr1	179954134	+
1	01_179962693	chr1	179962693	-
1	01_179964851	chr1	179964851	+
1	01_179970112	chr1	179970112	-
1	01_179981168	chr1	179981168	-
1	01_179983345	chr1	179983345	-
1	01_179985704	chr1	179985704	+
1	01_180000331	chr1	180000331	+
1	01_180028036	chr1	180028036	+
1	01_180028840	chr1	180028840	-
1	01_180032114	chr1	180032114	-
1	01_180033307	chr1	180033307	+
1	01_180047127	chr1	180047127	+
1	01_180061421	chr1	180061421	-
1	01_180309265	chr1	180309265	+
1	01_180312861	chr1	180312861	-
1	01_180315088	chr1	180315088	+
1	01_180342996	chr1	180342996	+
1	01_180365897	chr1	180365897	-
1	01_180369512	chr1	180369512	+
1	01_180377338	chr1	180377338	-
1	01_180438757	chr1	180438757	-
1	01_180602937	chr1	180602937	+
1	01_180603272	chr1	180603272	+
1	01_180613820	chr1	180613820	-
1	01_180657451	chr1	180657451	+
1	01_180747449	chr1	180747449	+
1	01_180761900	chr1	180761900	+
1	01_180947627	chr1	180947627	-
1	01_180965032	chr1	180965032	+
1	01_182005742	chr1	182005742	+
1	01_182231226	chr1	182231226	-
1	01_182257569	chr1	182257569	+
1	01_182451201	chr1	182451201	-
1	01_182517279	chr1	182517279	+
1	01_182820106	chr1	182820106	+
1	01_182844713	chr1	182844713	-
1	01_182856121	chr1	182856121	+
1	01_183040396	chr1	183040396	+
1	01_183452554	chr1	183452554	+
1	01_183453004	chr1	183453004	+
1	01_183468036	chr1	183468036	-
1	01_183477857	chr1	183477857	-
1	01_183478088	chr1	183478088	+
1	01_183478824	chr1	183478824	-
1	01_183479613	chr1	183479613	+
1	01_183482851	chr1	183482851	-
1	01_183488797	chr1	183488797	+
1	01_183489891	chr1	183489891	+
1	01_183494836	chr1	183494836	-
1	01_183505325	chr1	183505325	+
1	01_183505763	chr1	183505763	-
1	01_184041542	chr1	184041542	+
1	01_184286625	chr1	184286625	+
1	01_184314852	chr1	184314852	-
1	01_184379065	chr1	184379065	-
1	01_184416418	chr1	184416418	+
1	01_184447141	chr1	184447141	+
1	01_184466455	chr1	184466455	+
1	01_184560636	chr1	184560636	-
1	01_184666441	chr1	184666441	-
1	01_184686990	chr1	184686990	-
1	01_184688295	chr1	184688295	-
1	01_184690491	chr1	184690491	+
1	01_184692363	chr1	184692363	+
1	01_184692775	chr1	184692775	+
1	01_184696961	chr1	184696961	+
1	01_184702652	chr1	184702652	-
1	01_184704684	chr1	184704684	+
1	01_184705922	chr1	184705922	-
1	01_184706867	chr1	184706867	-
1	01_184711179	chr1	184711179	-
1	01_184713194	chr1	184713194	-
1	01_184717717	chr1	184717717	-
1	01_184717824	chr1	184717824	-
1	01_184718183	chr1	184718183	+
1	01_184718769	chr1	184718769	+
1	01_184754765	chr1	184754765	+
1	01_185040722	chr1	185040722	-
1	01_185105977	chr1	185105977	-
1	01_185109188	chr1	185109188	-
1	01_185116407	chr1	185116407	-
1	01_185160209	chr1	185160209	+
1	01_185189670	chr1	185189670	-
1	01_185216695	chr1	185216695	+
1	01_185246772	chr1	185246772	-
1	01_185261087	chr1	185261087	-
1	01_185265035	chr1	185265035	+
1	01_185265678	chr1	185265678	-
1	01_185265763	chr1	185265763	+
1	01_185266517	chr1	185266517	-
1	01_185267086	chr1	185267086	+
1	01_185271772	chr1	185271772	+
1	01_185273863	chr1	185273863	-
1	01_185275871	chr1	185275871	+
1	01_185278122	chr1	185278122	-
1	01_185280123	chr1	185280123	-
1	01_185526403	chr1	185526403	+
1	01_185539962	chr1	185539962	-
1	01_186269101	chr1	186269101	+
1	01_186273745	chr1	186273745	+
1	01_186277546	chr1	186277546	-
1	01_186281494	chr1	186281494	-
1	01_186281752	chr1	186281752	-
1	01_186286870	chr1	186286870	-
1	01_186287287	chr1	186287287	-
1	01_186289828	chr1	186289828	+
1	01_186294120	chr1	186294120	+
1	01_186295971	chr1	186295971	-
1	01_186297201	chr1	186297201	+
1	01_186306618	chr1	186306618	+
1	01_186307813	chr1	186307813	-
1	01_186313684	chr1	186313684	-
1	01_186314110	chr1	186314110	+
1	01_186314177	chr1	186314177	+
1	01_186317804	chr1	186317804	-
1	01_186318219	chr1	186318219	-
1	01_186320378	chr1	186320378	+
1	01_186323742	chr1	186323742	-
1	01_186323830	chr1	186323830	+
1	01_186324619	chr1	186324619	-
1	01_186324879	chr1	186324879	+
1	01_186326334	chr1	186326334	-
1	01_186327251	chr1	186327251	+
1	01_186328762	chr1	186328762	+
1	01_186331910	chr1	186331910	-
1	01_186332324	chr1	186332324	-
1	01_186332804	chr1	186332804	-
1	01_186333333	chr1	186333333	-
1	01_186335878	chr1	186335878	+
1	01_186338594	chr1	186338594	+
1	01_186339821	chr1	186339821	-
1	01_186356319	chr1	186356319	+
1	01_186357387	chr1	186357387	-
1	01_186357496	chr1	186357496	-
1	01_186363058	chr1	186363058	-
1	01_186368497	chr1	186368497	-
1	01_186368723	chr1	186368723	+
1	01_186381667	chr1	186381667	+
1	01_186382376	chr1	186382376	+
1	01_186588501	chr1	186588501	+
1	01_186590517	chr1	186590517	-
1	01_187300629	chr1	187300629	-
1	01_187975849	chr1	187975849	-
1	01_188565308	chr1	188565308	-
1	01_189185627	chr1	189185627	-
1	01_189946929	chr1	189946929	+
1	01_190020749	chr1	190020749	+
1	01_190094033	chr1	190094033	+
1	01_191189369	chr1	191189369	+
1	01_191265712	chr1	191265712	+
1	01_191356732	chr1	191356732	-
1	01_192023379	chr1	192023379	-
1	01_192026822	chr1	192026822	+
1	01_192040357	chr1	192040357	+
1	01_192044992	chr1	192044992	+
1	01_192052720	chr1	192052720	-
1	01_192052979	chr1	192052979	+
1	01_192054485	chr1	192054485	+
1	01_192060844	chr1	192060844	+
1	01_192082973	chr1	192082973	+
1	01_192092568	chr1	192092568	+
1	01_192094573	chr1	192094573	+
1	01_192098797	chr1	192098797	-
1	01_192109478	chr1	192109478	+
1	01_192120437	chr1	192120437	-
1	01_192123577	chr1	192123577	-
1	01_192125262	chr1	192125262	+
1	01_192127002	chr1	192127002	-
1	01_192129050	chr1	192129050	+
1	01_192132083	chr1	192132083	-
1	01_192138920	chr1	192138920	+
1	01_192139694	chr1	192139694	+
1	01_192141372	chr1	192141372	-
1	01_192142778	chr1	192142778	-
1	01_192143081	chr1	192143081	+
1	01_192149585	chr1	192149585	-
1	01_192152026	chr1	192152026	-
1	01_192160507	chr1	192160507	+
1	01_192508613	chr1	192508613	+
1	01_192509276	chr1	192509276	-
1	01_192510487	chr1	192510487	+
1	01_192784221	chr1	192784221	-
1	01_192788724	chr1	192788724	-
1	01_192982476	chr1	192982476	-
1	01_192989957	chr1	192989957	-
1	01_192995684	chr1	192995684	-
1	01_192995780	chr1	192995780	-
1	01_192997020	chr1	192997020	-
1	01_193001331	chr1	193001331	-
1	01_193009389	chr1	193009389	+
1	01_193010149	chr1	193010149	-
1	01_193010437	chr1	193010437	-
1	01_193010537	chr1	193010537	+
1	01_193013271	chr1	193013271	+
1	01_193013275	chr1	193013275	-
1	01_193017620	chr1	193017620	-
1	01_193017931	chr1	193017931	+
1	01_193023272	chr1	193023272	-
1	01_193026625	chr1	193026625	+
1	01_193031742	chr1	193031742	-
1	01_193046377	chr1	193046377	+
1	01_193052018	chr1	193052018	-
1	01_193052053	chr1	193052053	-
1	01_193054616	chr1	193054616	+
1	01_193054688	chr1	193054688	-
1	01_193055590	chr1	193055590	-
1	01_193056452	chr1	193056452	+
1	01_193096544	chr1	193096544	+
1	01_193113051	chr1	193113051	+
1	01_193114654	chr1	193114654	-
1	01_193123984	chr1	193123984	+
1	01_193128408	chr1	193128408	+
1	01_193136613	chr1	193136613	-
1	01_193148562	chr1	193148562	-
1	01_193149217	chr1	193149217	-
1	01_193163436	chr1	193163436	-
1	01_193163869	chr1	193163869	+
1	01_193164192	chr1	193164192	-
1	01_193167825	chr1	193167825	-
1	01_193172805	chr1	193172805	-
1	01_193174884	chr1	193174884	+
1	01_193180981	chr1	193180981	+
1	01_193207176	chr1	193207176	+
1	01_193212048	chr1	193212048	-
1	01_193220502	chr1	193220502	-
1	01_193223139	chr1	193223139	-
1	01_193223241	chr1	193223241	+
1	01_193225930	chr1	193225930	-
1	01_193228903	chr1	193228903	+
1	01_193231673	chr1	193231673	-
1	01_193277541	chr1	193277541	+
1	01_194193740	chr1	194193740	+
1	01_194198971	chr1	194198971	-
1	01_194206835	chr1	194206835	-
1	01_194557964	chr1	194557964	-
1	01_194571615	chr1	194571615	+
1	01_194573194	chr1	194573194	+
1	01_194573472	chr1	194573472	+
1	01_194573838	chr1	194573838	-
1	01_194581447	chr1	194581447	+
1	01_194581798	chr1	194581798	+
1	01_194581978	chr1	194581978	+
1	01_19504803	chr1	19504803	-
1	01_195165787	chr1	195165787	-
1	01_196796284	chr1	196796284	-
1	01_197013885	chr1	197013885	+
1	01_197061763	chr1	197061763	-
1	01_197067756	chr1	197067756	-
1	01_197074568	chr1	197074568	+
1	01_197078287	chr1	197078287	+
1	01_197083351	chr1	197083351	-
1	01_197087895	chr1	197087895	-
1	01_197096635	chr1	197096635	-
1	01_197102470	chr1	197102470	+
1	01_197103884	chr1	197103884	+
1	01_197107312	chr1	197107312	-
1	01_197110923	chr1	197110923	+
1	01_197111351	chr1	197111351	-
1	01_197127433	chr1	197127433	+
1	01_197133698	chr1	197133698	+
1	01_197138329	chr1	197138329	-
1	01_197143482	chr1	197143482	-
1	01_197150594	chr1	197150594	+
1	01_197153127	chr1	197153127	+
1	01_197161493	chr1	197161493	-
1	01_197167085	chr1	197167085	-
1	01_197519111	chr1	197519111	-
1	01_197528246	chr1	197528246	+
1	01_197565543	chr1	197565543	-
1	01_197573905	chr1	197573905	+
1	01_197578046	chr1	197578046	-
1	01_197579934	chr1	197579934	+
1	01_197581360	chr1	197581360	-
1	01_197600738	chr1	197600738	-
1	01_197621198	chr1	197621198	-
1	01_197628033	chr1	197628033	-
1	01_197662300	chr1	197662300	-
1	01_197711121	chr1	197711121	-
1	01_197716290	chr1	197716290	-
1	01_197717818	chr1	197717818	+
1	01_197723430	chr1	197723430	-
1	01_197724437	chr1	197724437	+
1	01_197727868	chr1	197727868	-
1	01_197728907	chr1	197728907	-
1	01_197729687	chr1	197729687	-
1	01_197733254	chr1	197733254	-
1	01_197737436	chr1	197737436	-
1	01_197737720	chr1	197737720	+
1	01_197738881	chr1	197738881	+
1	01_197738999	chr1	197738999	-
1	01_197763965	chr1	197763965	+
1	01_198064543	chr1	198064543	-
1	01_198119744	chr1	198119744	-
1	01_198132097	chr1	198132097	+
1	01_198135417	chr1	198135417	+
1	01_198139905	chr1	198139905	+
1	01_198140234	chr1	198140234	-
1	01_198142784	chr1	198142784	-
1	01_198146438	chr1	198146438	+
1	01_198146798	chr1	198146798	-
1	01_198147727	chr1	198147727	+
1	01_198151306	chr1	198151306	-
1	01_198151318	chr1	198151318	-
1	01_198151491	chr1	198151491	+
1	01_198153145	chr1	198153145	-
1	01_198153661	chr1	198153661	+
1	01_198153928	chr1	198153928	+
1	01_198155190	chr1	198155190	+
1	01_198158714	chr1	198158714	+
1	01_198159940	chr1	198159940	-
1	01_198159942	chr1	198159942	+
1	01_198159985	chr1	198159985	-
1	01_198160191	chr1	198160191	+
1	01_198160920	chr1	198160920	+
1	01_198161668	chr1	198161668	-
1	01_198164408	chr1	198164408	+
1	01_198165103	chr1	198165103	-
1	01_198171457	chr1	198171457	+
1	01_198175387	chr1	198175387	-
1	01_198179579	chr1	198179579	+
1	01_198191481	chr1	198191481	+
1	01_198195656	chr1	198195656	-
1	01_198200598	chr1	198200598	+
1	01_198205317	chr1	198205317	+
1	01_198211433	chr1	198211433	-
1	01_198212895	chr1	198212895	-
1	01_198223157	chr1	198223157	-
1	01_198224006	chr1	198224006	+
1	01_198227428	chr1	198227428	+
1	01_198230533	chr1	198230533	-
1	01_198235030	chr1	198235030	+
1	01_198237895	chr1	198237895	+
1	01_198241643	chr1	198241643	-
1	01_198242123	chr1	198242123	+
1	01_198242447	chr1	198242447	+
1	01_198242473	chr1	198242473	-
1	01_198243203	chr1	198243203	+
1	01_198244200	chr1	198244200	-
1	01_198244234	chr1	198244234	-
1	01_198244396	chr1	198244396	-
1	01_198244864	chr1	198244864	+
1	01_198245778	chr1	198245778	+
1	01_198245844	chr1	198245844	+
1	01_198247830	chr1	198247830	-
1	01_198248293	chr1	198248293	-
1	01_198248381	chr1	198248381	-
1	01_198248902	chr1	198248902	+
1	01_198249241	chr1	198249241	-
1	01_198249476	chr1	198249476	+
1	01_198250506	chr1	198250506	-
1	01_198252149	chr1	198252149	-
1	01_198257132	chr1	198257132	+
1	01_198257922	chr1	198257922	+
1	01_198260294	chr1	198260294	-
1	01_198261283	chr1	198261283	-
1	01_198264116	chr1	198264116	+
1	01_198266940	chr1	198266940	-
1	01_198268675	chr1	198268675	-
1	01_198273550	chr1	198273550	-
1	01_198273794	chr1	198273794	-
1	01_198275125	chr1	198275125	-
1	01_198492005	chr1	198492005	+
1	01_198493095	chr1	198493095	-
1	01_198505216	chr1	198505216	+
1	01_198507649	chr1	198507649	+
1	01_198509578	chr1	198509578	-
1	01_198513187	chr1	198513187	+
1	01_198523372	chr1	198523372	+
1	01_198542706	chr1	198542706	-
1	01_198544860	chr1	198544860	-
1	01_198556907	chr1	198556907	-
1	01_198562033	chr1	198562033	+
1	01_198564670	chr1	198564670	-
1	01_198573551	chr1	198573551	-
1	01_198577859	chr1	198577859	-
1	01_198580869	chr1	198580869	+
1	01_198581528	chr1	198581528	-
1	01_198587098	chr1	198587098	-
1	01_198606063	chr1	198606063	-
1	01_198615212	chr1	198615212	-
1	01_198615316	chr1	198615316	-
1	01_198617604	chr1	198617604	+
1	01_198618124	chr1	198618124	-
1	01_198620198	chr1	198620198	-
1	01_198620545	chr1	198620545	+
1	01_198622881	chr1	198622881	+
1	01_198623236	chr1	198623236	+
1	01_198623566	chr1	198623566	+
1	01_198624624	chr1	198624624	-
1	01_198627325	chr1	198627325	-
1	01_198629736	chr1	198629736	+
1	01_198639300	chr1	198639300	-
1	01_198640323	chr1	198640323	+
1	01_198640536	chr1	198640536	+
1	01_198640657	chr1	198640657	-
1	01_198643584	chr1	198643584	+
1	01_198650045	chr1	198650045	-
1	01_198658683	chr1	198658683	+
1	01_198664903	chr1	198664903	+
1	01_198666475	chr1	198666475	+
1	01_198679860	chr1	198679860	-
1	01_198688582	chr1	198688582	-
1	01_198690929	chr1	198690929	+
1	01_198691757	chr1	198691757	-
1	01_198695480	chr1	198695480	-
1	01_198703985	chr1	198703985	+
1	01_198732407	chr1	198732407	-
1	01_198758025	chr1	198758025	-
1	01_198771926	chr1	198771926	+
1	01_198782486	chr1	198782486	-
1	01_198791020	chr1	198791020	+
1	01_198793003	chr1	198793003	+
1	01_198793392	chr1	198793392	+
1	01_198808694	chr1	198808694	-
1	01_198812619	chr1	198812619	-
1	01_198813571	chr1	198813571	+
1	01_198817754	chr1	198817754	+
1	01_198820302	chr1	198820302	-
1	01_198820340	chr1	198820340	+
1	01_198822156	chr1	198822156	+
1	01_198827536	chr1	198827536	-
1	01_198829388	chr1	198829388	+
1	01_198830612	chr1	198830612	-
1	01_198831597	chr1	198831597	-
1	01_198832826	chr1	198832826	-
1	01_198833485	chr1	198833485	+
1	01_198834148	chr1	198834148	-
1	01_198834572	chr1	198834572	-
1	01_198835423	chr1	198835423	-
1	01_198835882	chr1	198835882	+
1	01_198838041	chr1	198838041	+
1	01_198838360	chr1	198838360	-
1	01_198839250	chr1	198839250	+
1	01_198843746	chr1	198843746	-
1	01_198852028	chr1	198852028	+
1	01_198856477	chr1	198856477	-
1	01_198856515	chr1	198856515	+
1	01_198857884	chr1	198857884	+
1	01_198858117	chr1	198858117	+
1	01_198859891	chr1	198859891	+
1	01_198860392	chr1	198860392	-
1	01_198861953	chr1	198861953	-
1	01_198863000	chr1	198863000	+
1	01_198864893	chr1	198864893	+
1	01_198868739	chr1	198868739	+
1	01_198869284	chr1	198869284	-
1	01_198874107	chr1	198874107	-
1	01_198874726	chr1	198874726	+
1	01_198876405	chr1	198876405	-
1	01_198877470	chr1	198877470	+
1	01_198878767	chr1	198878767	+
1	01_198880087	chr1	198880087	-
1	01_198882798	chr1	198882798	+
1	01_198883044	chr1	198883044	+
1	01_198885913	chr1	198885913	+
1	01_198889786	chr1	198889786	+
1	01_198889994	chr1	198889994	-
1	01_198890838	chr1	198890838	-
1	01_198895443	chr1	198895443	+
1	01_198895593	chr1	198895593	+
1	01_198897967	chr1	198897967	+
1	01_198924408	chr1	198924408	-
1	01_198924550	chr1	198924550	-
1	01_198924883	chr1	198924883	-
1	01_198924990	chr1	198924990	-
1	01_198946286	chr1	198946286	+
1	01_198947939	chr1	198947939	-
1	01_198952841	chr1	198952841	+
1	01_198953966	chr1	198953966	-
1	01_198955180	chr1	198955180	-
1	01_198955894	chr1	198955894	+
1	01_198956127	chr1	198956127	-
1	01_198957128	chr1	198957128	+
1	01_198959369	chr1	198959369	-
1	01_198960728	chr1	198960728	-
1	01_198965481	chr1	198965481	+
1	01_198966306	chr1	198966306	+
1	01_198966625	chr1	198966625	-
1	01_198967479	chr1	198967479	-
1	01_198968049	chr1	198968049	+
1	01_198976910	chr1	198976910	+
1	01_198989075	chr1	198989075	+
1	01_199023594	chr1	199023594	-
1	01_199024061	chr1	199024061	+
1	01_199025263	chr1	199025263	-
1	01_199029137	chr1	199029137	+
1	01_199029196	chr1	199029196	-
1	01_199033282	chr1	199033282	+
1	01_199033553	chr1	199033553	+
1	01_199036153	chr1	199036153	-
1	01_199037284	chr1	199037284	-
1	01_199037652	chr1	199037652	-
1	01_199045885	chr1	199045885	+
1	01_199049161	chr1	199049161	+
1	01_199049690	chr1	199049690	+
1	01_199054824	chr1	199054824	-
1	01_199059471	chr1	199059471	-
1	01_199080791	chr1	199080791	+
1	01_199089798	chr1	199089798	+
1	01_199090691	chr1	199090691	+
1	01_199091017	chr1	199091017	+
1	01_199091919	chr1	199091919	-
1	01_199095645	chr1	199095645	-
1	01_199103780	chr1	199103780	+
1	01_199105039	chr1	199105039	-
1	01_199112792	chr1	199112792	-
1	01_199113238	chr1	199113238	+
1	01_199113512	chr1	199113512	-
1	01_199115940	chr1	199115940	-
1	01_199117174	chr1	199117174	+
1	01_199117684	chr1	199117684	+
1	01_199118926	chr1	199118926	-
1	01_199119075	chr1	199119075	+
1	01_199120480	chr1	199120480	-
1	01_199122114	chr1	199122114	+
1	01_199122667	chr1	199122667	-
1	01_199124017	chr1	199124017	-
1	01_199124274	chr1	199124274	-
1	01_199127521	chr1	199127521	-
1	01_199129055	chr1	199129055	+
1	01_199135771	chr1	199135771	+
1	01_199141194	chr1	199141194	+
1	01_199150098	chr1	199150098	-
1	01_199153373	chr1	199153373	+
1	01_199153881	chr1	199153881	-
1	01_199155706	chr1	199155706	-
1	01_199155987	chr1	199155987	-
1	01_199158310	chr1	199158310	+
1	01_199159051	chr1	199159051	+
1	01_199179981	chr1	199179981	+
1	01_199194966	chr1	199194966	-
1	01_199201627	chr1	199201627	+
1	01_199250274	chr1	199250274	+
1	01_199277122	chr1	199277122	-
1	01_199292068	chr1	199292068	-
1	01_199299089	chr1	199299089	+
1	01_199320547	chr1	199320547	-
1	01_199367536	chr1	199367536	-
1	01_199448426	chr1	199448426	-
1	01_199471525	chr1	199471525	+
1	01_199513425	chr1	199513425	+
1	01_199517675	chr1	199517675	+
1	01_199804091	chr1	199804091	+
1	01_200120029	chr1	200120029	+
1	01_200121650	chr1	200121650	+
1	01_200191525	chr1	200191525	-
1	01_200374049	chr1	200374049	+
1	01_200521216	chr1	200521216	+
1	01_200559616	chr1	200559616	+
1	01_200571258	chr1	200571258	+
1	01_200631842	chr1	200631842	+
1	01_200687274	chr1	200687274	-
1	01_201814677	chr1	201814677	-
1	01_202302451	chr1	202302451	+
1	01_202714119	chr1	202714119	-
1	01_202728078	chr1	202728078	-
1	01_202750017	chr1	202750017	-
1	01_203162564	chr1	203162564	+
1	01_203586757	chr1	203586757	-
1	01_203771518	chr1	203771518	+
1	01_203779064	chr1	203779064	-
1	01_203817749	chr1	203817749	-
1	01_204254748	chr1	204254748	+
1	01_204528420	chr1	204528420	-
1	01_205084205	chr1	205084205	-
1	01_205701657	chr1	205701657	-
1	01_205735210	chr1	205735210	-
1	01_205793741	chr1	205793741	+
1	01_206250273	chr1	206250273	+
1	01_206257559	chr1	206257559	-
1	01_206266331	chr1	206266331	-
1	01_206271634	chr1	206271634	-
1	01_206943249	chr1	206943249	-
1	01_207245000	chr1	207245000	-
1	01_207652084	chr1	207652084	-
1	01_207940831	chr1	207940831	+
1	01_207960508	chr1	207960508	+
1	01_208011498	chr1	208011498	+
1	01_208078447	chr1	208078447	-
1	01_209392767	chr1	209392767	-
1	01_209930884	chr1	209930884	-
1	01_210018328	chr1	210018328	-
1	01_210528964	chr1	210528964	+
1	01_211445294	chr1	211445294	-
1	01_211462312	chr1	211462312	-
1	01_211478248	chr1	211478248	+
1	01_211485560	chr1	211485560	+
1	01_211536189	chr1	211536189	+
1	01_211923065	chr1	211923065	-
1	01_211938380	chr1	211938380	+
1	01_211973002	chr1	211973002	+
1	01_211988186	chr1	211988186	-
1	01_211990647	chr1	211990647	-
1	01_212115046	chr1	212115046	-
1	01_212166454	chr1	212166454	+
1	01_212167810	chr1	212167810	+
1	01_212184801	chr1	212184801	-
1	01_212191465	chr1	212191465	-
1	01_212199261	chr1	212199261	-
1	01_212234896	chr1	212234896	-
1	01_212277482	chr1	212277482	+
1	01_212545295	chr1	212545295	-
1	01_212790682	chr1	212790682	+
1	01_212912828	chr1	212912828	-
1	01_212914246	chr1	212914246	-
1	01_212919452	chr1	212919452	+
1	01_212920386	chr1	212920386	-
1	01_212921074	chr1	212921074	-
1	01_212930815	chr1	212930815	-
1	01_212934703	chr1	212934703	+
1	01_212946242	chr1	212946242	+
1	01_213166929	chr1	213166929	+
1	01_213171101	chr1	213171101	-
1	01_213242399	chr1	213242399	-
1	01_213253656	chr1	213253656	-
1	01_213260328	chr1	213260328	+
1	01_213267120	chr1	213267120	+
1	01_213353722	chr1	213353722	-
1	01_213385353	chr1	213385353	-
1	01_213890731	chr1	213890731	-
1	01_213897881	chr1	213897881	+
1	01_213899901	chr1	213899901	-
1	01_213944774	chr1	213944774	+
1	01_213952822	chr1	213952822	+
1	01_213953432	chr1	213953432	-
1	01_214023355	chr1	214023355	+
1	01_214028199	chr1	214028199	-
1	01_214461570	chr1	214461570	-
1	01_214471858	chr1	214471858	+
1	01_214591084	chr1	214591084	+
1	01_214602613	chr1	214602613	+
1	01_214783670	chr1	214783670	+
1	01_214803534	chr1	214803534	+
1	01_214809663	chr1	214809663	-
1	01_214822388	chr1	214822388	+
1	01_214829365	chr1	214829365	-
1	01_214829526	chr1	214829526	+
1	01_215074256	chr1	215074256	+
1	01_215769795	chr1	215769795	-
1	01_216784023	chr1	216784023	+
1	01_217451736	chr1	217451736	-
1	01_217662745	chr1	217662745	+
1	01_217750992	chr1	217750992	+
1	01_217765785	chr1	217765785	-
1	01_217776613	chr1	217776613	-
1	01_217778983	chr1	217778983	-
1	01_217783024	chr1	217783024	+
1	01_217785661	chr1	217785661	-
1	01_217792692	chr1	217792692	-
1	01_217800117	chr1	217800117	+
1	01_218026828	chr1	218026828	+
1	01_218477739	chr1	218477739	-
1	01_218490536	chr1	218490536	+
1	01_219043613	chr1	219043613	-
1	01_219044161	chr1	219044161	+
1	01_219353649	chr1	219353649	+
1	01_219354922	chr1	219354922	-
1	01_219358295	chr1	219358295	+
1	01_219359791	chr1	219359791	+
1	01_219385249	chr1	219385249	-
1	01_219385716	chr1	219385716	+
1	01_220148195	chr1	220148195	-
1	01_220156530	chr1	220156530	-
1	01_220294777	chr1	220294777	-
1	01_220316764	chr1	220316764	+
1	01_220354662	chr1	220354662	-
1	01_220406398	chr1	220406398	-
1	01_220414659	chr1	220414659	-
1	01_220485104	chr1	220485104	-
1	01_220854545	chr1	220854545	+
1	01_221834952	chr1	221834952	+
1	01_221871329	chr1	221871329	+
1	01_221899813	chr1	221899813	+
1	01_221901261	chr1	221901261	+
1	01_221902061	chr1	221902061	+
1	01_221909764	chr1	221909764	-
1	01_221910967	chr1	221910967	-
1	01_221953576	chr1	221953576	-
1	01_222134154	chr1	222134154	+
1	01_222136197	chr1	222136197	-
1	01_222375881	chr1	222375881	+
1	01_222760039	chr1	222760039	+
1	01_222827087	chr1	222827087	+
1	01_223098063	chr1	223098063	+
1	01_223318829	chr1	223318829	+
1	01_223971608	chr1	223971608	-
1	01_223993351	chr1	223993351	+
1	01_223998107	chr1	223998107	-
1	01_224000504	chr1	224000504	-
1	01_224003690	chr1	224003690	+
1	01_224024241	chr1	224024241	+
1	01_22408260	chr1	22408260	+
1	01_224193903	chr1	224193903	+
1	01_224492519	chr1	224492519	-
1	01_224564345	chr1	224564345	+
1	01_224573845	chr1	224573845	-
1	01_224574239	chr1	224574239	-
1	01_224576893	chr1	224576893	+
1	01_224591823	chr1	224591823	-
1	01_224616291	chr1	224616291	+
1	01_224697092	chr1	224697092	+
1	01_225149339	chr1	225149339	+
1	01_225154548	chr1	225154548	-
1	01_225155164	chr1	225155164	+
1	01_225488043	chr1	225488043	+
1	01_225592919	chr1	225592919	-
1	01_225691722	chr1	225691722	-
1	01_225722239	chr1	225722239	+
1	01_225750372	chr1	225750372	+
1	01_225947596	chr1	225947596	+
1	01_226175572	chr1	226175572	+
1	01_226233338	chr1	226233338	+
1	01_226453733	chr1	226453733	-
1	01_226485553	chr1	226485553	-
1	01_226906350	chr1	226906350	+
1	01_227243713	chr1	227243713	-
1	01_227326026	chr1	227326026	+
1	01_227474615	chr1	227474615	+
1	01_227527475	chr1	227527475	-
1	01_227759476	chr1	227759476	-
1	01_227797339	chr1	227797339	+
1	01_227810802	chr1	227810802	-
1	01_228342720	chr1	228342720	-
1	01_228927719	chr1	228927719	+
1	01_228941195	chr1	228941195	-
1	01_229458526	chr1	229458526	+
1	01_229597956	chr1	229597956	-
1	01_229688473	chr1	229688473	-
1	01_230131120	chr1	230131120	+
1	01_230212389	chr1	230212389	+
1	01_230214245	chr1	230214245	+
1	01_230229243	chr1	230229243	+
1	01_230308077	chr1	230308077	-
1	01_230315256	chr1	230315256	-
1	01_230317693	chr1	230317693	-
1	01_230318242	chr1	230318242	-
1	01_230320444	chr1	230320444	+
1	01_230352567	chr1	230352567	-
1	01_230357625	chr1	230357625	-
1	01_230365885	chr1	230365885	-
1	01_230374797	chr1	230374797	+
1	01_230380540	chr1	230380540	-
1	01_230798704	chr1	230798704	-
1	01_231086038	chr1	231086038	-
1	01_231106715	chr1	231106715	-
1	01_231511833	chr1	231511833	-
1	01_231666681	chr1	231666681	-
1	01_231671001	chr1	231671001	+
1	01_231681078	chr1	231681078	+
1	01_232671681	chr1	232671681	+
1	01_232695884	chr1	232695884	-
1	01_232707300	chr1	232707300	+
1	01_232707576	chr1	232707576	+
1	01_232717004	chr1	232717004	-
1	01_232718859	chr1	232718859	+
1	01_232731794	chr1	232731794	+
1	01_233046377	chr1	233046377	+
1	01_233057036	chr1	233057036	+
1	01_233100977	chr1	233100977	+
1	01_233101040	chr1	233101040	-
1	01_233185655	chr1	233185655	-
1	01_233211894	chr1	233211894	+
1	01_233232647	chr1	233232647	+
1	01_233304073	chr1	233304073	+
1	01_233305741	chr1	233305741	+
1	01_233381333	chr1	233381333	-
1	01_233389591	chr1	233389591	+
1	01_233396898	chr1	233396898	-
1	01_233417811	chr1	233417811	+
1	01_233731899	chr1	233731899	+
1	01_233742025	chr1	233742025	+
1	01_233779020	chr1	233779020	-
1	01_234309664	chr1	234309664	-
1	01_234577069	chr1	234577069	-
1	01_234578440	chr1	234578440	+
1	01_235279030	chr1	235279030	+
1	01_235366792	chr1	235366792	-
1	01_235375380	chr1	235375380	-
1	01_235375801	chr1	235375801	-
1	01_235376790	chr1	235376790	-
1	01_235377308	chr1	235377308	+
1	01_235377346	chr1	235377346	+
1	01_235381304	chr1	235381304	+
1	01_235382244	chr1	235382244	+
1	01_235383305	chr1	235383305	-
1	01_235387022	chr1	235387022	-
1	01_235387919	chr1	235387919	+
1	01_235404713	chr1	235404713	+
1	01_235404738	chr1	235404738	+
1	01_235408643	chr1	235408643	+
1	01_235408996	chr1	235408996	-
1	01_235409014	chr1	235409014	-
1	01_235409322	chr1	235409322	-
1	01_235410580	chr1	235410580	+
1	01_235411847	chr1	235411847	+
1	01_235417382	chr1	235417382	+
1	01_235418357	chr1	235418357	-
1	01_235419812	chr1	235419812	+
1	01_235420777	chr1	235420777	-
1	01_235422308	chr1	235422308	+
1	01_235423724	chr1	235423724	+
1	01_235432394	chr1	235432394	+
1	01_235443681	chr1	235443681	-
1	01_235451562	chr1	235451562	-
1	01_235452654	chr1	235452654	-
1	01_235470808	chr1	235470808	+
1	01_235576237	chr1	235576237	-
1	01_235651646	chr1	235651646	+
1	01_235655520	chr1	235655520	-
1	01_235868166	chr1	235868166	-
1	01_235896471	chr1	235896471	+
1	01_236382549	chr1	236382549	+
1	01_236384983	chr1	236384983	+
1	01_236390283	chr1	236390283	-
1	01_236425163	chr1	236425163	-
1	01_236695442	chr1	236695442	-
1	01_236748025	chr1	236748025	-
1	01_236750306	chr1	236750306	+
1	01_236751415	chr1	236751415	+
1	01_236992429	chr1	236992429	+
1	01_236997848	chr1	236997848	-
1	01_237008194	chr1	237008194	+
1	01_237009161	chr1	237009161	-
1	01_237023481	chr1	237023481	-
1	01_238143378	chr1	238143378	+
1	01_238174089	chr1	238174089	+
1	01_238224466	chr1	238224466	+
1	01_238273958	chr1	238273958	+
1	01_238758294	chr1	238758294	+
1	01_239880817	chr1	239880817	+
1	01_239881573	chr1	239881573	-
1	01_239884463	chr1	239884463	+
1	01_239884789	chr1	239884789	+
1	01_241669798	chr1	241669798	+
1	01_241673410	chr1	241673410	-
1	01_241796450	chr1	241796450	+
1	01_241798756	chr1	241798756	-
1	01_242020717	chr1	242020717	-
1	01_242023760	chr1	242023760	+
1	01_242032745	chr1	242032745	-
1	01_242045641	chr1	242045641	+
1	01_242045790	chr1	242045790	+
1	01_242591545	chr1	242591545	+
1	01_243318387	chr1	243318387	+
1	01_243338392	chr1	243338392	+
1	01_243366704	chr1	243366704	-
1	01_243375361	chr1	243375361	+
1	01_243404210	chr1	243404210	+
1	01_243417452	chr1	243417452	-
1	01_243442422	chr1	243442422	+
1	01_243503891	chr1	243503891	+
1	01_243504472	chr1	243504472	+
1	01_243526781	chr1	243526781	-
1	01_243529260	chr1	243529260	+
1	01_243564316	chr1	243564316	+
1	01_243565859	chr1	243565859	+
1	01_243581816	chr1	243581816	-
1	01_243582562	chr1	243582562	+
1	01_243588484	chr1	243588484	-
1	01_243656917	chr1	243656917	-
1	01_243719843	chr1	243719843	-
1	01_243760909	chr1	243760909	+
1	01_243965781	chr1	243965781	+
1	01_244215665	chr1	244215665	+
1	01_244216531	chr1	244216531	+
1	01_244584149	chr1	244584149	-
1	01_244595369	chr1	244595369	-
1	01_244596397	chr1	244596397	+
1	01_244598798	chr1	244598798	+
1	01_244601431	chr1	244601431	-
1	01_244609662	chr1	244609662	-
1	01_244854847	chr1	244854847	+
1	01_245004470	chr1	245004470	-
1	01_245010532	chr1	245010532	-
1	01_245012512	chr1	245012512	-
1	01_245013202	chr1	245013202	-
1	01_245015213	chr1	245015213	-
1	01_245016752	chr1	245016752	+
1	01_245017627	chr1	245017627	-
1	01_246019590	chr1	246019590	+
1	01_246473561	chr1	246473561	+
1	01_246485893	chr1	246485893	+
1	01_246584574	chr1	246584574	-
1	01_246590466	chr1	246590466	-
1	01_246602335	chr1	246602335	-
1	01_246718565	chr1	246718565	-
1	01_246731302	chr1	246731302	-
1	01_246741603	chr1	246741603	+
1	01_246742026	chr1	246742026	+
1	01_246781108	chr1	246781108	+
1	01_246899511	chr1	246899511	-
1	01_247000667	chr1	247000667	+
1	01_247009394	chr1	247009394	-
1	01_247029156	chr1	247029156	-
1	01_247038741	chr1	247038741	+
1	01_247039343	chr1	247039343	-
1	01_247041828	chr1	247041828	+
1	01_247047395	chr1	247047395	+
1	01_247050438	chr1	247050438	-
1	01_247055551	chr1	247055551	-
1	01_247056801	chr1	247056801	-
1	01_247072677	chr1	247072677	+
1	01_247077600	chr1	247077600	-
1	01_247080091	chr1	247080091	-
1	01_247088509	chr1	247088509	+
1	01_247088726	chr1	247088726	+
1	01_247116322	chr1	247116322	+
1	01_247161737	chr1	247161737	-
1	01_247330508	chr1	247330508	+
1	01_247363053	chr1	247363053	-
1	01_247469613	chr1	247469613	+
1	01_247481944	chr1	247481944	-
1	01_247500558	chr1	247500558	+
1	01_247712679	chr1	247712679	+
1	01_248067388	chr1	248067388	-
1	01_248071917	chr1	248071917	-
1	01_27111233	chr1	27111233	-
1	01_28113435	chr1	28113435	-
1	01_28360725	chr1	28360725	+
1	01_28410413	chr1	28410413	+
1	01_28410449	chr1	28410449	-
1	01_29260217	chr1	29260217	-
1	01_29497216	chr1	29497216	+
1	01_30365856	chr1	30365856	-
1	01_31452193	chr1	31452193	+
1	01_31495300	chr1	31495300	+
1	01_31499483	chr1	31499483	+
1	01_32382372	chr1	32382372	+
1	01_32392550	chr1	32392550	+
1	01_33941506	chr1	33941506	+
1	01_35467354	chr1	35467354	-
1	01_35815650	chr1	35815650	+
1	01_35824415	chr1	35824415	-
1	01_35833177	chr1	35833177	+
1	01_35835117	chr1	35835117	-
1	01_36002725	chr1	36002725	+
1	01_36210650	chr1	36210650	+
1	01_36434035	chr1	36434035	+
1	01_36446875	chr1	36446875	-
1	01_39742959	chr1	39742959	-
1	01_39790403	chr1	39790403	+
1	01_39889210	chr1	39889210	-
1	01_40668370	chr1	40668370	+
1	01_40671963	chr1	40671963	+
1	01_40675687	chr1	40675687	-
1	01_41175561	chr1	41175561	-
1	01_42361049	chr1	42361049	-
1	01_42464463	chr1	42464463	+
1	01_42654724	chr1	42654724	+
1	01_42709130	chr1	42709130	+
1	01_42709657	chr1	42709657	+
1	01_42713375	chr1	42713375	+
1	01_42730626	chr1	42730626	+
1	01_42734630	chr1	42734630	+
1	01_42736219	chr1	42736219	-
1	01_42737357	chr1	42737357	-
1	01_42739871	chr1	42739871	+
1	01_42750283	chr1	42750283	-
1	01_42766809	chr1	42766809	+
1	01_42786217	chr1	42786217	+
1	01_44311903	chr1	44311903	+
1	01_46134002	chr1	46134002	+
1	01_46286358	chr1	46286358	-
1	01_46530667	chr1	46530667	-
1	01_46576711	chr1	46576711	-
1	01_47091503	chr1	47091503	-
1	01_47145533	chr1	47145533	+
1	01_47147002	chr1	47147002	+
1	01_47162684	chr1	47162684	-
1	01_47163293	chr1	47163293	+
1	01_47748621	chr1	47748621	-
1	01_47752621	chr1	47752621	+
1	01_50986984	chr1	50986984	+
1	01_50988451	chr1	50988451	-
1	01_51007108	chr1	51007108	+
1	01_51008083	chr1	51008083	+
1	01_51049230	chr1	51049230	+
1	01_51076277	chr1	51076277	-
1	01_51157915	chr1	51157915	+
1	01_51248019	chr1	51248019	-
1	01_51260246	chr1	51260246	+
1	01_51323092	chr1	51323092	-
1	01_51440037	chr1	51440037	-
1	01_51449435	chr1	51449435	+
1	01_51454658	chr1	51454658	+
1	01_51818422	chr1	51818422	+
1	01_51859568	chr1	51859568	+
1	01_51907506	chr1	51907506	-
1	01_51930066	chr1	51930066	+
1	01_51979877	chr1	51979877	+
1	01_52180334	chr1	52180334	-
1	01_52297335	chr1	52297335	-
1	01_52308292	chr1	52308292	-
1	01_52480474	chr1	52480474	+
1	01_52740113	chr1	52740113	-
1	01_52956658	chr1	52956658	+
1	01_52962161	chr1	52962161	+
1	01_55608980	chr1	55608980	+
1	01_55609299	chr1	55609299	-
1	01_55614260	chr1	55614260	+
1	01_55626384	chr1	55626384	-
1	01_56565599	chr1	56565599	-
1	01_56574336	chr1	56574336	+
1	01_56575184	chr1	56575184	+
1	01_57539917	chr1	57539917	+
1	01_57682248	chr1	57682248	-
1	01_58701255	chr1	58701255	+
1	01_58965091	chr1	58965091	+
1	01_58983267	chr1	58983267	-
1	01_59126583	chr1	59126583	+
1	01_59133685	chr1	59133685	-
1	01_59141751	chr1	59141751	-
1	01_59149093	chr1	59149093	+
1	01_59151377	chr1	59151377	-
1	01_59156098	chr1	59156098	-
1	01_59156340	chr1	59156340	+
1	01_59430699	chr1	59430699	-
1	01_59565884	chr1	59565884	-
1	01_59800886	chr1	59800886	+
1	01_5988152	chr1	5988152	-
1	01_59921035	chr1	59921035	+
1	01_59924144	chr1	59924144	-
1	01_59950011	chr1	59950011	+
1	01_59960926	chr1	59960926	-
1	01_60173544	chr1	60173544	-
1	01_60430471	chr1	60430471	+
1	01_60816685	chr1	60816685	+
1	01_61551440	chr1	61551440	+
1	01_61553572	chr1	61553572	+
1	01_61553859	chr1	61553859	-
1	01_61556060	chr1	61556060	-
1	01_61556661	chr1	61556661	+
1	01_61557558	chr1	61557558	+
1	01_61557967	chr1	61557967	-
1	01_61561163	chr1	61561163	-
1	01_61566141	chr1	61566141	-
1	01_61926458	chr1	61926458	-
1	01_62000651	chr1	62000651	+
1	01_62676909	chr1	62676909	-
1	01_62752025	chr1	62752025	-
1	01_62943690	chr1	62943690	+
1	01_62976542	chr1	62976542	-
1	01_63010889	chr1	63010889	-
1	01_63084095	chr1	63084095	+
1	01_63084337	chr1	63084337	+
1	01_63093817	chr1	63093817	-
1	01_63100393	chr1	63100393	-
1	01_63112460	chr1	63112460	+
1	01_63124250	chr1	63124250	+
1	01_63275619	chr1	63275619	-
1	01_63277557	chr1	63277557	+
1	01_63299737	chr1	63299737	+
1	01_63845951	chr1	63845951	-
1	01_63956130	chr1	63956130	+
1	01_63973909	chr1	63973909	-
1	01_63997835	chr1	63997835	+
1	01_63998256	chr1	63998256	-
1	01_64018095	chr1	64018095	-
1	01_65237715	chr1	65237715	-
1	01_65242592	chr1	65242592	-
1	01_65260421	chr1	65260421	+
1	01_65265848	chr1	65265848	-
1	01_65274860	chr1	65274860	-
1	01_65345102	chr1	65345102	-
1	01_65408008	chr1	65408008	-
1	01_65526631	chr1	65526631	-
1	01_65854215	chr1	65854215	+
1	01_65865108	chr1	65865108	+
1	01_67239003	chr1	67239003	+
1	01_67386124	chr1	67386124	+
1	01_67404393	chr1	67404393	-
1	01_67405923	chr1	67405923	-
1	01_67415599	chr1	67415599	-
1	01_67423164	chr1	67423164	-
1	01_67426308	chr1	67426308	-
1	01_67435930	chr1	67435930	+
1	01_67437490	chr1	67437490	-
1	01_67444620	chr1	67444620	-
1	01_67450061	chr1	67450061	-
1	01_67450779	chr1	67450779	+
1	01_67476114	chr1	67476114	-
1	01_67479308	chr1	67479308	-
1	01_67479652	chr1	67479652	-
1	01_67485529	chr1	67485529	-
1	01_67491850	chr1	67491850	-
1	01_67813910	chr1	67813910	-
1	01_67877840	chr1	67877840	+
1	01_67879703	chr1	67879703	-
1	01_67881792	chr1	67881792	-
1	01_67887760	chr1	67887760	+
1	01_67905922	chr1	67905922	+
1	01_67947686	chr1	67947686	+
1	01_68156070	chr1	68156070	-
1	01_68197068	chr1	68197068	+
1	01_68200547	chr1	68200547	-
1	01_68478602	chr1	68478602	+
1	01_6881037	chr1	6881037	-
1	01_6881276	chr1	6881276	+
1	01_69098936	chr1	69098936	+
1	01_69156608	chr1	69156608	-
1	01_69755594	chr1	69755594	-
1	01_69756925	chr1	69756925	+
1	01_69757704	chr1	69757704	-
1	01_69758873	chr1	69758873	-
1	01_69764295	chr1	69764295	+
1	01_69788182	chr1	69788182	-
1	01_69838058	chr1	69838058	+
1	01_70621295	chr1	70621295	+
1	01_70624545	chr1	70624545	-
1	01_70642384	chr1	70642384	+
1	01_70646201	chr1	70646201	-
1	01_70646579	chr1	70646579	-
1	01_70648944	chr1	70648944	-
1	01_70650484	chr1	70650484	+
1	01_70650871	chr1	70650871	+
1	01_70658091	chr1	70658091	+
1	01_70664645	chr1	70664645	+
1	01_70674268	chr1	70674268	+
1	01_70678296	chr1	70678296	-
1	01_70679203	chr1	70679203	+
1	01_70679354	chr1	70679354	-
1	01_70693047	chr1	70693047	+
1	01_70693091	chr1	70693091	+
1	01_70694206	chr1	70694206	-
1	01_70694772	chr1	70694772	-
1	01_70695214	chr1	70695214	+
1	01_70696421	chr1	70696421	-
1	01_70698137	chr1	70698137	+
1	01_70699912	chr1	70699912	+
1	01_70700008	chr1	70700008	+
1	01_70702523	chr1	70702523	+
1	01_70702871	chr1	70702871	-
1	01_70705480	chr1	70705480	+
1	01_70709071	chr1	70709071	+
1	01_70709707	chr1	70709707	-
1	01_70712557	chr1	70712557	+
1	01_70717252	chr1	70717252	+
1	01_70721772	chr1	70721772	+
1	01_70727743	chr1	70727743	-
1	01_70741242	chr1	70741242	+
1	01_70746535	chr1	70746535	-
1	01_70771583	chr1	70771583	-
1	01_70772688	chr1	70772688	+
1	01_70775817	chr1	70775817	+
1	01_70777508	chr1	70777508	+
1	01_70777919	chr1	70777919	+
1	01_70779023	chr1	70779023	+
1	01_70780241	chr1	70780241	-
1	01_70793932	chr1	70793932	-
1	01_70798156	chr1	70798156	-
1	01_70899825	chr1	70899825	+
1	01_71144950	chr1	71144950	+
1	01_71249298	chr1	71249298	-
1	01_71257788	chr1	71257788	+
1	01_71267166	chr1	71267166	-
1	01_71273701	chr1	71273701	-
1	01_71287952	chr1	71287952	+
1	01_71336228	chr1	71336228	-
1	01_71336473	chr1	71336473	+
1	01_71338815	chr1	71338815	-
1	01_71340662	chr1	71340662	-
1	01_71350938	chr1	71350938	-
1	01_71373064	chr1	71373064	+
1	01_71379210	chr1	71379210	+
1	01_71380303	chr1	71380303	-
1	01_71380685	chr1	71380685	+
1	01_71380872	chr1	71380872	-
1	01_71381805	chr1	71381805	-
1	01_71382332	chr1	71382332	+
1	01_71382340	chr1	71382340	+
1	01_71531215	chr1	71531215	-
1	01_71531528	chr1	71531528	-
1	01_71532387	chr1	71532387	+
1	01_71532635	chr1	71532635	-
1	01_71536821	chr1	71536821	+
1	01_71538407	chr1	71538407	+
1	01_71538419	chr1	71538419	-
1	01_71539421	chr1	71539421	+
1	01_71542598	chr1	71542598	-
1	01_71544039	chr1	71544039	+
1	01_72180149	chr1	72180149	+
1	01_72193351	chr1	72193351	+
1	01_72195837	chr1	72195837	+
1	01_72195957	chr1	72195957	-
1	01_72200730	chr1	72200730	+
1	01_72201799	chr1	72201799	-
1	01_72206107	chr1	72206107	-
1	01_72219339	chr1	72219339	-
1	01_72228031	chr1	72228031	-
1	01_72242797	chr1	72242797	-
1	01_72247928	chr1	72247928	-
1	01_72248203	chr1	72248203	-
1	01_72251547	chr1	72251547	+
1	01_72256526	chr1	72256526	+
1	01_72257946	chr1	72257946	+
1	01_72263372	chr1	72263372	-
1	01_72282762	chr1	72282762	-
1	01_72284013	chr1	72284013	-
1	01_72295252	chr1	72295252	+
1	01_72324227	chr1	72324227	+
1	01_72325467	chr1	72325467	+
1	01_72337739	chr1	72337739	-
1	01_72338064	chr1	72338064	-
1	01_72338770	chr1	72338770	+
1	01_72338890	chr1	72338890	-
1	01_72341147	chr1	72341147	-
1	01_72343527	chr1	72343527	-
1	01_72343692	chr1	72343692	-
1	01_72344380	chr1	72344380	+
1	01_72345312	chr1	72345312	+
1	01_72348328	chr1	72348328	-
1	01_72352430	chr1	72352430	-
1	01_72372390	chr1	72372390	+
1	01_72416623	chr1	72416623	-
1	01_72431434	chr1	72431434	-
1	01_72651750	chr1	72651750	-
1	01_72747815	chr1	72747815	+
1	01_72752096	chr1	72752096	-
1	01_72835318	chr1	72835318	-
1	01_72837001	chr1	72837001	+
1	01_72952574	chr1	72952574	+
1	01_73583068	chr1	73583068	-
1	01_74257898	chr1	74257898	+
1	01_74649132	chr1	74649132	+
1	01_74657312	chr1	74657312	+
1	01_74660464	chr1	74660464	+
1	01_74667786	chr1	74667786	+
1	01_74668625	chr1	74668625	+
1	01_74670588	chr1	74670588	+
1	01_74671866	chr1	74671866	+
1	01_74672895	chr1	74672895	+
1	01_74672957	chr1	74672957	+
1	01_75200977	chr1	75200977	-
1	01_75205656	chr1	75205656	-
1	01_75231418	chr1	75231418	-
1	01_75245535	chr1	75245535	+
1	01_75289381	chr1	75289381	+
1	01_75303690	chr1	75303690	+
1	01_75313355	chr1	75313355	-
1	01_75318503	chr1	75318503	+
1	01_75355058	chr1	75355058	-
1	01_75355586	chr1	75355586	+
1	01_75355647	chr1	75355647	-
1	01_75356253	chr1	75356253	-
1	01_75356714	chr1	75356714	-
1	01_75357212	chr1	75357212	+
1	01_75358043	chr1	75358043	+
1	01_75358884	chr1	75358884	-
1	01_75359536	chr1	75359536	+
1	01_75359626	chr1	75359626	+
1	01_75361154	chr1	75361154	-
1	01_75361487	chr1	75361487	+
1	01_75363972	chr1	75363972	-
1	01_75369424	chr1	75369424	+
1	01_75420208	chr1	75420208	-
1	01_75422071	chr1	75422071	-
1	01_75424169	chr1	75424169	+
1	01_75429247	chr1	75429247	+
1	01_75430878	chr1	75430878	+
1	01_75435641	chr1	75435641	+
1	01_75436180	chr1	75436180	-
1	01_75437901	chr1	75437901	-
1	01_75441309	chr1	75441309	+
1	01_75542356	chr1	75542356	+
1	01_75603350	chr1	75603350	+
1	01_75611317	chr1	75611317	+
1	01_75821356	chr1	75821356	+
1	01_76088940	chr1	76088940	-
1	01_76090728	chr1	76090728	-
1	01_76093807	chr1	76093807	-
1	01_76126407	chr1	76126407	-
1	01_76179479	chr1	76179479	-
1	01_76199339	chr1	76199339	-
1	01_76203448	chr1	76203448	+
1	01_76205916	chr1	76205916	-
1	01_76210080	chr1	76210080	-
1	01_76213356	chr1	76213356	-
1	01_76218044	chr1	76218044	+
1	01_76228306	chr1	76228306	-
1	01_76228622	chr1	76228622	+
1	01_76229831	chr1	76229831	-
1	01_76230131	chr1	76230131	-
1	01_76232338	chr1	76232338	-
1	01_76233510	chr1	76233510	-
1	01_76251895	chr1	76251895	+
1	01_76282654	chr1	76282654	+
1	01_76997176	chr1	76997176	+
1	01_77119530	chr1	77119530	-
1	01_77309822	chr1	77309822	+
1	01_77543792	chr1	77543792	+
1	01_77674387	chr1	77674387	-
1	01_77679339	chr1	77679339	-
1	01_78045172	chr1	78045172	-
1	01_78081447	chr1	78081447	-
1	01_78097871	chr1	78097871	-
1	01_78101218	chr1	78101218	+
1	01_78103393	chr1	78103393	+
1	01_78114137	chr1	78114137	+
1	01_78118627	chr1	78118627	+
1	01_78143757	chr1	78143757	+
1	01_78172394	chr1	78172394	-
1	01_78177281	chr1	78177281	-
1	01_78188942	chr1	78188942	-
1	01_78263844	chr1	78263844	+
1	01_78266438	chr1	78266438	-
1	01_78310609	chr1	78310609	+
1	01_78391951	chr1	78391951	+
1	01_78410043	chr1	78410043	-
1	01_78411032	chr1	78411032	-
1	01_78411272	chr1	78411272	-
1	01_78411793	chr1	78411793	+
1	01_78412405	chr1	78412405	+
1	01_78413172	chr1	78413172	+
1	01_78413321	chr1	78413321	-
1	01_78413887	chr1	78413887	-
1	01_78414085	chr1	78414085	-
1	01_78415313	chr1	78415313	-
1	01_78416805	chr1	78416805	+
1	01_78422716	chr1	78422716	+
1	01_78423299	chr1	78423299	-
1	01_78427336	chr1	78427336	-
1	01_78427507	chr1	78427507	-
1	01_78437603	chr1	78437603	-
1	01_78479610	chr1	78479610	-
1	01_78644121	chr1	78644121	-
1	01_79087446	chr1	79087446	-
1	01_79109822	chr1	79109822	-
1	01_79446580	chr1	79446580	-
1	01_79490345	chr1	79490345	-
1	01_79768158	chr1	79768158	+
1	01_82606975	chr1	82606975	-
1	01_83028942	chr1	83028942	+
1	01_83038351	chr1	83038351	-
1	01_83048464	chr1	83048464	+
1	01_84181068	chr1	84181068	-
1	01_84296161	chr1	84296161	-
1	01_84545741	chr1	84545741	+
1	01_84575665	chr1	84575665	-
1	01_84583376	chr1	84583376	-
1	01_84608156	chr1	84608156	+
1	01_84610414	chr1	84610414	+
1	01_84611553	chr1	84611553	+
1	01_84611731	chr1	84611731	+
1	01_84613417	chr1	84613417	-
1	01_84613447	chr1	84613447	+
1	01_84613700	chr1	84613700	-
1	01_84614184	chr1	84614184	+
1	01_84614904	chr1	84614904	-
1	01_84632058	chr1	84632058	+
1	01_84636532	chr1	84636532	+
1	01_84642900	chr1	84642900	-
1	01_84642956	chr1	84642956	+
1	01_84643382	chr1	84643382	+
1	01_84643920	chr1	84643920	+
1	01_84646559	chr1	84646559	+
1	01_84649239	chr1	84649239	-
[truncated: 98,492 more rows]
