# Supplementary material for: Digoxin reveals a functional connection between HIV-1 integration preference and T-cell activation
Source: PLoS Pathog. 2017 Jul 20;13(7):e1006460. doi: 10.1371/journal.ppat.1006460 (PMC5519191; doi:10.1371/journal.ppat.1006460)
Supplement: S6 File — These genes were up regulated > 4 fold by digoxin according to the RNAseq and formed a separate IPA network. (XLS) [file ppat.1006460.s013.xls]

## Sheet: Sheet0
© 2000-2015 QIAGEN. All rights reserved.
Up-regulated genes part of the Hereditary and Developmental disorder networks
Categories	Diseases or Functions Annotation	p-Value	Molecules	# Molecules
Hereditary Disorder, Metabolic Disease, Neurological Disease, Organismal Injury and Abnormalities, Renal and Urological Disease	D-2-hydroxyglutaric aciduria	3.80E-06	D2HGDH,IDH2,SLC25A1	3
Connective Tissue Disorders, Developmental Disorder, Hereditary Disorder, Metabolic Disease, Skeletal and Muscular Disorders	osteogenesis imperfecta	3.06E-03	CRTAP,FDFT1,FDPS	3
Hereditary Disorder, Neurological Disease, Psychological Disorders, Skeletal and Muscular Disorders	Huntington's Disease	3.23E-03	AIG1,BTN3A1,C9,CD38,CDKN1C,DHCR7,ENO3,EPHX2,ETV5,FDFT1,GPI,GYPC,KCNIP2,LIMK1,NDRG1,NREP,P4HA1,PDLIM1,PGK1,SCD,SERGEF,SORL1	22
Developmental Disorder, Hereditary Disorder, Metabolic Disease	glycogen storage disease	4.10E-03	ENO3,GAA,GBE1	3
Dermatological Diseases and Conditions, Endocrine System Disorders, Hereditary Disorder, Immunological Disease	autoimmune polyendocrine syndrome type 1	4.87E-03	CD5,SELL	2
Developmental Disorder, Hereditary Disorder, Metabolic Disease	muscular-form glycogen storage disease	6.42E-03	ENO3,GBE1	2
Developmental Disorder, Hereditary Disorder, Metabolic Disease	lipidosis	1.22E-02	INSIG1,PHYH	2
Hereditary Disorder, Neurological Disease, Organismal Injury and Abnormalities, Skeletal and Muscular Disorders	Charcot-Marie-Tooth disease type 4D	1.57E-02	NDRG1	1
Cardiovascular Disease, Developmental Disorder, Hereditary Disorder, Metabolic Disease, Respiratory Disease	Dursun syndrome	1.57E-02	G6PC3	1
Cardiovascular Disease, Developmental Disorder, Hereditary Disorder, Metabolic Disease, Neurological Disease, Psychological Disorders	Icelandic type hereditary cerebral amyloid angiopathy	1.57E-02	CST3	1
Developmental Disorder, Hereditary Disorder	Jacobsen syndrome	1.57E-02	FLI1	1
Developmental Disorder, Hereditary Disorder	Lenz-Majewski hyperostotic dwarfism	1.57E-02	PTDSS1	1
Developmental Disorder, Hereditary Disorder, Metabolic Disease	Smith-Lemli-Opitz syndrome	1.57E-02	DHCR7	1
Connective Tissue Disorders, Developmental Disorder, Hereditary Disorder, Neurological Disease, Skeletal and Muscular Disorders	Snyder-Robinson type syndromic X-linked mental retardation	1.57E-02	SMS	1
Developmental Disorder, Hereditary Disorder, Metabolic Disease	adult glycogen storage disease type II	1.57E-02	GAA	1
Developmental Disorder, Hereditary Disorder, Metabolic Disease, Neurological Disease, Psychological Disorders	adult metachromatic leukodystrophy	1.57E-02	ARSA	1
Developmental Disorder, Hereditary Disorder, Metabolic Disease, Neurological Disease	adult polyglucosan body disease	1.57E-02	GBE1	1
Hematological Disease, Hereditary Disorder, Immunological Disease	agammaglobulinemia type 2	1.57E-02	IGLL1/IGLL5	1
Connective Tissue Disorders, Dental Disease, Dermatological Diseases and Conditions, Developmental Disorder, Gastrointestinal Disease, Hereditary Disorder, Organismal Injury and Abnormalities, Skeletal and Muscular Disorders	autosomal dominant hypohidrotic/hair/tooth type ectodermal dysplasia type 11A	1.57E-02	EDARADD	1
Hereditary Disorder, Neurological Disease, Ophthalmic Disease, Organismal Injury and Abnormalities	autosomal dominant progressive external ophthalmoplegia with mitochondrial DNA deletions 1	1.57E-02	POLG	1
Developmental Disorder, Hereditary Disorder, Metabolic Disease, Neurological Disease, Ophthalmic Disease, Organismal Injury and Abnormalities, Psychological Disorders	autosomal recessive Refsum's disease	1.57E-02	PHYH	1
Cancer, Gastrointestinal Disease, Hereditary Disorder, Organismal Injury and Abnormalities	autosomal recessive colorectal adenomatous polyposis with pilomatricomas	1.57E-02	MUTYH	1
Connective Tissue Disorders, Dermatological Diseases and Conditions, Developmental Disorder, Hereditary Disorder, Metabolic Disease, Organismal Injury and Abnormalities	autosomal recessive cutis laxa type IB	1.57E-02	EFEMP2	1
Connective Tissue Disorders, Dental Disease, Dermatological Diseases and Conditions, Developmental Disorder, Gastrointestinal Disease, Hereditary Disorder, Organismal Injury and Abnormalities, Skeletal and Muscular Disorders	autosomal recessive hypohidrotic/hair/tooth type ectodermal dysplasia type 11B	1.57E-02	EDARADD	1
Hereditary Disorder, Neurological Disease, Ophthalmic Disease, Organismal Injury and Abnormalities	autosomal recessive progressive external ophthalmoplegia with mitochondrial DNA deletions	1.57E-02	POLG	1
Developmental Disorder, Hematological Disease, Hereditary Disorder, Immunological Disease, Metabolic Disease	autosomal recessive severe congenital neutropenia type 4	1.57E-02	G6PC3	1
Developmental Disorder, Hereditary Disorder, Neurological Disease, Organismal Injury and Abnormalities	bilateral frontoparietal polymicrogyria	1.57E-02	GPR56	1
Developmental Disorder, Hereditary Disorder, Metabolic Disease	branched-chain ketoacid dehydrogenase kinase deficiency	1.57E-02	BCKDK	1
Developmental Disorder, Gastrointestinal Disease, Hepatic System Disease, Hereditary Disorder, Metabolic Disease	childhood neuromuscular glycogen storage disease type IV	1.57E-02	GBE1	1
Developmental Disorder, Gastrointestinal Disease, Hepatic System Disease, Hereditary Disorder, Metabolic Disease	classic hepatic glycogen storage disease type IV	1.57E-02	GBE1	1
Hereditary Disorder, Metabolic Disease, Neurological Disease, Organismal Injury and Abnormalities, Renal and Urological Disease	combined D-2- and L-2-hydroxyglutaric aciduria	1.57E-02	SLC25A1	1
Developmental Disorder, Gastrointestinal Disease, Hepatic System Disease, Hereditary Disorder, Metabolic Disease	combined hepatic and myopathic glycogen storage disease type IV	1.57E-02	GBE1	1
Developmental Disorder, Hereditary Disorder, Metabolic Disease, Organismal Injury and Abnormalities, Renal and Urological Disease	combined malonic and methylmalonic aciduria	1.57E-02	ACSF3	1
Developmental Disorder, Hereditary Disorder, Immunological Disease	complement 9 deficiency	1.57E-02	C9	1
Developmental Disorder, Hereditary Disorder, Metabolic Disease	complementation group A molybdenum cofactor deficiency	1.57E-02	MOCS1	1
Developmental Disorder, Hereditary Disorder, Ophthalmic Disease, Organismal Injury and Abnormalities	cone-rod dystrophy type 15	1.57E-02	CDHR1	1
Developmental Disorder, Gastrointestinal Disease, Hepatic System Disease, Hereditary Disorder, Metabolic Disease	congenital neuromuscular glycogen storage disease type IV	1.57E-02	GBE1	1
Developmental Disorder, Endocrine System Disorders, Hereditary Disorder, Metabolic Disease	congenital nongoitrous hypothyroidism type 1	1.57E-02	TSHR	1
Hereditary Disorder, Metabolic Disease, Neurological Disease, Organismal Injury and Abnormalities, Renal and Urological Disease	d-2-hydroxyglutaric aciduria type 2	1.57E-02	IDH2	1
Hereditary Disorder, Metabolic Disease	deficiency of aminoacyclase 1	1.57E-02	ACY1	1
Hereditary Disorder, Metabolic Disease	deficiency of galactokinase	1.57E-02	GALK1	1
Hematological Disease, Hereditary Disorder, Organismal Injury and Abnormalities, Renal and Urological Disease	dominant renal hypomagnesia	1.57E-02	FXYD2	1
Hereditary Disorder, Neurological Disease	ethylmalonic encephalopathy	1.57E-02	ETHE1	1
Cancer, Gastrointestinal Disease, Hereditary Disorder, Organismal Injury and Abnormalities	familial adenomatous polyposis type 2	1.57E-02	MUTYH	1
Endocrine System Disorders, Hereditary Disorder, Metabolic Disease	familial gestational hyperthyroidism	1.57E-02	TSHR	1
Hereditary Disorder, Immunological Disease	familial hemophagocytic lymphohistiocytosis type 3	1.57E-02	UNC13D	1
Endocrine System Disorders, Hereditary Disorder, Metabolic Disease	familial nonautoimmune hyperthyroidism	1.57E-02	TSHR	1
Developmental Disorder, Gastrointestinal Disease, Hepatic System Disease, Hereditary Disorder, Metabolic Disease	fatal perinatal neuromuscular glycogen storage disease type IV	1.57E-02	GBE1	1
Developmental Disorder, Hereditary Disorder, Metabolic Disease	glycogen storage disease XIII	1.57E-02	ENO3	1
Connective Tissue Disorders, Developmental Disorder, Hereditary Disorder, Inflammatory Disease, Metabolic Disease, Neurological Disease, Skeletal and Muscular Disorders	inclusion body myopathy with early-onset Paget disease without frontotemporal dementia type 3	1.57E-02	HNRNPA1	1
Developmental Disorder, Hereditary Disorder, Metabolic Disease	infantile glycogen storage disease type II	1.57E-02	GAA	1
Developmental Disorder, Hereditary Disorder, Metabolic Disease	intermediate arylsulfatase A pseudodeficiency	1.57E-02	ARSA	1
Developmental Disorder, Hereditary Disorder, Metabolic Disease, Neurological Disease, Psychological Disorders	juvenile type metachromatic leukodystrophy	1.57E-02	ARSA	1
Developmental Disorder, Hereditary Disorder, Metabolic Disease, Neurological Disease, Psychological Disorders	late infantile metachromatic leukodystrophy	1.57E-02	ARSA	1
Developmental Disorder, Hereditary Disorder, Ophthalmic Disease, Organismal Injury and Abnormalities	malattia leventinese	1.57E-02	EFEMP1	1
Developmental Disorder, Hereditary Disorder, Organismal Injury and Abnormalities, Renal and Urological Disease	meckel syndrome type 9	1.57E-02	B9D1	1
Developmental Disorder, Hereditary Disorder, Metabolic Disease, Neurological Disease, Psychological Disorders	mild metachromatic leukodystrophy	1.57E-02	ARSA	1
Developmental Disorder, Hereditary Disorder, Metabolic Disease, Neurological Disease, Skeletal and Muscular Disorders	mitochondrial DNA depletion syndrome 4b (MNGIE type)	1.57E-02	POLG	1
Connective Tissue Disorders, Dermatological Diseases and Conditions, Developmental Disorder, Hereditary Disorder, Metabolic Disease, Organismal Injury and Abnormalities, Skeletal and Muscular Disorders	musculocontractural Ehlers-Danlos syndrome type 1	1.57E-02	CHST14	1
Developmental Disorder, Hereditary Disorder, Metabolic Disease, Neurological Disease	neuronal ceroid lipofuscinosis type 13	1.57E-02	CTSF	1
Developmental Disorder, Gastrointestinal Disease, Hepatic System Disease, Hereditary Disorder, Metabolic Disease	nonprogressive hepatic glycogen storage disease type IV	1.57E-02	GBE1	1
Cell Death and Survival, Connective Tissue Disorders, Developmental Disorder, Hematological Disease, Hereditary Disorder, Neurological Disease	nonspherocytic hemolytic anemia and neurologic deficits due to glucose phosphate isomerase deficiency	1.57E-02	GPI	1
Connective Tissue Disorders, Developmental Disorder, Hereditary Disorder, Metabolic Disease, Skeletal and Muscular Disorders	osteogenesis imperfecta type IIB	1.57E-02	CRTAP	1
Developmental Disorder, Gastrointestinal Disease, Hepatic System Disease, Hereditary Disorder, Metabolic Disease, Neurological Disease	progressive sclerosing poliodystrophy	1.57E-02	POLG	1
Developmental Disorder, Hereditary Disorder, Metabolic Disease	sarcosine dehydrogenase deficiency	1.57E-02	SARDH	1
Developmental Disorder, Hereditary Disorder, Metabolic Disease	severe arylsulfatase A pseudodeficiency	1.57E-02	ARSA	1
Developmental Disorder, Hereditary Disorder, Metabolic Disease, Neurological Disease, Psychological Disorders	severe metachromatic leukodystrophy	1.57E-02	ARSA	1
Connective Tissue Disorders, Developmental Disorder, Hereditary Disorder, Skeletal and Muscular Disorders	severe osteopetrosis	1.57E-02	RGS10	1
Hereditary Disorder, Neurological Disease	spinocerebellar ataxia epilepsy syndrome	1.57E-02	POLG	1
Hematological Disease, Hereditary Disorder	variant phosphoglycerate kinase deficiency	1.57E-02	PGK1	1
Hereditary Disorder, Inflammatory Response, Metabolic Disease	variation in IMPDH2 enzyme activity	1.57E-02	IMPDH2	1
